# Supplementary material for: Episodic evolution of a eukaryotic NADK repertoire of ancient provenance
Source: PLoS One. 2019 Aug 1;14(8):e0220447. doi: 10.1371/journal.pone.0220447 (PMC6675116; doi:10.1371/journal.pone.0220447)
Supplement: S1 File — See S2 Table for a list of files. (ZIP) [file pone.0220447.s003.zip]

Archive with 24 entries (24 files):
- NADK-dataset/Bacilli_NADK_v108.fas
- NADK-dataset/Bacilli_NADK_v108.masx
- NADK-dataset/Bacilli_NADK_v108.nexus
- NADK-dataset/NADK_v57.fas
- NADK-dataset/NADK_v57.masx
- NADK-dataset/NADK_v57.nexus
- NADK-dataset/NADK_v58-nematodes.fas
- NADK-dataset/NADK_v58-nematodes.masx
- NADK-dataset/NADK_v58-nematodes.nexus
- NADK-dataset/NADK_v58-nematodes_only.fas
- NADK-dataset/NADK_v58-nematodes_only.masx
- NADK-dataset/NADK_v58-nematodes_only.nexus
- NADK-dataset/NADK_v59-fungi.fas
- NADK-dataset/NADK_v59-fungi.masx
- NADK-dataset/NADK_v59-fungi.nexus
- NADK-dataset/NADK_v62-holozoa.fas
- NADK-dataset/NADK_v62-holozoa.masx
- NADK-dataset/NADK_v62-holozoa.nexus
- NADK-dataset/NADK_v63-rando_protists.fas
- NADK-dataset/NADK_v63-rando_protists.masx
- NADK-dataset/NADK_v63-rando_protists-NCLIP.nexus
- NADK-dataset/NADK-comparison_v260.fas
- NADK-dataset/NADK-comparison_v260.masx
- NADK-dataset/NADK-comparison_v260.nexus
