# Supplementary material for: Episodic evolution of a eukaryotic NADK repertoire of ancient provenance
Source: PLoS One. 2019 Aug 1;14(8):e0220447. doi: 10.1371/journal.pone.0220447 (PMC6675116; doi:10.1371/journal.pone.0220447)
Supplement: S1 File — See S2 Table for a list of files. (ZIP) [file pone.0220447.s003.zip › NADK-dataset/Bacilli_NADK_v108.nexus]

#NEXUS
[ Title ]
begin taxa;
       dimensions ntax=64;
       taxlabels
             Rhodovibrio_salinarum_WP_027289670_alpha
             Magnetospirillum_gryphiswaldense_WP_024081505_alpha
             Pelagibacteraceae_bacterium_WP_083203951_alpha
             Asticcacaulis_biprosthecium_WP_006274725_alpha
             Caulobacteraceae_bacterium_ANP47758_alpha
             Anaplasma_centrale_WP_012881048_NITRIM_alpha
             Rickettsia_canadensis_WP_012148757_NTRIM_alpha
             Gallionellales_bacterium_OGS93157_beta
             Sulfuricella_denitrificans_WP_009206302_beta
             Formivibrio_citricus_WP_091190988_beta
             Eikenella_corrodens_WP_049259188_beta
             Methylobacillus_rhizosphaerae_WP_089376003_beta
             Escherichia_coli_gamma
             Vibrio_cholerae_VC_0853_gamma
             Photobacterium_indicum_WP_107255008_gamma
             Deltaproteobacteria_bacterium_HGW_PKN12252_delta
             Geoalkalibacter_subterraneus_WP_040199396_delta
             Pelobacter_acetylenicus_WP_072287119_delta
             Sulfurimonas_denitrificans_WP_011372715_epsilon
             Arcobacter_sp._PLY10525_epsilon
             Sulfuricurvum_sp._OHD77037_epsilon
             Campylobacterales_bacterium_OYZ35750_epsilon
             Anoxybacillus_flavithermus_WP_064214261_Firmicutes_Bacilli_Bacillales
             Bacillus_subtilis_ppnKA_CTRIM_Firmicutes_Bacilli_Bacillales
             Domibacillus_antri_WP_075397158_Firmicutes_Bacilli_Bacillales
             Listeria_monocytogenes_EGDe_lmo0968_Firmicutes_Bacilli_Bacillales
             Parageobacillus_thermantarcticus_WP_090948242_NTRIM_Firmicutes_Bacilli_Bacillales
             Streptococcus_pneumoniae_2842STDY5753815_CVM64464_Firmicutes_Bacilli_Lactobacillales
             Carnobacterium_divergens_WP_034570378_Firmicutes_Bacilli_Lactobacillales
             Lactobacillus_ruminis_WP_003693569_Firmicutes_Bacilli_Lactobacillales
             Anoxybacillus_flavithermus_WP_064214058_NTRIM_Firmicutes_Bacilli_Bacillales
             Bacillus_subtilis_ppnKB_NTRIM_Firmicutes_Bacilli_Bacillales
             Domibacillus_antri_WP_075398472_NTRIM_Firmicutes_Bacilli_Bacillales
             Listeria_monocytogenes_EGDe_lmo1586_NITRIM_Firmicutes_Bacilli_Bacillales
             Parageobacillus_thermantarcticus_WP_090947646_Firmicutes_Bacilli_Bacillales
             Streptococcus_pneumoniae_2842STDY5753815_CVM36753_NTRIM_Firmicutes
             Clostridioides_difficile_WP_074104958_Firmicutes_Clostridia
             Asaccharospora_irregularis_WP_073125961_Firmicutes_Clostridia
             Terrisporobacter_glycolicus_WP_018591704_Firmicutes_Clostridia
             Caminicella_sporogenes_WP_072965846_NTRIM_Firmicutes_Clostridia
             Acetonema_longum_WP_004095922_Negativicutes_Selenomonadales
             Megasphaera_elsdenii_WP_014015969_Negativicutes_Veillonellales
             Veillonella_tobetsuensis_WP_059362494_Negativicutes_Veillonellales
             Microcystis_aeruginosa_WP_061430607_cyano
             Pleurocapsa_minor_WP_015144585_cyano
             Leptolyngbya_ohadii_WP_088892783_cyano
             Crinalium_epipsammum_WP_015203684_cyano
             Actinomyces_massiliensis_WP_008732567_NTRIM_Actinobacteria
             Bifidobacterium_animalis_WP_052824474_NTRIM_Actinobacteria
             Micrococcales_bacterium_KH10_WP_089397216_CTRIM_Actinobacteria
             Mycobacterium_tuberculosis_CNG83277_NCTRIM_Actinobacteria
             Streptomyces_coelicolor_SCO1781_NTRIM_Actinobacteria
             Lokiarchaeum_sp._GC14_75_KKK40883_Archaea_Asgard
             Candidatus_Odinarchaeota_archaeon_LCB_4_OLS17841_Archaea_Asgard
             Candidatusathyarchaeota_archaeon26_1_KYH42137_CTRIM_Archaea_TACK
             Crenarchaeota_group_1_archaeon_SG8_32_3_KON32335_Archaea_TACK
             Aigarchaeota_archaeon_NZ13_MG1_PUA337649J98_02135_Archaea_TACK
             Geoglobus_ahangari_GAH_01436_Archaea_Euryarchaeota
             Ferroglobus_placidus_Ferp_0897_Archaea_Euryarchaeota
             Methanosarcina_vacuolata_WP_048120851_Archaea_Euryarchaeota
             Methanolobus_vulcani_WP_091710834_Archaea_Euryarchaeota
             Methanothrix_soehngenii_WP_083804764_Archaea_Euryarchaeota
             Candidatus_Micrarchaeota_archaeon_CG10_PIT85971_Archaea_DPANN
             Candidatus_Diapherotrites_archaeon_CG11_PIN85140_Archaea_DPANN
;
end;
begin characters;
       dimensions nchar=361;
       format missing=? gap=- matchchar=. datatype=protein;
       matrix

Rhodovibrio_salinarum_WP_027289670_alpha
---R-IGFVAS-DAPEAEEA-LAR-LTDRY----D--SV----P---PE------E----
-----------------------SD-V--IVALGGDGLMLESLHKH--MDRHVP-IYGMN
-RGTIGFLMN-E-YSE-DNLVERLQRA-DL-VRL-HP--LRMVAERMNGQGETQTALA-I
NEVSLLRESR-QAAKIRVSIDGVV-RLEEMICDGILMATPAGSTAYNLSAHGPII-PIGA
PLLALTPISA-----FRPRRWRGALLPAKAEVQFDILEARKR-PV-SATADY---TEVRD
-VTRVTVKEDRSLTTDLLFDPE--HNLEE-RILK-EQF----------------------
-

Magnetospirillum_gryphiswaldense_WP_024081505_alpha
---K-IAFVAS-DTQAGQAA-LAR-LMDRYP------HV----P---PDQ----------
-----------------------AD-V--IVALGGDGFVLETLHCW--IDRKVP-IYGMN
-RGTVGFLMN-S-FRE-HGLMERLHRA-QG-VVL-HPLRMKARL---ADGSEVE-ALA-I
NEVSLFRQTR-QAAKIRIRIDGKE-RLDELICDGVMVATAAGSTAYNLSAHGPII-PLGA
DILALTPISA-----FRPRRWRGALLPQHARVSFEVLEAGKR-PV-SAVADY---TEARD
-VIEVEVREDRSVSLTLLFDPE--HNLEE-RILA-EQF----------------------
-

Pelagibacteraceae_bacterium_WP_083203951_alpha
---K-LHFVFD-KTDKANQQ-KRK-LLRKFKS--------Y--A---PH------E----
-----------------------AD-T--IVVLGGDGFMLQTLKKL--GKFNKS-FYGIN
-MGTYGFLMN---KFKTRKFMENLSKSKPITISA-----LQMIVK--SKNNIAKKAIA-I
NEISMFRQS-KQAATIQIK-KGKKIIMKKLSSDGVLVATPAGSTAYNLSVHGPILSL-NS
KKLAITPISP-----FRPRRWKGTIVSDRSVINISNLNIKKR-PV-SVVADN---VEFRN
-IKNVKIYINR--KIKFNLLYDSKNSLNK-K-IKIEQV----------------------
-

Asticcacaulis_biprosthecium_WP_006274725_alpha
---R-LDFTAS-DRPEAQVA-CAR-LKALY----G--------S---AAN----------
-----------------------PD-V--VVALGGDGFLLQSLHRY--LKDQVP-IFGMN
-RGSVGFLLN-D-FSE-ERLIERIIKS-ESTLIS--PLSMTA-LC--RDGKEHR-ALA-F
NEVSLLRQSHQGA-KLRILIDGKE-RMDELICDGALVSTPAGSTAYNLSAHGPII-PLTA
KALALTPISA-----FRPRRWRGAILPHTAKVRIEALEVDKR-PI-SAAAD---TFEVRN
-VISVDIAEAEDLKATLLFDAG--KGYDE-RVMA-EQF----------------------
-

Caulobacteraceae_bacterium_ANP47758_alpha
---K-LSFTAS-ARPEAQEA-LRR-LRHTYGEA-G--------D-----------S----
-----------------------AD-V--IVALGGDGHMLDTLRRR--LKDKKP-VYGMH
-RGTIGFLMN-E-FDETD-LQERVAKA-E-PIRV-RPL-VARCE---TAAGIVE-ERA-F
NEVSLFRQT-AQTSKLRIFIDGAE-RLPELSCDGLMVATPAGSTAYNFSAHGPIL-PINS
RLLALTPISP-----FRPRRWRGALLPHRSVVRIEVLEADRR-PV-SATADN---VETRN
-VTAVEIREDTAAALTLLFDPG--HALDE-RIVR-EQF----------------------
-

Anaplasma_centrale_WP_012881048_NITRIM_alpha
---T-VGYVA--AGPAERER-VGC-LRSFY----GVVNL----A---DAQ-----DSA--
-----------------------VD-L--LVVVGGDGFMLHSLHNY--VGRNVP-VYGVR
-HGSVGFLLNHCVDGSLPHKLENAVAT------E-LPL-LRMEAKDVYGHTHS--AIA-V
NEVSLFRGT-HQAAKLRIKING-KVAMEELVSDGVIVSSPAGSTAYNFSAGGPIL-PFTS
NIVCLTAINS-----FRPRRWRGALLPNDSLVEIDVLSPETR-CV-SAVADY---TEFRN
-ISDVKIKQDNNTKITLMFDPE--HGLEE-RTIA-EQF----------------------
-

Rickettsia_canadensis_WP_012148757_NTRIM_alpha
---K-IALIYN-KDYKSLAI-IEE-IKKLY----NYCEV----E-----------E----
-----------------------AE-V--IIVIGGDGALLHNIHCY--MHLNIP-FYGVN
-LGSLGFLMNTL---DTKNLLQNIHDS-TVTILN--PLLMQAK----DTSGQIYTALA-I
NEVSIFRKT-NQAAKFRIDVNGIE-RMSELVADGALVATPAGSSAYNLSAGGPIL-PLES
NMLCLTPICA-----FRPRRWHGALLLSSATIKFEIFNTTKR-PV-NATADFQ---EFNN
-IIQVTVSSTKDKPIKLLFNKN--HTLED-RIIK-EQF----------------------
-

Gallionellales_bacterium_OGS93157_beta
---N-VALIGKHKAPEIAGP-LLS-LAAFLSSR-G-LNV-VV-D---SLT---A-EQVKD
SPYP------AMSLNEM---ANVVD-L--AIVIGGDGTMLNIARTL--SPYQVP-LVGVN
-QGRLGFLTDLT-LENMQDSMEAMLDG-KFVTEQ-RLL-LSARVL--RNDVEISSGLA-F
NEVVVHRSNISSMIEFEVRIDG-E-YLYNQRADGLIVSSPTGSTAYALSAGGPILHP-SL
DVLELVPVCP-----H-TLSNRPIVVKSSSVLEI-LMHRTS--DI-HVRYDSHTSCDLQL
-HDKIIVTRHP-EAACLLHPVG--HSYYH-T-LR-EKLL-----W---------NQTL--
-

Sulfuricella_denitrificans_WP_009206302_beta
---T-IALIGKYNSPEIGDS-LLR-LAKFLVEQ-E-HTV-LL-E---RQT---A-EST-G
VTD-----YPLADLEQI--GEQ-AD-L--AVVLGGDGTMLNIARSL--YTFGVP-LVGIN
-QGRLGFLTDVS-VDTMLETMAEILAG-DYLSEA-RFL-LNVTIR--RQGENVY-EACAF
NDAVVSKGATARLIELEIFVDG-Q-FVYSQRSDGMIISTPTGSTAYALSSGGPILHP-TL
EAVVLVPICP-----H-TLSNRPIAVNSESTIELLLLHAD---DA-RVHFDGQRHFDLKE
-NDWVIVRRSK-QMVRLLHPFG--HSYYD-M-LR-QKLH-----W-G-------EKL---
-

Formivibrio_citricus_WP_091190988_beta
---T-IAIVGRPATPALGEP-MHR-LVSMLSSS-G-VRV-LV-E---ESA---A-QEH-D
VTA-----CQAVSQENI--GKL-AD-L--VIVLGGDGVMLGAARMV--APYHVP-VVGVN
-MGRLGFLTDLS-VSEMEAQVEAILKG-AFNPED-RIM-LEARVM--REGREIDRQLA-F
NDVVMSRGSCGSMIEFEQFING-K-FVCRQRADGIIVSTPTGSTAYALASGGPILHP-SL
PAIALVPICP-----Q-SLSNRPIVVTDSCRVELVLT-GARD-VV-HVFYDNQSECRLQE
-QDRLVIRRFR-NTLRILHPHS--YHYYD-T-LR-EKL-----RW-S-------AQP-QL
L

Eikenella_corrodens_WP_049259188_beta
---R-IGIVTRPNTPQLGET-LSE-LVAFFLEN-S-IEV-LL-D---EEC---G-NDL--
SANPLAENCRRVAKEDMGTC---CD-L--VLVLGGDGTFLSVARQL--APYRIP-IMGVH
-LGHLGFLTQVP-RQNMIADISRMLAG-QYLPEE-RIM-LECTVQRHDESDCT--ALA-L
NEVVISRGGLGQMIEFEVFINQ-E-FVYTQRSDGLIVSTPTGSTAYALAAGGPILQS-TL
RALTLVPICP-----Q-SMTNRPIVVPDSCEIEILITKAD---NA-RVHCDGQSHIDLHS
-MNRLTIRRYR-NTLRVLHPTN--YQYYK-T-LR-QKLH-----W-G-------EQLV--
-

Methylobacillus_rhizosphaerae_WP_089376003_beta
---T-VALIGKYMNPETRDQ-ILA-LARFLAER-Q-IGV-FV-E---EKT---A-QHS-S
IKG-----YTTLQMNAI--GAY-AD-L--AIVLGGDGTMLTVARAL--LDYKIP-LVGVN
-RGRFGFLTDIN-SDHMLDSVAGILDG-KYDTEQ-RIL-LEACIV--RAGQTVGQGYA-L
NDVVINKNGLARLIELEIHVDG-H-FVQKQRSDGLIVATPTGTTAYSLSAGGPILHP-ML
DAIALVPICP-----H-TLSNRPIAIGSASEVVVEVVHAE---DA-SVHLDGQMKMALQP
-GDRVQIKCAK-NKITLLHPPG--HNHFD-V-LR-EKLH-----W-G-------------
-

Escherichia_coli_gamma
---C-IGIVGHPRHPTALTT-HEM-LYRWLCTK-G-YEV-IV-E---QQI---A-HEL-Q
LKNV----K-TGTLAEI--GQL-AD-L--AVVVGGDGNMLGAARTL--ARYDIK-VIGIN
-RGNLGFLTDLD-PDNAQQQLADVLEG-HYISEK-RFL-LEAQVC--QQDCQKRISTA-I
NEVVLHPGKVAHMIEFEVYIDE-I-FAFSQRSDGLIISTPTGSTAYSLSAGGPILTP-SL
DAITLVPMFP-----H-TLSARPLVINSSSTIRLRFS-HRRN-DL-EISCDSQIALPIQE
-GEDVLIRRCD-YHLNLIHPKD--YSYFN-T-LS-TKL-----GW-S-------K---KL
F

Vibrio_cholerae_VC_0853_gamma
---V-LAIIGKPRDQQAIQT-HKE-IYHWLRSL-G-YTV-FI-D---DRL---R-EILTD
LPTE----H-FASLIEL--GKK-AD-L--AIVVGGDGNMLGAARVL--SRFDIS-VIGVN
-RGNLGFLTDLN-PEDFQQRLQEVLDG-HYLQET-RFL-LEAEIH--RHGQVKSHNAA-L
NEAVLHPGKIAHMIEFEVYIDD-N-FAFSQRSDGLIVSTPTGSTAYSLSGGGPILSP-SL
NAITLVPMFP-----H-TLSCRPLVVGGNQRIKLVVSPENRG-TQ-EVSCDGQVSLPVSP
-GDEIHIYQSP-NVLKLIHPQD--YSYYH-V-LR-TKL-----GW-S-------S---KL
F

Photobacterium_indicum_WP_107255008_gamma
---T-IALIGKPRNPDALQT-HKT-LFDWLTGK-G-YDV-LV-D---HRL---A-NDL-D
VPQD----C-LCDLLTI--GDK-AN-L--AIVVGGDGNMLGAARVL--SRFDIA-VIGVN
-RGNLGFLTDLD-PESFKEELTRVLEG-EFVTER-RFL-LEAEVH-RHGQIKSR-NAA-L
NEAVLHPDKIAHMIEFEVYIDD-N-FAFSQRSDGLIIATPTGSTAYSLSGGGPILSP-SL
NAIALVPMFP-----H-TLSSRPLVVDGDRCIKLLVSPDNGS-TL-EVSCDGQVSLPVSP
-GDEVHIYQSP-EQLQLIHPKN--YNYYG-V-LR-AKL-----GW-S-------S---KL
F

Deltaproteobacteria_bacterium_HGW_PKN12252_delta
---R-VALYAKKNHPHASIF-AAE-VMNWLLSR-G-LEV-LL-E---EDL---A-KSL-S
IRRD----Y--VD-SDI--PER-AD-L--VIILGGDGTLISVARHL--GDREKP-ILAVN
-LGSLGFLTEIT-KDETFATLERVLAG-DYELSR-RMK-LDCVVL--RDGIQVGHYSV-L
NDVVINKGALARIIDMEAMVDG-H-YLTTFKADGLIVATPTGSTAYNLAAGGPIIDP-QV
NSLVITPICP-----H-TLTNRPLIVPGDAVIRLHVTFDDQ--MV-HLTADGQVGMQLQL
-GDIIELQQSAVHTL-LIKSPT--KDYFE-V-LR-AKLR-----W-G-------ER----
-

Geoalkalibacter_subterraneus_WP_040199396_delta
---R-VGLYAKKHHPDAVGF-GRE-VMNWLLAR-N-IEV-ML-E---EDL---A-SAL-G
VTRD----Y--VD-DEI--PER-SD-L--IIVLGGDGTLISVARHV--GARMKP-ILGVN
-LGSLGFLTEIT-QDETFTTLERVVKG-DFEVSG-RLM-LDAVVR--RDGNEIARYSV-L
NDAVINKGALARIIDMEAWVDQ-D-YLTTFKADGLIIATPTGSTAYNLAAGGPIIYP-GL
NCLVISPICP-----H-MLTNRPVIVSSKSVIRIEVKFQDQ--HV-VLTADGQVGMPLRG
-GDVVELRRSQ-TRTMLVKSPS--KNYFE-V-LR-AKLR-----W-G-------ER----
-

Pelobacter_acetylenicus_WP_072287119_delta
---R-IGVYAKYNHPDAVML-ARD-VVCWLRGR-G-LEV-FL-E---KNL---A-CNMAG
QEPG----Y---DRAAI--PAM-VD-L--IVVLGGDGTLISVARKV--CGRDVP-ILGVN
-LGSLGFLTEIT-RGELYLSLEKVLKG-EYTLSE-RMM-LNAVVL--RDGIEAG-SFCVL
NDIVINKGAIARIIDMEVSVDS-A-YLTTFKADGLIIATPTGSTAYNLSAGGPIISP-GL
HCLVVTPICP-----H-MLANRPLIVADTACIRIEMKFRDQ--DV-VLTADGQVGMALEA
-GDVVEIRRAG-RSTRLIKSPS--KDYFE-V-LR-TKL-----GW-G-------ER----
-

Sulfurimonas_denitrificans_WP_011372715_epsilon
---K-VGVILRPSSPQLKSG-YEK-LEKIFSSY-S-IEV-LI-E---DKS---A-KMI-G
ASGA--------SFKKI--CNE-CD-F--LVSFGGDGTLISTVRKS--FDYDIP-ILGIH
-AGNLGFLADLS-LDELDSFVEKITQN-RYKIDE-RAV-LEATVI--KNEKEIK-MYA-F
NDVVLTRTRVSNMIHIETLVNS-R-SFNTYYGDGVVVSTPTGSTAYNLSAGGPVLFP-MS
NVFALTPICP-----H-SLTQRPVVLPGKFTIEMKTS-EER--AL-II-IDGQDVHELEL
-GESVHIKLAT-KTVKLMHKEE--YNYFD-V-LK-EKL-----RW-G-------E-----
-

Arcobacter_sp._PLY10525_epsilon
---K-AGFILKPDSPEIKDE-YNI-IKNHFLRA-N-IEV-AL-E---KNS---A-NMI-G
EKGG-------VELDEL--SEN-SD-F--LVSIGGDGTLISVVRRS--FKHHIP-VLGIH
-QGTLGFLTDIR-LSEVENFLALMFEH-KYRIDH-RMM-IKGCA------KEQN-FVA-F
NDIVISRKSMSSMISLDAKIDG-K-HFNSYYGDGVIISTPTGSTAYNLSVGGPVVFP-LT
EAFIVTPIAP-----H-SLTQRPLVLPADFKIEFTIT-DNQG-AL-VI-IDGQDTYEINE
-NESIKIEISD-NKAKLIHRCQ--RNYFE-V-LN-EKL-----RW-G-------N-----
-

Sulfuricurvum_sp._OHD77037_epsilon
---R-VGMLLRPSTPELKEM-FFE-AKRIFESR-G-IEV-II-D---NIS---G-GMI-D
VMGQ--------PFDMM--CQN-CD-F--LVTIGGDGTLISAVRRS--YRYQLP-VLGIH
-AGKLGFLADLD-FAELESFVDKMIEG-EYRIDQ-RAV-LQATIV-TPNGESQ--IFA-F
NDIVLTRPSIAKMISLETYVDG-R-SFNTYYGDGVVVSTPTGSTAYNLSAGGPVLFP-LT
QVFALTPICP-----H-SLTQRPVVLPGHFEIEMKT--PDA--SA-LVIVDGQDLVEISD
-CDTVHIKLAS-GAAHLIHRKE--FNYFE-V-LK-EKL-----GW-G-------N-----
-

Campylobacterales_bacterium_OYZ35750_epsilon
---R-VGIVLRPSTPELKDM-FLE-AKRVFESR-S-IEV-SI-D---HVS---G-GMI-D
VMGQ--------PFDHM--CRN-SD-F--LVTIGGDGTLISAVRRS--YEYQIP-VLGIH
-AGKLGFLADLD-FGELESFIDDLLAG-DYRIDK-RAM-LEATIT--TQHGESK-VVA-F
NDIVLTRPSISKMIRLETYVDG-R-NFNTYYGDGVVISTPTGSTAYNLSAGGPVLFP-LT
QVFALTPICP-----H-SLTQRPVVLPGHFEIEVKTS--DS--SA-LVIVDGQDMVEISD
-KDTVHIKLAD-GGAHLIHRKE--FNYFE-V-LK-EKL-----GW-G-------N-----
-

Anoxybacillus_flavithermus_WP_064214261_Firmicutes_Bacilli_Bacillales
--MK-FAVISK-GDAISNEC-MYK-IRTYLT---D-FRLTY--D---ED------E----
-----------------------PD-I--VISVGGDGTLLYAFHRYRSRLEQTA-FVGVH
-TGHLGFYADWV-PDEIEKLVIAIAKT-PYQIVE-YPL-LEVTIRYVRGGREAK-YLA-L
NECTV-K-SVGGTLVMDVEIRG-D-LFETFRGDGLCISTPSGSTAYNKALGGAILHP-SL
EAIQVAEMASINNRIFRTIGS-PLVLPKHHTCMLKPV-NDV--DF-QITIDH-LSLLHKD
-VKSIQCRVAD-EKIRFARFRP--FPFWK-R-VR-ESFI---------------Q-----
-

Bacillus_subtilis_ppnKA_CTRIM_Firmicutes_Bacilli_Bacillales
--MK-FAVSSK-GDQVSDTL-KSK-IQAYLL---D-FDMEL--D---EN------E----
-----------------------PE-I--VISVGGDGTLLYAFHRYSDRLDKTA-FVGVH
-TGHLGFYADWV-PHEIEKLVLAIAKT-PYHTVE-YPL-LEVIVTYHENEREER-YLA-L
NECTI-K-SIEGSLVADVEIKG-Q-LFETFRGDGLCLSTPSGSTAYNKALGGAIIHP-SI
RAIQLAEMASINNRVFRTVGS-PLLLPSHHDCMIKPR--NEV-DF-QVTIDH-LTLLHKD
-VKSIRCQVAS-EKVRFARFRP--FPFWK-R-VQ-DSFI-------G-------K-----
-

Domibacillus_antri_WP_075397158_Firmicutes_Bacilli_Bacillales
--MK-FAITSK-GDAKSNAL-MHK-IRNYLT---D-FKLTY--D---ES------E----
-----------------------PD-I--VISVGGDGTLLYAFHRYSGRLDKTA-FVGVH
-TGHLGFYADWT-PDEIEKLVIAIART-PYQIIE-YPL-LEAIIRYQHGGKETR-YLA-L
NESTV-K-SVDGTLVMDVEIRG-E-HFERFRGDGLCVSTPSGSTAYNKALGGAILHP-SI
RALQLAEMASINNRVFRTVGS-PLILPAHHTCMLKPV--NRP-DF-LVTIDH-LTILHKD
-VKSIQYRVAS-EKIRFARFRP--FPFWK-R-VH-DSFV---------------SS----
-

Listeria_monocytogenes_EGDe_lmo0968_Firmicutes_Bacilli_Bacillales
--MK-YMITSK-GDEKS-DL-LRLNMIAGF----GEYDMEY--D---DV------E----
-----------------------PE-I--VISIGGDGTFLSAFHQYEERLDEIA-FIGIH
-TGHLGFYADWR-PAEADKLVKLLAKG-EYQKVS-YPL-LKTTVKYGIGKKEAT-YLA-L
NESTV-KSS-GGPFVVDVVIND-I-HFERFRGDGLCMSTPSGTTAYNKSLGGALMHP-SI
EAMQLTEMASINNRVYRTIGS-PLVFPKHHVVSLQPV-NDK--DF-QISVDH-LSILHRD
-VQEIRYEVSA-KKIHFARFRS--FPFWR-R-VH-DSFI---------------ED----
-

Parageobacillus_thermantarcticus_WP_090948242_NTRIM_Firmicutes_Bacilli_Bacillales
--MK-FAVTSK-GDETSNIL-TQK-IKTYLL---D-FDLQY--D---EE------E----
-----------------------PD-L--VISVGGDGTLLYAFHRYCRRLDKTA-FVGVH
-TGHLGFYADWV-PEEIEKLVIAIAKT-PYQVVE-YPL-LEVTIRYINGERETK-YLA-L
NECTV-K-SVSGTLVIDVEIRG-D-LFETFRGDGLCISTPTGSTAYNKALGGAILHP-SL
EAIQVTEMASINNRVFRTIGS-PLVLPAHHTCILKPV-NNV--DF-QITIDH-LSLLHKD
-VKSIQCRVAN-EKIRFARFRP--FPFWK-R-VR-DSFI---------------AD----
-

Streptococcus_pneumoniae_2842STDY5753815_CVM64464_Firmicutes_Bacilli_Lactobacillales
--MK-FAVSSK-GNSVSDTL-KNK-IQTYLLDF-G-MEL----N---EE------E----
-----------------------PD-L--VITVGGDGTLLYAFHRYSNRLNETA-FVGVH
-TGHLGFYADWV-PSEIEKLVLAIAKT-PYHIVE-YPI-LEVIVRYNDGGREEK-YLA-M
NECTI-K-SMEGTLVADVEIRG-Q-LFETFRGDGLCLSTPSGSTAYNKALGGAIIHP-SI
RAIQLAEMASINNRVFRTVGS-PLILPDHHTCVIKPI--NDV-DF-QVTIDH-LSLLHKD
-VKSIQCRVAD-ENVRFARFRP--FPFWK-R-VQ-DSFI----GK-G-------E-----
-

Carnobacterium_divergens_WP_034570378_Firmicutes_Bacilli_Lactobacillales
--MR-IAIIHN-HNKKSVAV-AQE-LRA-LCLK-NRLTL----E---EKN----------
-----------------------PD-L--VITVGGDGTLLSAFHRYAHLLDQVR-FVGVH
-TGHLGFYTDWR-DFELEELVESLVKD-QGESVS-YPL-LDVKVSY-QDQVEEAHFFA-L
NESTLKR--IDGTMVCDVYIKD-E-WFERFRGDGMCVSTPTGSTAYNKSVGGAVIHP-RL
EAIQLTEIASINNRVFRTLSS-PMIVAPNEWIQLRPASEDG---F-ILTID-QLTSSEKN
-IIAINYRIAK-ERIHFARYRH--THFWS-R-VE-DAFI-------G-------AKHSHE
I

Lactobacillus_ruminis_WP_003693569_Firmicutes_Bacilli_Lactobacillales
--MK-IAIFAN-DGKQSQNV-KQR-LEKRFTER-H-FVL----D---DK------E----
-----------------------PD-V--VISIGGDGTLLSAFHHYENRLDKIR-FVGVH
-TGHLGFYTDWR-DEEVDDLVISLESD-NGQSVS-YPL-LEVCVKYADCPKRVH-YLA-L
NESTLKR--ISSTMTTDVYLGG-E-LFERFRGDGLCVSTPTGSTAYNKSLGGAVVHP-NL
EVLQIAEISSINNRVFRTLSS-PMIVAPNDWITFRPM-RGS--DF-VLTVDS-DSYHNRD
-IVEIQYKISK-KRIHFAKYRH--MHFWQ-R-VQ-EAFI-------G-------TENED-
-

Anoxybacillus_flavithermus_WP_064214058_NTRIM_Firmicutes_Bacilli_Bacillales
--NR-MYFFHK-HDEETTKQ-VQP-LIE-LAKQYG-FQV-M--D---DAK-----H----
-----------------------AN-I--IVSVGGDGTFLQAVRKT-GFRDDCL-YAGIS
TSGSLSMYCDFH-IHDTDKMIEAMTTE-QIEVRK-YPT-IYVTV----NDSTS--FYC-L
NECSI-RSSIIKTFVMDVFIDN-L-HFETFRGDGMIIATPTGSTAYNKSVNGAVVDP-ML
PCFQVSELASLNNNRYRTLGS-SFILSGNRKLTLKVV-QDGN-DYPIIGMDN-EALSIQH
-IEKIDIALSG-KVIKTVKLKD--NSFWE-K-VK-RTFL---------------------
-

Bacillus_subtilis_ppnKB_NTRIM_Firmicutes_Bacilli_Bacillales
---RNVYFFHK-QDQETNEQ-ARS-LTQ-LAEEHG-FTV-V--N---QHS-----D----
-----------------------AN-I--IASIGGDGTFLQAVRKT-NFRDDCL-YVGIT
KKGKAHLYCDFH-SDEREKMVDAMTFE-QIEVRK-YPL-IEVTV----DQASP--FHC-L
NEVSI-RSSIIKTFVMDVLIDD-L-HFETFRGDGMIISTPTGSTAYNKSVAGAVVDP-LL
PCMQVSELASLNNNTYRTLGS-PFVLSSDRKLTLRVV-QDGN-EHPIIGLDN-EALSTRN
-VKTIEIKLSN-KKIKTVKLKD--NSFWE-K-VK-RTFL---------------------
-

Domibacillus_antri_WP_075398472_NTRIM_Firmicutes_Bacilli_Bacillales
---RNMFFSYK-KDPTKWPA-IEK-LIN-IAKEQG-FEI-V--S---KSE-----D----
-----------------------AN-I--IVAVGGDGAFLQAVRKS-GFRDDCL-YVGVT
DEKETSLYCDFH-IHDTEEMIEAIQTA-GVSVRR-YPV-IDVHL----DGHTH--FQC-L
NELSV-RSSIIKTFVIDVVIDD-L-HFETFRGDGIVVSTPTGSTAYNRSLNGAVVDP-RI
SCMQVSEIASLNNNQFRTLGS-SFILGDSRKLTLQIV-QDGN-DYPIIGLDN-EALSIQH
-TKSIEVEMSG-KIIKTVKLKN--NSFWH-K-VQ-RTFL---------------------
-

Listeria_monocytogenes_EGDe_lmo1586_NITRIM_Firmicutes_Bacilli_Bacillales
--KTIFYFSYR-KTEELHAK-AKE-LKK-ITTDYG-YELT---D---DYQ-----K----
-----------------------AN-V--IISIGGDGAFLKSVRET-GFRQDCL-YAGIA
LTEQLGQYCDFH-INQLDEIIKAAIED-RWLVRR-YPT-IYGTV----NNTKA--FYV-L
NEFNI-RSSIIRTLTMDLYIND-S-HFETFRGDGMVISTPTGSTAYNKSVNGSIVDP-LL
PSMQVSELASINNNKFRTLGS-SFILSPKRKLRIEIASEEGN-EFPMIGMDS-EALSIQH
-VHEVNLEVGD-RFINIIKLPK--NSFWD-K-VK-RNFL---------------------
-

Parageobacillus_thermantarcticus_WP_090947646_Firmicutes_Bacilli_Bacillales
-RNH-LYFFYK-HDEQHVKR-VEP-LIA-LAKQ-GPFII-V--D---DHR-----E----
-----------------------AN-I--IVSIGDDGAFLQAVRQT-GFRNDCL-YVGIS
TLPSRGFYCDFQ-IDDIDHMVEATKNL-QLEVRK-YPI-IQVTI----DDAAS--FFC-L
NECSI-RSQIIKTLAMDVFIDD-L-HFETFRGDGIIVSTPTGSTAYNKSVNGAVVDP-LL
PCFQVSELASLNNNRYRTLGS-SFILSGQRKLTLKMSEETS--HFPIIGLDN-EALSIQH
-IEKIDIVLSD-RVIKTVRLKD--NSFWD-K-VK-RTFL---------------------
-

Streptococcus_pneumoniae_2842STDY5753815_CVM36753_NTRIM_Firmicutes
---RNVFFFYK-KDHELDGH-ISS-LEK-LATDQG-FHV-V--K---RAE-----D----
-----------------------AH-I--IASIGGDGTFLQAVRKT-NFRDDCL-YVGVS
KTENSHLYCDFS-LEHFDQMIDAMNTE-QIEVRK-YPI-IDVSV----DSTNQ--FHC-L
NELSI-RSSIIKTFVIDVYIDD-F-HFETFRGDGMIISTPTGSTAYNKSVNGAVVDP-ML
PCMQVTELASLNNNSYRTLGA-PFILSSDRKLTLKVV-QDGN-DHPIIGLDN-EALGTKH
-VKQIDIGLSG-KVIKTVKLKD--NSYWE-K-VK-RRFL---------------------
-

Clostridioides_difficile_WP_074104958_Firmicutes_Clostridia
-MKRIITINTN-QLNKSLET-KEL-LTRKLINA-G-FEV-YS-D---IYP-----D----
-----------------------TE-L--IISIGGDGSFLRTVRDF-DFP-EIP-IMGIN
-TGHLGFFPDIL-PDKIDSFIEAYTKK-DYIIQE-MSL-LNAEVYTTTSGSNM---LA-V
NEVVI-RGDKSRTIHLNLSLDN-K-HIQNFSGDGMIISTSTGSTAYNYSAGGSIVDI-NL
ELMQITPLHPINTNAYRCFTS-SIICSNESVIKIAPEYRFED-SV-LIVVDG--------
----VE------------------HRF---R-----------------------------
-

Asaccharospora_irregularis_WP_073125961_Firmicutes_Clostridia
-MNKIITINSN-KLNKSIET-KEL-LNKKLTEA-G-FEVCY--D---FHP-----D----
-----------------------TE-L--IISIGGDGSFLKTVHDF-NFP-QVP-IMGIN
-TGHLGFFPEIY-PDDIDRFIENYKKE-DYLIQE-ITL-LQADI-YTKKGKES--VFG-V
NEVVI-KGDRSRTIHLNLTVND-R-HVQNFSGDGMIISTPTGSTAYNYAAGGSIVDS-RL
EIMQLTPLHPINTNAYRCFTS-SIIFSNDSLIKITPEYRFED-SI-LIVVDG-VERRVNK
-LSSVNLFLSN-LKIKLLRMSN--YEFWG-R-AS-EKFL---------------------
-

Terrisporobacter_glycolicus_WP_018591704_Firmicutes_Clostridia
-MGRIITINSN-KVQKSLDT-RDI-LHKKLIKV-G-FDVDY--E---YNP-----K----
-----------------------AE-L--IISIGGDGCFLQTIRDY-NIP-SIP-LVGIN
-TGHLGFFPDIT-PKDIDAFIQSYLQE-DYVTQE-LPL-LQTKVS--TSHGCFN-IFG-I
NEAVV-KGDKSRTIHLKLDINN-K-RVQNFSGDGLIISTSAGSTAYNYAVGGSIVDT-SL
NVIQVAPISPINTNAYRCFTS-SIICSHDSVVNVSPECEFEN-ST-LVVVDG-LEYNFNE
-IDNISLSISD-RKIKLLRTSN--YEFWS-R-VC-EKFL---------------------
-

Caminicella_sporogenes_WP_072965846_NTRIM_Firmicutes_Clostridia
-NYRAINIVSN-NKPLSLET-ARI-LKYKLEKN-D-FIV----P---DVF-----DYN--
-----------------------AE-L--IICIGGDGSFLRTVHKY-GFP-NIP-IVGIN
-TGHLGFFQELS-PYELDEFIYKYKRG-EYFIDKINP--VEGIIC--TRKSCIE-ILG-I
NEIVI-KGDKSTTIHLNLSLDK-S-FLEKFSGDGILISTPTGSTAYNYSLGGSIVDP-RL
NLMQITPIAPINTTAYRSFTS-SIVVPKYSTIKIHPEYRYEN-SI-LIISDG-MEYRYSS
-IVEIQIKLSE-LEIQLMRLKE--YNFWN-R-VK-EKFL---------------------
-

Acetonema_longum_WP_004095922_Negativicutes_Selenomonadales
--MR-IGLFPNTGKPGVEKV-LAQ-IIAHLKEK-K-IEF-FL-P---EES---A-DRL-G
MAEY------AGSWADIKQA---IG-I--GITLGGDGTILHVARDL--AAVGIP-VCGIN
-MGHLGFLTTIE-LSETLAALDRILQG-DYWIEE-RLM-LEASVL--SDGKIRQVTTA-L
NDVVITHGRISRLIRLNVAINH-E-LVARYPADGLIIATPTGSTGYSLSAGGPIVNS-GL
EAILITPICP-----H-TLYSRSLLITADETVQVDMA-PSQH-DI-TLTIDGQLACELWP
-EDVITVGKSP-FKAKFVRFND--RSFYQ-T-LQ-RKLR------RG-------DIEG--
-

Megasphaera_elsdenii_WP_014015969_Negativicutes_Veillonellales
--MR-IGIFPNLVKRESAAI-VQQ-MIK-ICEKYG-IEY-YL-PAYVSESRQPAYQRI-G
AEHL---------RPRMTIYST-ID-V--AMVLGGDGTILKMAKQF--AEADIP-VCGIN
-LGSLGFLYEVE-TKNLEKRMEDILAG-RYFLEE-RMM-LHSELCY-EDGLVQSLPDA-L
NDIVIGHGNVGKLIRIDLSING-H-FIQQYPGDGLIVATATGSTGYTFSSGGPIVAP-SV
PCIMVTPICP-----HLLLKV-PLVLRDDDQVSVTVA-NSRN-SV-RVSVDGMMDQELMR
-NMTLQVRKSD-HVLKIIRFNK--NYFYS-N-LF-TKMM-------G-------ND----
-

Veillonella_tobetsuensis_WP_059362494_Negativicutes_Veillonellales
--MR-IGFFPNMGKSTIMAV-L-K-MAAHICREEQ-IEV-YLPD---DLERPDTYKVL-Q
IPKD----H-VLPRPEI--FKH-ID-V--AFSFGGDGTIIHLARQI--FSYNIP-VCGIN
-LGELGFLNQIE-VHQLQSHIKRVAQG-DYTIEK-RGH-LHACID-REDGSKEELVPI-I
NEVVITRAEPAKMARINLAVNN-Q-HTQMYPSDGLIISSATGSTGYNLSAGGPIMKP-DN
RSIIITPVAP-----HLIQGI-SMVLEEHDTIQVTM--PEREPKL-HICIDGTFDYSFTN
-KETLHISSNP-VYCLFVRFKD--QCFFG-T-LF-KKLA---------------SRRDEL
L

Microcystis_aeruginosa_WP_061430607_cyano
---K-IGIIYNDIKPIACKT-AHQ-IQDQLLSL-G-CQV-FM-A---TGS---G-GLL-G
HSKPSRPVC-FTPIDQLVPPHFDQD-LSFAIVLGGDGTVLSAARQL--ATLNLP-LLTVN
-TGHMGFLTEIY-LNQLEPALELVLEG-NYTIEN-RSM-ITVRLF--REDTLLWEALS-L
NEVVVHREPLTSMCHFEIQIGE-H-APVDIAADGVILSTPTGSTAYALSAGGPVITP-DV
PVLQLAPICP-----H-SLASRSLVFSDKETVNIFPATANR---M-VMVVDGNGGSYILP
-EDRINVQKSP-HQVHFIRLQS--TEFFR-I-LR-EKL-----GW-GLPHIAKPTSV-EL
P

Pleurocapsa_minor_WP_015144585_cyano
---K-AGIIYNDEKPIATRV-AAE-LRDKLKSR-G-WEI-VM-E---TGR---G-GLL-G
YSKPNRPVC-HTRIEQLVPPHFDEN-LSFAIVLGGDGTVLAAFRQL--APCGIP-LLTIN
-TGHMGFLTETY-VNHLPQAIEKLLQH-DYEIEA-RSM-LTVQLF--REDNLLWEALC-L
NEMVVHREPLTSMCHFEIQIGR-H-AAVDIAADGVIVSTPTGSTAYSLSAGGPVVTP-DV
PVMQLAPICP-----H-SLASRALVFSDTETVNIFPATPNR---M-VMVVDGNAGCYVLP
-EDRIHIEKSP-YTARFIRLQP--PEFFR-I-LR-EKL-----GW-GLPHIAKPTSV-EL
P

Leptolyngbya_ohadii_WP_088892783_cyano
---K-AGIIYNDTKPIACRI-AQE-LTDKLTAL-G-WEV-LA-T---TGQ---G-GIL-G
YSKPGRPVC-HTPITQLTPPGFDED-MKFAIVLGGDGTVLAAFRQV--APQQIP-LLTVN
-TGHMGFLTETY-LNYLPQAIDAVVEG-KYEVES-RSM-LTVQVW--REGGLMWEALC-L
NEMVLHREPLTSMCHFEIEIGR-H-APVDIAADGIIISTPTGSTAYSLSAGGPVITP-GV
PVLQLVPICP-----H-SLASRALVFSNTEPVTIYAA--NRD-PL-VMVVDGNAGCCVLP
-EDHVRVLRSP-YAARFIRLRP--NEFFH-V-LR-EKL-----GW-GLPHVAKPTSV-EL
P

Crinalium_epipsammum_WP_015203684_cyano
---K-AGIIYNDVKPIACRI-ATE-LRDKLKSC-G-WDV-CM-A---TGE---G-GIL-G
YSQPDRPVC-HTAIESLAPPGFDAD-MSFAIVLGGDGTVLAAFRQV--APCGIP-LLTVN
-TGHMGFLTEVY-LNELSKAIASVVAG-EYEVEE-RAM-LSVKLV--RDDYMLWEALC-L
NEMVIHREPLTSMCHFEVVVGR-H-AMVDIAADGIIVSTPTGSTAYSLSAGGPVVAP-GV
AALQLVPICP-----H-SLASRALVFADTEPVTIYPAITNR---L-VMVVDGNAGCYVLP
-EDQVHLERSR-YNARFIRLQS--PEFFK-I-LR-EKL-----GW-GLPHIAKPTSV-EL
P

Actinomyces_massiliensis_WP_008732567_NTRIM_Actinobacteria
PVPR-----HRKAAPTATAV-MRA--KAALRAH-G-VQA-V--D---PAF---GGD----
-----------------------VD-L--VLVLGGDGTILRASEIA--RQRDVP-LVGVN
-TGHVGFLAEAD-PDAVEGVVADLVDG-RYTVET-RMT-IDVEVT-APDGAVTH-DWA-L
NEAALEKRDRARMLEVAIGVDG-Q-AVSSFGCDGLVMATPTGSTAYAYSGGGPVIWP-EV
EALLLVPLVA-----H-ALFTRPLVLGPNSCLEVVIQHAGLG-DA-EVWCDGRRSLDAPA
-GSRIRVRRAD-RPVRLARLND--APFAT-R-LV-RKFDLPVEGWRTPIDDSGDSDDSG-
-

Bifidobacterium_animalis_WP_052824474_NTRIM_Actinobacteria
---RHAVVVTHKKLRETGTI-VQDTLLQ-LERG-G-FDVTLV-D---TDTIP---D----
----------FGTLPQTVPPD--TE-I--VVVLGGDGTILRAAELV--HCTDVP-IIGIN
-MGHVGFLAEFE-SFQLEEAIRRICDH-DYRIDE-RMV-AHVDVW-LPGATEALSDWA-L
NDVTIERADRGKMVEMSIGIDG-V-AMSSFGCDGVIVSTPTGSTAYAFSAGGPIIWP-DV
QALLMVPLAA-----H-ALFSRPIVIGSTSTLQFTIH-DDST-SGGWICCDGRRQLALAK
-GTRVEIRQSA-SKLRLARLSD--VPFTN-R-LV-TKFNLPVEGWREQNASKHEDTDGRL
-

Micrococcales_bacterium_KH10_WP_089397216_CTRIM_Actinobacteria
---KILVVTHR-GRPEALQAEVTT-ITE-LERA-G-IEPVF--D---PVV-----TT---
-----------------------TDHVEAVIVLGGDGTVLRAAELT--WGSATP-ILAIN
-LGHVGFLAEAE-ISNLRESVQRLVQG-DYEVEA-RPA-LDVTIHPGRGRDVVR-AWA-L
NDATIEKSNRQRMIEVQLDVDD-R-PVTAYATDGVVIASSTGSTAHAFSAGGPVLWP-DI
RAALVVPLAA-----H-ALFARPLVVSDKSRVGITITSTSGA-DA-LVTMDGRRQVDLAP
-GARIEVMVAK-HEVHLARMNL--SPFAD-R-LV-RRFSLPVNGWRARDGRDAATSDR--
-

Mycobacterium_tuberculosis_CNG83277_NCTRIM_Actinobacteria
---S-VLVVTHTGRPEAVRS-AQL-VIARLSEA-G-IGVRVL-D---DEA-----AMI-G
CPGV-------QVMPSTPAAADDAE-V--VMVLGGDGTLLRAADLT--RPSGAP-LLGVN
-LGHVGFLAEAE-REDLAATVDRVCDR-RYEVEE-RMT-VDVTAR--RNGSVLGTTWA-L
NEASIEKAERERMLEVVAEIDG-R-PLSNWGCDGVVCATPTGSTAYAFSAGGPVVWP-EV
EAMLVVPISA-----H-SLFARPLVVSPRSSVAVEVL-PDTP-RA-VLWCDGRRTLDLPP
-GARVEVRRGA-QPVRLARLHL--TPFTD-R-LV-TKFGLPVTGWRGRVRQPS-RPSPPL
G

Streptomyces_coelicolor_SCO1781_NTRIM_Actinobacteria
---T-VFLLAHTGRPAAIRS-AEL-VVKGLLRA-G-IGVRVL-E---AEA-----RDL-P
LPGE-----VELVGEATPQCLDGCE-L--LIVLGGDGTLLRGAEFA--RASGVP-MLGVN
-LGRVGFLAEAE-RDDLDKVVDRVVNR-AYEVEE-RMT-VDVVVH--RNGDIVHTDWA-L
NEAAVQKAGAEKLLEVVLEIDG-R-PVTGFGCDGIVLSTPTGSTAYAFSAGGPVVWP-EV
EALLMVPISA-----H-ALFAKPLVTSPDSVLAVEVL-PHVP-PG-VLWCDGRRTVELPP
-GARVEVRRGA-VPVRLARLHH--ASFTD-R-LV-AKFALPVSGWRGAPH----------
-

Lokiarchaeum_sp._GC14_75_KKK40883_Archaea_Asgard
---P-IALACRMDSEKAIKL-AKK-IFEFLVKK-G--EIVYL-E---TRI---APKIF--
------------PHNGMDLGDMTSDNIKFIVVIGGDGSILRVVGSL-SQKDPPP-ILGVN
-IGSIGFLDESDEVTVFEDLV-KVLNE-DYEIEL-CSK-ITPFLV--KNSDEIRLNNA-L
NEVLIVSSKSSKILQISIRINS-V-FLNRSYLDGVIISTSTGSTAYNLSAGGAIVNP-IL
EIIQITPLNS-----FAGSGLKPIIVPMESEIEIQLLRPRL--DG-KIVIDGQRIIKKIP
SNTKIRIRKSN-SRTKFIRLSE---NYYS-R-LR-EKII-------GTIHVPLDDSPEE-
-

Candidatus_Odinarchaeota_archaeon_LCB_4_OLS17841_Archaea_Asgard
---R---VLLK-VRPDLVNSPIKKRILDAIEER-N-LKL-YL-E---PES---VGENDEG
--------------REVVEPGK-AD-VDCAIIVGGDGTILYTIRNL---PAKCPLILGVD
-AGTTGFLSEIT-PDEIEPALDRLLNG-EYKVSK-SFR-LKTFI----DDVVL--PEA-V
NEVLV-TTEPGKSVKLDVYIDN-H-FLNSVVADGVIVATPTGSTAYGLSAGGSIIDP-DL
EAYTIVPVAP-----FKASLS-PIVLSSDKVVAIKSAGRGRN-P--IVVIDGQVQYSLTR
-NEVIRILKSE-NYAPFIRFRD---EFYS-K-IR-EKLL-------------TVNHISEL
-

Candidatusathyarchaeota_archaeon26_1_KYH42137_CTRIM_Archaea_TACK
---R---------------L-AEQ-VSRHLKSK-G-FKV-FM-E---ENL---A-KRL-G
SREA-------VSIEEM----R-AD-L--VITIGGDGTILRTCLRL--PKPEPP-ILAID
-MGVRGFLTEVP-PERAVEAVDRYIKG-EYNMKR-CSK-LASYI----GGRRL--PDA-L
NEIFVTSRSLAKLLHVRVWKNG-S-LVTDCRVDGVIVASQVGSTGYSLSAGGPILDP-EL
DAFVVTPVCP-----L-TV-VKPTVFASNTVLTIELVKPK---SA-TVVIDGHYQTQMSR
EEPLIKIKKSE-HETVFIRFKD---DFYH-R-LK-TRLL-------------FVKEEADL
-

Crenarchaeota_group_1_archaeon_SG8_32_3_KON32335_Archaea_TACK
---S-VGLVARYDKKQAFEL-ANE-LVKHLRNK-G-LEV-YI-E---DTI---A-RKV--
----------NTPAETVQLKNMKTD-F--IITIGGDGTILRACLSV--PEPEPP-ILAIN
-MGVRGFLTEVE-PREACNAVDRTLKG-EFKIEK-CTK-LAVSA----DGENV--PDA-L
NDVVISAGEPSKILYTQIYKDD-E-PILKCQADGFIVSTQTGSTGYSLSAGGPVLDP-EV
EAFVLTPVCS-----L-TVF-RSIVFSLDSKVTIEAIRPK---EV-LVLVDGNYSQVVTS
KNPTLTITRSK-NVASFIRFKE---DFYH-R-LR-SRLL-----FKGM------------
-

Aigarchaeota_archaeon_NZ13_MG1_PUA337649J98_02135_Archaea_TACK
---K-VAVVYTPRKAGAVEM-VGE-LSKRLDVL-G-VESEAF-D---SER-----VMSAG
VKIS-------------------AD-L--VIILGGDGTVLKGIHSL--SDHRTP-ILGVN
-FGRGGYLSELS-PDELLTVLDEVLKG-SFAVEE-VMK-LSAFV----GNRKL--GDI-V
NEVYVSSESIGKVIDFEVVQGG-D-TLLDGVADGVIISTPLGSTAYAMSAGGPAVDH-RL
EVAVVVPVCP-----L-TRMS-PLVLPASRAITIRFKVP----RV-HVLIDGQIR-EVLN
-AGELAISKSE-QTVRFVRVKRE-CSFAR-R-LK-KRLR---------------------
-

Geoglobus_ahangari_GAH_01436_Archaea_Euryarchaeota
---R-VGIVYKY---DSLNV-ARE-VADFLREA-G-VKAELH-H--IPTC----------
------------SLED-------CG-I--IVTVGGDGTILRTLQEL---KNPPP-IFGIN
-TGRMGILTHAE-PGDYRKSLLKAVNG-ELEVEE-FMR-IEARY----RDVEL---TA-L
NEVAILSSAQARLIEYEVVVNG-R-VIDSMRADGAIFSTPVGSTAYSLSAGGPIIDP-YT
SAICFTPVSP-----FR-VGWRPWVFSGDREVVFRLK-PLR--DA-VAIADGNRAVEVEA
-GGEVVIRKSK-HPARFFRVESRLKKIAE-K-MR--KLR---------------------
-

Ferroglobus_placidus_Ferp_0897_Archaea_Euryarchaeota
---R-VALVYK-KESESV---AER-VRKFLERVSD-VAV-FS-S---PTT-----E----
-------------LEDF-------D-V--LVIVGGDGTVLRTVQEI---KNVPP-TFVVN
-TGRVGIFSHAN-AEDFEDKLEEALKSMEY--ES-FMR-LEAKV----KGSILR---A-L
NEISVLTHTPSRLLKFEISVDG-E-LIEEMRSDGMIFSTPLGSTAYNLSSGGPIVDP-KL
EAIVITPVSP-----F-RLGWRPWVVSGERTILTRVELR----EA-VVVADGQKSVVIEP
-GEVVEVKKSK-YPVNFFKVEKRLEKMSK-K-VR-E-LT---------------------
-

Methanosarcina_vacuolata_WP_048120851_Archaea_Euryarchaeota
---K-IGISARCDRPEVIEK-VRE-ILAHFSSK---VQI-FVAT---PTA-----EVL-G
MEG--------TPIERM--RGEGVE-L--IISVGGDGTVLRNIAKM---KDPLP-ILGIN
-MGTLGFLVDVE-PEHALETIEEVLYGFSY--SD-RMR-VDVFL----NGEML--ETA-T
NEIAIMSAKPAKIIQFEVYVED-C-LLDSMRADGVVFATPTGSTAYAMSAGGPIISP-RV
SAIVVVPVAP-----F-KLSSRPWVIPSDSEITIRLSAPKK--EA-VIAIDGQKSYRIKP
-DDVVKLKKSR-FPARFVRISD--TCFYE-R-VQ-RKLT---------------------
-

Methanolobus_vulcani_WP_091710834_Archaea_Euryarchaeota
---K-IGIVSRFDQQDALDM-VRK-IYDEFNSK---VEI-FF-S---PKT---G-KHL-G
ITEN----C--LPVEQM--QSAGVQ-L--IISVGGDGTVLRNISKM---KDPLP-VLGIN
-MGTLGFLVDVP-PEDAIKDIADVLKGFSYT--E-RSR-LSVHL----NDRRL--QDA-T
NEIVLITARPAKILTFRIAIDD-S-EIEDMRADGIVVATPTGSTAYAMSAGGPIVDP-RV
DASIIVPIAP-----F-KLSSRPWIVPGNSNIKVEMTIPEK--EA-ALVIDGQHSYNMKE
-NDVVTVTRAE-NPARFVSSSI--NGFYE-K-VQ-SKLS---------------------
-

Methanothrix_soehngenii_WP_083804764_Archaea_Euryarchaeota
---M--------DEIESWNS-GVQ-I---LAD--GDLALTIGRP---PSS----------
-------------VQEM--ERLKVD-F--IVSIGGDGTILRTIHKM---ADPVP-ILGIN
-MGTLGFLVDVE-PADALETIKRLLSG--FVVDE-RSR-LKLLL----NGVCM--PRA-T
NEIAFLTASPAKMIEFEILVDG-S-LMEDFRADGVIIATATGSTAYAMSAGGPIVDP-RV
DAIVLVPMAP-----F-KLSSRPWVMPGNSVIEVRLKLPEK--EA-LVVVDGQSSTNIST
-KDSIVISKAK-TPARFVKAAK--DGFYA-K-VK-SKLA---------------------
-

Candidatus_Micrarchaeota_archaeon_CG10_PIT85971_Archaea_DPANN
---R-VGIAGRVENPLATKT-ADR-IWNFLRKE-G-IKT----E---VQK-----GFL--
---------KKTNAREI--GEFDAD-L--VLSFGGDGTLLHVFREL--GERSVP-VLGIN
-CGELGFLTDVD-YGMIEAHITNVVKG-QYYIEP-RAR-LDFSM----DSERL--PPA-L
NEGVIVPSKPLTMLRYGLNINQ-E-YLWRDNADALIIATPTGTTGHALSAGGPVVNY-NA
RVIAVVPMNS------TNQASRPLIVPEDATVTAYDINSAS--PP-ELVIDGQ--VRMKC
-GSEVSAKHSK-HSALLARVYA--SSYAAPRKIR-KK-----------------------
-

Candidatus_Diapherotrites_archaeon_CG11_PIN85140_Archaea_DPANN
---V-IGITGRKENRLAVET-AKK-AIYFFD---GKAKV-IT-N---KDFIGKG-KKLAE
IK---------------------CD-L--LLSFGGDGTLLKTFREL---KREIP-VMGIN
-CGNKGFLQSFS-HEKLEDFFPKILSG-EYHSDE-RTRCLAIA-----DGKKL--PEA-L
NEVLLVPKDAGRIIRYVLSIGKVE-RKEA--GDGLIVATPTGSTAHSMSAGGPIVKG-NA
KVFVVVSINPVD---W---KHRPLIINDHEKI---VASEFEKLSA-VAVIDGQKRFPVKK
---KLEIKKGK--SVLLA--------------IV-D------------------------
-

;
end;
