# Supplementary material for: Episodic evolution of a eukaryotic NADK repertoire of ancient provenance
Source: PLoS One. 2019 Aug 1;14(8):e0220447. doi: 10.1371/journal.pone.0220447 (PMC6675116; doi:10.1371/journal.pone.0220447)
Supplement: S1 File — See S2 Table for a list of files. (ZIP) [file pone.0220447.s003.zip › NADK-dataset/NADK_v57.nexus]

#NEXUS
[ Title ]
begin taxa;
       dimensions ntax=94;
       taxlabels
             Homo_sapiens_NADK2_MITOCHONDRIAL
             Mus_musculus_NADK2_mito
             Xenopus_tropicalis_NADK2_mito
             Octopus_bimaculoides_Ocbimv22017871_mito
             Capitella_teleta_CapteT170107_mito
             Drosophila_melanogaster_CG8080_RB_mito
             Tribolium_castaneum_TC034764_mito
             Mnemiopsis_leidyi_CAXH3304_mito
             Amphimedon_queenslandica_XP_019855535_mito
             Oscarella_carmela_g.66666_mito
             Capsaspora_owczarzaki_XP_004365266.2_mito
             Guillardia_theta_109105_cryptophyte_mito
             Arabidopsis_thaliana_NADK3_mito
             Theobroma_cacao_Plant_NADK3_mito
             Oryza_sativa_XP_015651403_NADK3_mito
             Sorghum_bicolor_EER98776_NADK3_mito
             Physcomitrella_patens_PP1S69_47V6_NADK3_mito
             Thalassiosira_pseudonana_XP_002296701_stramenopiles_mito
             Phaeodactylum_tricornutum_XP_002178684_stramenopiles_mito
             Homo_sapiens_NADK_CYTOPLASMIC
             Mus_musculus_NADK_cyto
             Xenopus_tropicalis_NADK_cyto
             Octopus_bimaculoides_Ocbimv22036801_cyto
             Capitella_teleta_CapteT168507_cyto
             Drosophila_melanogaster_CG6145_cyto
             Drosophila_melanogaster_CG33156_cyto
             Tribolium_castaneum_TC006614_cyto
             Mnemiopsis_leidyi_cyto
             Amphimedon_queenslandica_Aqu2.1.32577_cyto
             Oscarella_carmela_g.176965_g.177026_cyto
             Capsaspora_owczarski_CAOG_004754_KJE94057_cyto
             Guillardia_theta_163085_cryptophyte_cyto
             Guillardia_theta_XP_005830771_52824_cryptophyte_cyto
             Arabidopsis_thaliana_NADK1_CYTOPLASMIC
             Theobroma_cacao_NADK1_cyto
             Oryza_sativa_XP_015620997_NADK1A_cyto
             Sorghum_bicolor_SORBI_3003G432100_NADK1A_cyto
             Oryza_sativa_XP_015640515_NADK1B_cyto
             Sorghum_bicolor_SORBI_3009G123700_NADK1B_cyto
             Physcomitrella_patens_PP1S77_287V6_NADK1_cyto
             Physcomitrella_patens_PP1S57_138V6_NADK1_cyto
             Physcomitrella_patens_PP1S32_187V6_NADK1_cyto
             Arabidopsis_thaliana_AT1G21640_NADK2_PLASTID
             Theobroma_cacao_TCM_035207_NADK2_plastid
             Oryza_sativa_XP_015616979_NADK2_plastid
             Sorghum_bicolor_SORBI_3005G068700_NADK2_plastid
             Physcomitrella_patens_PP1S17_312V6_NADK2_plastid
             Thalassiosira_pseudonana_XP_002291199_stramenopiles_cyto
             Phaeodactylum_tricornutum_XP_002180250_stramenopiles_cyto
             Rickettsia_canadensis_WP_012148757_alpha
             Anaplasma_centrale_WP_012881048_alpha
             Wolbachia_endosymbiont_D._simulans_WP_015587839_alpha
             Rhodovibrio_salinarum_WP_027289670_alpha
             Magnetospirillum_gryphiswaldense_WP_024081505_alpha
             Pelagibacteraceae_bacterium_WP_083203951_alpha
             Asticcacaulis_biprosthecium_WP_006274725_alpha
             Caulobacteraceae_bacterium_ANP47758_alpha
             Gallionellales_bacterium_OGS93157_beta
             Sulfuricella_denitrificans_WP_009206302_beta
             Formivibrio_citricus_WP_091190988_beta
             Eikenella_corrodens_WP_049259188_beta
             Methylobacillus_rhizosphaerae_WP_089376003_beta
             Escherichia_coli_gamma
             Vibrio_cholerae_VC_0853_gamma
             Photobacterium_indicum_WP_107255008_gamma
             Deltaproteobacteria_bacterium_HGW_PKN12252_delta
             Geoalkalibacter_subterraneus_WP_040199396_delta
             Pelobacter_acetylenicus_WP_072287119_delta
             Sulfurimonasdenitrificans_WP_011372715_epsilon
             Arcobacter_sp._PLY10525_epsilon
             Sulfuricurvum_sp._OHD77037_epsilon
             Campylobacterales_bacterium_OYZ35750_epsilon
             Micrococcales_bacterium_KH10_WP_089397216_actino
             Actinomyces_massiliensis_WP_008732567_actino
             Glycomyces_arizonensis_WP_051393245_actino
             Dehalobacter_sp._FTH1_WP_020489245_firmicute
             Urmitellatimonensis_WP_072509421_firmicute
             Streptococcus_pneumoniae_CVN59935_firmicute
             Microcystis_aeruginosa_WP_061430607_cyano
             Pleurocapsa_minor_WP_015144585_cyano
             Leptolyngbya_ohadii_WP_088892783_cyano
             Crinalium_epipsammum_WP_015203684_cyano
             Lokiarchaeum_sp._GC14_75_KKK40883_Archaea_Asgard
             Candidatus_Odinarchaeota_archaeon_LCB_4_OLS17841_Archaea_Asgard
             Candidatus_Bathyarchaeota_archaeon_B26_1_KYH42137_Archaea_TACK
             Crenarchaeota_group_1_archaeon_SG8_32_3_KON32335_Archaea_TACK
             Aigarchaeota_archaeon_NZ13_MG1_PUA33764_B9J98_02135_Archaea_TACK
             Geoglobus_ahangari_GAH_01436_Archaea_Euryarchaeota
             Ferroglobus_placidus_Ferp_0897_Archaea_Euryarchaeota
             Methanosarcina_vacuolata_WP_048120851_Archaea_Euryarchaeota
             Methanolobus_vulcani_WP_091710834_Archaea_Euryarchaeota
             Methanothrix_soehngenii_WP_083804764_Archaea_Euryarchaeota
             Candidatus_Micrarchaeota_archaeon_CG10_PIT85971_Archaea_DPANN
             Candidatus_Diapherotrites_archaeon_CG11_PIN85140_Archaea_DPANN
;
end;
begin characters;
       dimensions nchar=1231;
       format missing=? gap=- matchchar=. datatype=protein;
       matrix

Homo_sapiens_NADK2_MITOCHONDRIAL
------------------------------------------------------------
------------------------------------------------------------
------------------------------------------------------------
------------------------------------------------------------
------------------------------------------------------------
------------------------------------------------------------
------------------------TCYRGFLLGSCCRVAGGRAAALRGPGAGGPAARPRL
GGDGGGRRHLGQGQPRELAGCGSRADG---------------------------------
------------------------------------------------------------
------------------------------------------------------------
--------------------------------------GFRPSRV---VVVAKT-TRYEF
E--QQRYRYAELSE----EDLKQLLALKGSSYSGLLERH-------------HIHTKNVE
----------------------------HIIDSLRNEGIEVRLVK----RREYDEETVRW
A-------------------------DAVIAAGGDGTML----LAASKVL---D--RLKP
-VIGVN-TDP----------------ERSE---GHLCLP----VRYTHSFPEALQKFYRG
-----EFRWLWRQR-IRLYLE-GTGI--NPVPVDLHEQQLSLNQHNRALNIERAHDERSE
ASGPQLL---------PVRALNEVFIGESLSSRASYYE---ISVDD-G------P-----
WEKQKSSGLNLCTGTGSKAWSFNINRVATQAVEDVLNIAKRQ-GNLS---------LPLN
RELVEK-VTNEYNES-----L---LYSPEEPKILFSIREP-----IANR---VFSSSR-Q
RCFSS---KVCVRSRC-WDACMVVDGG-TSFE-FNDGAIASMM-I---NKEDELRT----
--VLLEQ------------------------

Mus_musculus_NADK2_mito
------------------------------------------------------------
------------------------------------------------------------
------------------------------------------------------------
------------------------------------------------------------
------------------------------------------------------------
------------------------------------------------------------
------------------------------------TCYRGFLLGSCRRVAGGRAALRGS
GSGADGRRHLGHGQPRELAGGGSPADG---------------------------------
------------------------------------------------------------
------------------------------------------------------------
--------------------------------------GFRPSRV---VVVAKT-TRYEF
E--QQRYRYAELSE----EDLKQLLALKGSSYSGLLERH-------------HIHTKNVE
----------------------------HIIDSLRDEGIEVRLVK----RREYDEETVRW
A-------------------------DAVIAAGGDGTML----LAASKVL---D--RLKP
-VIGVN-TDP----------------ERSE---GHLCLP----VRYTHSFPEALRRFSRG
-----EFRWLWRQR-IRLYLE-GTGI--NPTPVDLHEQQLSLNQHSRAFNIERAHDERSE
ASGPQLL---------PVRALNEVFIGESLSSRASYYE---ISVDD-G------P-----
WEKQKSSGLNLCTGTGSKAWSFNINRVAAQAVEDVLHIARRQ-GNLT---------LPLN
KDLVEK-VTNEYNES-----L---LYSPEEPKILFSIREP-----IANR---VFSSSR-Q
RCFSS---KVCVRSRC-WDACMVVDGG-TSFE-FNDGAIASMM-I---NKEDELRT----
--VILEQ------------------------

Xenopus_tropicalis_NADK2_mito
------------------------------------------------------------
------------------------------------------------------------
------------------------------------------------------------
------------------------------------------------------------
------------------------------------------------------------
------------------------------------------------------------
-------------------------------------LCLRLLCSVCGAAALR-------
-------VPLGVSSLRALSGSAE-------------------------------------
------------------------------------------------------------
------------------------------------------------------------
--------------------------------------GFRPARV---AVVAKT-TRYEF
E--QQRYRSSGLSEA---ELRDLLA-LKGSSYNGLLQRY-------------NIHSENVE
----------------------------HIVQSLRKEGTDVRLVK----RRDYDEETVRW
A-------------------------DAIISAGGDGTML----LAASKVQ---D--RFKP
-VIGVN-TDP----------------ERSE---GHLCLP----VRYTWSFPEALQKLYRG
-----EFRWQWRQR-IRLYLE-GTGI--NLTPVDLHEQQLSLEQHNKAHNSQLEQKSVAV
SGPQLL----------PVRALNEVFIGESLSSRASYYE---ISVDD-G------P-----
WEKQKSSGLNVCTGTGSKAWSYNINKMSSQSVEELLNIVRQH-KSLN---------VSLD
SDVIQR-VTNAYNDS-----L---VYNPEEPKMFFSVREP-----IANR---VFSSSQ-Q
RGFTS---KVCVRSRC-WDACMVVDGG-TSFE-FNDGAIVSIV-M---DDQDALCT----
--VLLDD------------------------

Octopus_bimaculoides_Ocbimv22017871_mito
------------------------------------------------------------
------------------------------------------------------------
------------------------------------------------------------
------------------------------------------------------------
------------------------------------------------------------
------------------------------------------------------------
----------------------------------NCKRLLLFNCLPSLVKHCKKCSHFQK
QLLCSFSLRTFFSGPQLNQTSN--------------------------------------
------------------------------------------------------------
------------------------------------------------------------
-----------------------------------AKQTFNPKKA---VILSKV-TRYEY
E--KLLFGDGTEE-----QLIQNLR-GKMSDYYGLLQRH-------------NIHQQCVQ
----------------------------NITKSLEDLGIETKVVQ----RFDFDSNLINW
A-------------------------DIVISAGGDGTFL----SAASKIT---N--RDKA
-VIGIN-TDP----------------SRSE---GYLCLPKIKTYNLK-SMKASFAKLLAG
-----DFRWKWRQR-IRISMS-GKYMYDDPVELHDQQLHFHEHRFTEHVRENEMFNKNES
LTPKDTTRIL------PLLALNEVFMGESLSSRVSYYE---LSIDE-A------P-----
KIKLKSSGITVCTGTGSSSWHFHINHIPQQSVQEILKLAGKV-AKCD---------LNWS
SDTVRK-VTESFNQS-----L---WFDPEIPKMAYTIRDP-----VMNS---VFQIPN-P
RGCVH---KIKVHSRM-WDACLVIDGG-SSFT-FNDGAEATLE-I---HEEDALRT----
--VSLD-------------------------

Capitella_teleta_CapteT170107_mito
------------------------------------------------------------
------------------------------------------------------------
------------------------------------------------------------
------------------------------------------------------------
------------------------------------------------------------
------------------------------------------------------------
----------------------------------MSILKPFWLQKACSACCNGQVTLSKV
VNSVWLSKQQTGVVQQTPLDSASS------------------------------------
------------------------------------------------------------
------------------------------------------------------------
--------------------------VGRRCIHHTRRHDFQPKKV---LLLRKV-TRYEY
E--KAQDPDISDA-----ELKERLI-SKGSNYDGLLQRH-------------DEYFRSID
----------------------------EIQESLIKHHMEYELIR----RFDFDRDLIKW
A-------------------------DMILTAGGDGTFL----MAASKVT---N--GNKP
-VVGIN-TDP----------------MRSE---GHLCLP----KQYSYNVDLALQKILDD
-----KFQWLWRQR-IRIALA-GRSPS-DYEPFDLLQQQLDFPEYRYWEHVREHEIHNID
QENVSPLRKEVL----PVLALNEVFMGESLSSRMSFYE---VCFDD-G------P-----
VSKQKSSGITVCTGTGSTSWFFNINHISQDSVSQVLKIAQEH-GACGSACLDDD------
----HL-LNRV--REEFNTSL---VFNPVCPQMAYSVRDP-----V---SYGIYQVAS-P
KGFCS---KVEVRSRM-WDAWVVVDGS-LSYR-FNDGAIAELS-V---HREDALRC----
--ISLLEDDQ---------------------

Drosophila_melanogaster_CG8080_RB_mito
------------------------------------------------------------
------------------------------------------------------------
------------------------------------------------------------
------------------------------------------------------------
------------------------------------------------------------
------------------------------------------------------------
------------------------------MLKSKQLLQQFSKEYAKYTPT---------
------------------------------------------------------------
------------------------------------------------------------
------------------------------------------------------------
--------------------------------------NFKLKRA---LVVTKL-SRYEF
E--QLRHPELSPD-----QLQQKLR-DRGTDVEMVLHLH-------------KVHKDFER
----------------------------RVVQSFQDVGCEVKLSS----RSSLSKDVMSW
A-------------------------DVIVPVGGDGTFLLSAGRASPLFALS-Q--QKTP
-IVGFN-SDP-------------------LHSEGRLMLP----KHYSDNPADAVSRIKSG
-----DFKWMHRSR-VRTTML-GSN---GNIPEPTDLFRHTEVKMEQVSTAPEMLDQDMA
YKYKAKMKRVL-----PYLALNEVFIGEHLSARVSHLQ---LVLDHQD------V-----
VNKTKCSGLCVSTGTGSTSWHTSINR----ITSRDVDDLLRSLPDGD------SKNVMML
RQNAEE-IAQRYNQG-----L---LFAPDDPRLCYSIREQ-----ICVGVWPSPKTFK-E
RDFVQ---TVFVKSHC-IDANLVIDGS-ISFP-FNDGAKALLE-V---HPEDALLT----
--IALD-------------------------

Tribolium_castaneum_TC034764_mito
------------------------------------------------------------
------------------------------------------------------------
------------------------------------------------------------
------------------------------------------------------------
------------------------------------------------------------
------------------------------------------------------------
------------------------------MFKPRTSFKDIILGLKNVATTSEGQ-----
------------------------------------------------------------
------------------------------------------------------------
------------------------------------------------------------
-----------------------------------LKNSIKIDKV---LVLSKL-SRYEF
EKKQSKFSN---DD----DLEQELR-SRGTDFEWLIHCH-------------MLHKKFET
----------------------------NVVNTFRRMGIDVQVAN----RFNYTQDKVDW
A-------------------------DVIVPTGGDGTFL----LASSRIR---D--NTKP
-VIGFN-SDP----------------NRSE---GHLCLP----KKYSANIQSAIEKLQNG
-----DFDWLLRSR-IRVKLISQKG---DIVPKCLHEIEDNFGKIHGKIL----------
----------------PVLALNEVFVGESISSRVSHLQ---LRLNGSV------E-----
QTSIKCSGVCVCTGTGSTSWHLSINRLPAQSVSELLKLVEVD-S-REEREVL--------
---AAK-IADEYNRN-----L---IFRPDDSRMSYTIRDL-----ISAGVWPHPKGIK-S
RDFIT---KLEIKSNC-YKASLVIDGG-VSFD-FNDGTIAFLE-I---RPEDSLRT----
--VVLRP------------------------

Mnemiopsis_leidyi_CAXH3304_mito
------------------------------------------------------------
------------------------------------------------------------
------------------------------------------------------------
------------------------------------------------------------
------------------------------------------------------------
------------------------------------------------------------
-----------------------------------MVANGLKLAQK--------------
------------------------------------------------------------
------------------------------------------------------------
------------------------------------------------------------
-------------------------------------LTFSPRRV---LVVQKRTRLVQE
TQRRPCY------------LENLQTAGRHDDLVAIKTRH-------------DVHEANLS
----------------------------IILNELKSHFDEVALVD------TINKKHVEW
A-------------------------DLFISAGGDGTFL----NVASQLE---G--GKL-
-LIGLN-TDP----------------ERSV---GHL-CARSR-FGNS-NLKYVIKQLAGG
-----KCTFIMRSR-IRVKLT-YPCNIGEKTEIEI-------------------------
----------------PKYALNDVYIGETSPTRLSYLE---LQIDQ-L------P-----
AEKQKSSGFLISTGSGSTAWGYHVNGLDFYRTEQFLKILHDS-GLTN---KRLKSTEI--
----AE-IMNKFNDS-----F---KFGPEDRRMKYITREP-----LQNSVFRAV---N-T
QGYAK---SITVRSLC-WNGKIVMDGIQRKFN-FDDGVRANFT-T---SDCDSINS----
--IQFV--D----------------------

Amphimedon_queenslandica_XP_019855535_mito
------------------------------------------------------------
------------------------------------------------------------
------------------------------------------------------------
------------------------------------------------------------
------------------------------------------------------------
------------------------------------------------------------
-------------------------------------MKKANAHTTPYKMQRG-------
------------------------------------------------------------
------------------------------------------------------------
------------------------------------------------------------
-------------------------------------LRRAVRRV---LLLKKT-SRLDY
E--RRRYAQYNEE-----SFKAKLL-SIGSDYDGLLLRH-------------EQHEDSVN
----------------------------EVHQSLLSRGVEVLLRQ----RETITKDDISS
S-------------------------DVLISAGGDGNFL----AAASRVL---R--PDKL
-VIGIN-TDP----------------EKSE---GHLCIT----PTAEHSISSIIDYIMEN
-----RLNLIHRQR-IHVSIN-GEGL----------------------------------
----------------PVLALNEAFIGDTDPSQVSYFE---LISDGGE------------
WLKTRNSGMLVYTGTGSTSWAYNINKLSTAAISRLLEIAKSS-GAVS--------FNEDL
DTTVEK-ITALYNSS-----V---LSGSEDGFMSYIIREQI----ERGITNPTIS----Q
SGICS---KLKVRSRS-WNNKIIVDGQ-RLYE-FPNGSEATFT-L---GDQYKLLT----
--ASLPI------------------------

Oscarella_carmela_g.66666_mito
------------------------------------------------------------
------------------------------------------------------------
------------------------------------------------------------
------------------------------------------------------------
------------------------------------------------------------
------------------------------------------------------------
----------------------------------LMLMVRRLLLRSRLLSGFS-------
------------------------------------------------------------
------------------------------------------------------------
------------------------------------------------------------
----------------------------------------SVRNV---LVVHKS-TRYEY
D--RSLHDALTER-----EFQDILA-SRGSDYTEIRRRH-------------DAHRRGLD
----------------------------EIIDFLINHTLDARIKQ----QRDYSNDDVCW
A-------------------------DVIVSAGGDGTML----LTAAKIP---G--RDKP
-LIGIN-TDP----------------QRSQ---GELCIR----RKHGCSIRDDLTAIFEG
-----HFRWRHRQR-IRVSMT-NHGDISQKLDDTAKEDEDR-------------------
----------------PVLALNEVFVGESDPSQTSYLE---MCVNG-G------P-----
RRKQKSSGMVVCTGSGSTAWAYNVGRVTENQVRKVLEAAGVS---CP------------S
SQFLKD-VCEEHNRS-----L---VYDPSDMRMAFALRDC-----ITKG---IFAVEE-P
YGFAE---RIEVRSRC-KNAQLVVDAG-WSCP-FNDGASASLD-M---NENQALLT----
--VELI-------------------------

Capsaspora_owczarzaki_XP_004365266.2_mito
------------------------------------------------------------
------------------------------------------------------------
------------------------------------------------------------
------------------------------------------------------------
------------------------------------------------------------
------------------------------------------------------------
-----------------PTMI---------AAHPRKRAAAATAAAAPSPTSM--------
-----------QPAQSQAAQTAD-------------------------------------
------------------------------------------------------------
------------------------------------------------------------
--------------------------SDGKSPSQQQSRGLTLRNV---LVVMKL-SRLEY
E--RQSHGNVS-DA----ELAALLR-KRGSDYDGLLFRH-------------RLHIASIE
----------------------------RLTSLLAARGVRYTLVSADEVRPSLFRPVSSW
LSTSLSHSKEAQGAPSTFAATPSQVFDAVFSAGGDATFL----RAAAHVT---D--Q-TP
-VIGLN-TDP----------------ERSR---GFL-C-----LKVH-DPVDVLDRLAEG
-----NFSYLRRQR-IRVRLS-GEL---STMA----------------------------
----------------VAFALNEVIIAEADVSNAAYYE---LSVDG-S------P-----
GEKQKSSGLIVSTGTGSTSWLYNVCR----MNASDVTRILEL-AHCP-----------QG
RDPVH--IAEQFNSA-----L---VFDPADPRLKFAVREP-----IDNG---IFNVTH-P
RGFAN---TLSVRSRS-IDARLILDSA-VSIP-FTDGAVATVE-M---HDEDALLT----
--VVMDR------------------------

Guillardia_theta_109105_cryptophyte_mito
------------------------------------------------------------
------------------------------------------------------------
------------------------------------------------------------
------------------------------------------------------------
------------------------------------------------------------
------------------------------------------------------------
------------------------------------------------------------
------------------------------------------------------------
------------------------------------------------------------
------------------------------------------------------------
-------------------------------------MPLEIERA---QIITKV-TRYQD
EASRICGKRWADITQPELDFVDKTLDEEGFSSALVKKSH-------------KVQMDSLN
----------------------------KITTTLTDFGIEYTILTSGESFTSSLDDPDDP
SSSSRTNSARRQELLNGKKY------DILISAGGDGTFL----RAALENK------SALP
-QIGIN-TDP----------------TRSR---GKL-CA----MDAS-SFGVALQRLKEG
-----KFRWLKRNR-LTVRLS-KANTL-GSSSEDLHTI----------------------
----------------ENLALNEVFVGEKDPCRTSILR---VRADD-D------A-----
FESYKCSGILISTGTGTTAWSSEASK-----INPQDVIMVLR-GIERVYSQIKLDNIFSN
GFDAGA-VSSAANEA-----ASHDLLPPDSEEIQMLVREPIINPGQNEKGLCIWQGQS-P
SKVLDG--RIHVPLERGWEAEIFVDPK---------------KAL----WSFAFD-----
-------------------------------

Arabidopsis_thaliana_NADK3_mito
------------------------------------------------------------
------------------------------------------------------------
------------------------------------------------------------
------------------------------------------------------------
------------------------------------------------------------
------------------------------------------------------------
------------------------------------------------------------
------------------------------------------------------------
------------------------------------------------------------
------------------------------------------------------------
---------------------------------------MAIRKL---LLLLKPIDPYPF
L--QT-------------EGASLIKNPQVLQY--LESRC-------------KVHKNAIK
----------------------------FCQEILSKKPVEWKPIS----RNDLSHPIRDV
--------------------------DMVITVGGDGTLL----HASHFID------DSVP
-VLGVN-SDP-TQAHEVEELSDQFDASRST---GHL-CA----ATVE-NFEQVLDDILFG
-----RVVPAKVSR-ISLKLN-------SETL----------------------------
----------------LSHALNDILIAQPCPAAVSRFSFKIKNKDGAS------S-PK--
TVNCRSSGLRICTAAGSTAAMQSAGGFVMPMLSRDLQFMVRE-PISP-------------
----GS-TAS----------LMHSTFKPDQF-MDVNWYSD-----H---GTIYIDGCQVQ
HSVQLGD-TIEISSDA--PVLNV----------FLSHGISQ-------------------
-------------------------------

Theobroma_cacao_Plant_NADK3_mito
------------------------------------------------------------
------------------------------------------------------------
------------------------------------------------------------
------------------------------------------------------------
------------------------------------------------------------
------------------------------------------------------------
------------------------------VVEGLQARHYVEWALGLGLQSSPWTPLKRG
GRSTFQLKFPVFQSSTTLSSFLLGHRR---------------------------------
------------------------------------------------------------
------------------------------------------------------------
-----------------------------------KRKTMAIRKL---LLLLKPFDVYHA
T--QS-------------NPASLFTNPRVVHY--LNNRS-------------KVHKEAID
----------------------------LCQKILQQKSVDWQPIF----RNDLSQPIRNV
--------------------------DLVVTVGGDGTLL----QASHFMD------DTVP
-VIGVN-SDP-TQAEEVEEFSNEFDANRST---GYL-CA----ATVK-NFEQVLDSFLEG
-----QTVPSKLSR-ISVSVN-------SKAL----------------------------
----------------PAYALNDILIAHPCPATLSRFSFK-IKRDDNSCS----P-----
LVNCRSSGLRVSTAAGSTAAMLSAGGFAMPILSQDLQYMVRE-PIAS-------------
----GGAISG----------LMHGLI-KSDQSIDAAWFSK--------EGSIYVDGSYVF
FTIQSGD-TIEISSKA--PVLQVVLAP----------HLSS-------------------
-------------------------------

Oryza_sativa_XP_015651403_NADK3_mito
------------------------------------------------------------
------------------------------------------------------------
------------------------------------------------------------
------------------------------------------------------------
------------------------------------------------------------
------------------------------------------------------------
------------------------------------MALRRVLLFVKPFDVYP-------
--------------PRPLAAAASSPPP---------------------------------
------------------------------------------------------------
------------------------------------------------------------
--------------------------------------PPPPLRVSNPKVLNYLDDRCRV
H--KETI-----------NLCKSVLQRKSIDWISVQRND----------------MSNPI
------------------------------------------------------HDV---
--------------------------DLVISVGGDGTLL----RASHFLN------SSIP
-VLGVN-SDP-TCPDEVDELTDEFDARRST---GHL-CA----ATAA-NFEQILDATLDG
-----SRQPSELSR-ISVKL--------NGLQL---------------------------
----------------PTYALNDILVSHPCPASVSRFS---FRKRS-N------TGESSH
LINCRSSGLRVATPAGSTAAMLSAGGFVMPISSHELQYMIRE-PISP-------------
----RD--AD---KP-----LLHGLV-KQGQHILVVWYNE-----E---GAVYFDGSHVM
HSIQHGD-TLEISSDA--PILKVILPE---------NLLK--------------------
-------------------------------

Sorghum_bicolor_EER98776_NADK3_mito
------------------------------------------------------------
------------------------------------------------------------
------------------------------------------------------------
------------------------------------------------------------
------------------------------------------------------------
------------------------------------------------------------
------------------------------------MARRRVLLFLKPFDVYP-------
---PRPYVGAAASSPTSAPS----------------------------------------
------------------------------------------------------------
------------------------------------------------------------
--------------------------------------TPPQPRAASPKILSYLDDRCRV
H--KDTI-----------DLCQSVLQRKSLDWISVQRNH----------------LSQPI
------------------------------------------------------RDV---
--------------------------DLVIAVGGDGTLL----RASHFLD------SSVP
-ILGVN-SDP-TCTKEVEELTDEFDARRST---GYL-CA----ATAG-NFEQILDATLDG
-----SRRPLELSR-ISVKL--------NGIQL---------------------------
----------------PTYALNDILVSHPCPASVSRFS---FRKRN-N------MGETSR
LINCRSSGLRVSTAAGSTAAMLSAGGFMMPLSSRELQYMIRE-PISP-------------
----TD--AD---KP-----MLHGFL-KQEQHMLVVWYNQ-----E---GAVYVDGSHVV
HSIQHGD-SLEISSDA--PTLKVVLPE---------HLLK--------------------
-------------------------------

Physcomitrella_patens_PP1S69_47V6_NADK3_mito
------------------------------------------------------------
------------------------------------------------------------
------------------------------------------------------------
------------------------------------------------------------
------------------------------------------------------------
------------------------------------------------------------
------------------------------------------------------------
------------------------------------------------------------
------------------------------------------------------------
------------------------------------------------------------
-----------------------------------SVMAVRMRRV---LVLAKR-SAYDM
YVARHQDP----------SFTRFLSEPQMVGN--LQDRH-------------RVHEHTVR
----------------------------LCKDVLSRRQAHIQFEM--HLRDELQSPIRDI
--------------------------DLVITVGGDGTLL----QASHYLD------SSIP
-VLGVN-SDP-TQIDEVEENLGRFDANRSS---GHL-CG----ATAE-NFEQMLDDILNG
-----TMEPAEVTR-IATFI--------DGVKI---------------------------
----------------DTPALNDILIAHPSPAAISRCS---FSIEKQSTEELLIP-----
VIHSRSSGLRISTATGSTAAMKSAGGTVMPLLSSKLQYMVRE-PNSP-------------
----HPKYTS----------FLKGFV-EDDHVLQVDWRSR--------KGIIYVDGSHLC
YPISFGS-KIGVSNCA-PPLRI----------------------F----WAQK-------
-------------------------------

Thalassiosira_pseudonana_XP_002296701_stramenopiles_mito
------------------------------------------------------------
------------------------------------------------------------
------------------------------------------------------------
------------------------------------------------------------
------------------------------------------------------------
------------------------------------------------------------
----------------------------------MCITHDPSQRATPHQ-----------
------------------------------------------------------------
------------------------------------------------------------
------------------------------------------------------------
-----------------------------------LKLRGQAPKA---LRWPRLESRYQS
H--KACV-----------ESLLSILQANNVAFS-CVNRV---------------ELDRQH
-----------------------------------------------------LADV---
--------------------------DLMIAVGGDGTVL----SAAHFLD---H--GTIP
-LLGIN-SDP------ISEEDKYDEFNQSLSH-GAL-CA----ITAI-DMKEKVPQVLFG
-----GGKLTQRAR-IQCVVK-STF---SETR----------------------------
----------------LVPALNDLLIANPKPQPLPRSQYGTITRFGGR------PFDVTN
SLNVWSSGMWVSTATGSSAAMAAAGG--MPMCSPDLQYLIRE-HMIE-------------
----NS-PNKDEVKD-----LDNGIL-HKGQHLHLRWNSQ-----K---GRIFIDGSHLM
HNLELGD-EILIDPEA-PPLAL-----------YS-------------RWD---------
-------------------------------

Phaeodactylum_tricornutum_XP_002178684_stramenopiles_mito
------------------------------------------------------------
------------------------------------------------------------
------------------------------------------------------------
------------------------------------------------------------
------------------------------------------------------------
------------------------------------------------------------
------------------------------------------------------------
------------------------------------------------------------
------------------------------------------------------------
------------------------------------------------------------
------------------------------------------------LE-----SRYKA
H--KQCVS----------HLLAILR-QHQVNFS-CVNRV---------------ELDRQH
-----------------------------------------------------LADV---
--------------------------DLVVAVGGDGTVL----SSAHFLD---H--GTIP
-LLGIN-SDPNVKPEDIKVVHKKSDERRSH---GAL-CM----CTAL-DMEDGLAQVLYG
-----GGYLQARTR-IRCKVK-STF---SETR----------------------------
----------------LVPALNDLLIANPSPAAVSRFRLGWMNLNS--------------
-LNVWSSGMWLSTSTGSTAAMAAAGGQPMPLASEDIQYLIRE-HMIE-------------
----GGNVDG---HD-----LDNGMI-RTEEKMHVRWNSQ-----K---GRIFIDGSHLM
HNLELGD-EILIDGRA-PPLKL----------------------F---------------
-------------------------------

Homo_sapiens_NADK_CYTOPLASMIC
------------------------------------------------------------
------------------------------------------------------------
---------------------------------MEMEQEK-------M------------
------TMNKELSPDAAAYCCSA-------------------------------------
--------CHGD-------ETWSY------------------------------------
-------------NHPIR------------------------------------GRAKS-
--RSLSASPA--------------------LGSTKEFRRTRSLHGPCPVTTFG-------
---PKACVLQ---NPQTIM-----------------------------------------
------------------------------------------------------------
------------HIQD--------------------------------------------
-------------------------PASQRLT-----WNKSPKSV---LVIKKM-RDASL
L--QPFK-----------ELCTHLMEE-NMIVY-VEKKV-----------LEDPAIASDE
---------------------SFG----AVKKKFCTFREDYD--D-------ISNQI---
--------------------------DFIICLGGDGTLL----YASSLFQ---G--SVPP
-VMAFH-LGS-------------------L---GFL-TP----FSFE-NFQSQVTQVIEG
-----NAAVVLRSR-LKVRVV-KEL---RGKKTAVHNGLGENGSQAAGLDMDVGKQAM--
----------------QYQVLNEVVIDRGPSSYLSNVD---VYLDG-H------L-----
ITTVQGDGVIVSTPTGSTAYAAAAGA---SMIHPNVPAIMIT-PICP-------------
----HS-LSF---RP-----I---VV-PAGVELKIMLSPE-----ARNTAWVSFDGRK-R
QEIRHGD-SISITTSC-YPLPSICVRD-PVSD-WF-ESLAQ-C-L---HWNVRKKQ----
--AHFEEEEEE--------------------

Mus_musculus_NADK_cyto
------------------------------------------------------------
------------------------------------------------------------
---------------------------------MEMEQEK-------M------------
------NLSQELSADSASYNCSA-------------------------------------
--------CHGD-------ETWSY------------------------------------
-------------NHPIR------------------------------------GRAKS-
--RSLSASPA--------------------LGSTKEFRRTRSLHGPCPVTTFG-------
---PKACVLQ---NPQTIM-----------------------------------------
------------------------------------------------------------
------------HIQD--------------------------------------------
-------------------------PASQRLT-----WNKSPKSV---LVIKKI-RDASL
L--QPFK-----------ELCIYLMEENNMIVY-VEKKV-----------LEDPAIVSDE
---------------------NFG----PVKKKFCTFREDYD--D-------ISNQI---
--------------------------DFIICLGGDGTLL----YASSLFQ---G--SVPP
-VMAFH-LGS-------------------L---GFL-TP----FNFE-NFQSQVNQVIEG
-----NAAVILRSR-LKVRVV-KEP---RDKKTAIHNGLSENGLDTEGGKQAM-------
----------------QYQVLNEVVIDRGPSSYLSNVD---VYLDG-H------L-----
ITTVQGDGVIVSTPTGSTAYAAAAGA---SMVHPNVPAIMVT-PICP-------------
----HS-LSF---RP-----I---VV-PAGVELKIMLSPE-----ARNTAWVSFDGRK-R
QEIRHGD-SISITTSC-YPLPSICVCD-PVSD-WF-ESLAQ-C-L---HWNVRKKQ----
--AHFPEDEED--------------------

Xenopus_tropicalis_NADK_cyto
------------------------------------------------------------
------------------------------------------------------------
---------------------------------MERSQGK-------VC-----------
------NKDKSESIEETHF-FAA-------------------------------------
--------CDCE-------EDFTR------------------------------------
-------------GKPIR------------------------------------GRTKS-
--RSLSASPA--------------------PGSTKEFRRTRSMHGPCPVTTFG-------
---PKACMLQ---NPKAIM-----------------------------------------
------------------------------------------------------------
------------HIQD--------------------------------------------
-------------------------PASQLLT-----WNKPPKSV---LVIKKV-RDASL
L--KPFK-----------ELCVFLTEEKNMIVY-VEKKV-----------LEDPAIANDE
---------------------NFG----PVKKKFCTFREDYD--D-------ISNQI---
--------------------------DFIICLGGDGTLL----YASSLFQ---D--SVPP
-VMAFH-LGS-------------------L---GFL-TP----FNFD-NFQTQVTQVIEG
-----NAALVLRSR-LKVKVS-KEH---KEKKTVLQNGVEENGLIVKSEKEPIKQT----
----------------KYQVLNEVVVDRGPSSYLSNVD---VFLDG-H------L-----
ITTVQGDGVIVSTPTGSTAYAAAAGA---SMIHPNVPAIMIT-PICP-------------
----HS-LSF---RP-----I---VV-PAGVELKIMLSPD-----ARNTAWVSFDGRK-R
QEISHGD-SISITTSC-YPVPSICFRD-PVND-WF-DSLAE-C-L---HWNVRKKQ----
--NHFTEEEEE--------------------

Octopus_bimaculoides_Ocbimv22036801_cyto
------------------------------------------------------------
------------------------------------------------------------
-----------------------------MKIRMNDNQNDTPSTLPNVQ-----------
------TLPSFQTTSLPHTACNTDCSASHHHL----------------------------
--------YHHRPLVSQTAINTNT------------------------------------
-------------TGPTT------------------------------------LTSLSS
TCETMEVNRHS-------------------KKPERHFPRNQHNTSIFAEVEFG-------
---PKGTLMD---NSRLI------------------------------------------
------------------------------------------------------------
------------TIPE--------------------------------------------
-------------------------QTGQKLK-----WSEPPETV---LVLKKS-FGDNM
F--EPFI-----------EVLFWLTYEKKLTVF-VESKV-----------L-NPIFFKDE
---------------------RYD----GIKNHLQTFNQDNE--D-------LTDRI---
--------------------------DLVICLGGDGTLM----YAASLFQ---Q--SVPP
-VMSFH-LGS-------------------L---GFL-AP----FQFR-EFKEDITQVLEG
-----NATLLLRSR-LECIVC-KAG---TELSKKSDWK----------------------
----------------NILVLNEVVLDRGLSPYLCNLD---LYVER-H------L-----
VTSVQGDGIIISTPTGSTAYAVAAGA---SMMHPSVPSIMIT-PICP-------------
----HS-LSF---RP-----I---VV-PAGVEIKLMVSKE-----ARNTAWVSFDGRS-R
QELKVGD-CVKIKTAT-HPVPSICCKD-PIDD-WF-NSLAE-C-L---HWNVRKLQ----
--GGPSSTTSMASLNSDEI--EFNHSS----

Capitella_teleta_CapteT168507_cyto
------------------------------------------------------------
------------------------------------------------------------
--------------------------------MPYVSNEA-------LA-----------
------ARQLNQKPQTPQL-----------------------------------------
---------------KKIRNESIQ------------------------------------
-------------TSQLD------------------------------------NRLSTS
MENLAESRP---------------------PRR-----RTKSLYGVSPNCKFG-------
---PKASVMK---NQANVL-----------------------------------------
------------------------------------------------------------
------------TIQD--------------------------------------------
-------------------------PGSQRLT-----WYKSPLTV---LIIKKI-LDEQV
I--QPFF-----------DLSLWLLKVKQMVVF-VEAKV-----------LEEDLVVGHR
---------------------QFK----DIKGKLCSFKEGVD--D-------LTDKI---
--------------------------DLIICLGGDGTLL----YASTLFQ---Q--SVPP
-IMAFH-LGS-------------------L---GFL-SP----FEFD-DFKSKVTTVLQG
-----NVPLSLRTR-LKCVIA-KKGPDCDQLDDAPFKHVESKQ-----------------
----------------NILVLNEVVVDRGCMPYLGNLD---LYIEH-K------Y-----
ITSVQGDGLIISTPTGSTAYAAAAGA---SMVHPNVPAIVIA-PICP-------------
----HS-LSF---RP-----I---VV-PAGVEIKLMVSPN-----ARSDAWVSFDGRN-R
LQLSKGD-VLKISTSI-FPIPSICNED-QISD-WF-DSLGR-C-L---HWNVRKPQ----
--KAFSH-----APSSESLLSDSDNGR----

Drosophila_melanogaster_CG6145_cyto
------------------------------------------------------------
------------------------------------------------------------
--------------------------------MTCLSDID-------LA-----------
------TLHQHRLEEIFSYKLAWSGTGHQQTQYNDLLVRHNA------------------
--------SLKR---QRIIQHTAN------------------------------------
-------------RASTR------------------------------------AKDQAS
TDDCVATSPGNIQAKSEQDPDDGYFDSTTRRTRSGTWPRTRSLNAPSPFQHFG-------
---PCGRIMK---NSAMVM-----------------------------------------
------------------------------------------------------------
------------QIQD--------------------------------------------
-------------------------PASQRLT-----WYKPPLTV---LVIKK--KDSQV
L--PPFV-----------QLVEWLVQEKHMVVW-VESAV-----------LEDKLLRDDV
KLEQESSKFQKVHQQYAGVRARFL----DLREKLVTFKDGRD--D-------LTDRI---
--------------------------DFIVCLGGDGTLL----YASQLFQ---Q--SVPP
-VMAFY-LGS-------------------L---GFL-TP----FQCD-NFQEQVTNVLEG
-----HAALTLRSR-LRCSIH-RKG---ERRKESLLHSVGGNLLIPSFQRQLNYVELNNG
QTGKAGSNNNNGHNN-SILVLNEVVINRGPSPYLSNID---IFLEG-K------Y-----
ITSVQGDGLIVSTPTGSTAYAAAAGA---SMIHPSVPAILVT-PICP-------------
----HS-LSF---RP-----I---VV-PAGVELKISISPD-----SRNTSRVSFDGRN-D
QELNHGD-SLRVTTSI-YPVPSICSQD-QISD-WF-DSLAE-G-L---HWNVRKRQ----
--KCLDELSDLTTSGSEDTLDDFDNLQIYDA

Drosophila_melanogaster_CG33156_cyto
------------------------------------------------------------
------------------------------------------------------------
---------------------------------MALSDID-------LA-----------
------TLHENRLEQRWHYGLPNSHHIYHQHHYHHVGFSAMT------------------
------RLCLERNLQRKVQPDHNG------------------------------------
-------------NCLAR------------------------------------GRSREN
A-NAIDSSSS----------------GGGRRRRSGTWPRTRSLNAPSPVQQFG-------
---PCGRIMK---NSAMVM-----------------------------------------
------------------------------------------------------------
------------QIQD--------------------------------------------
-------------------------PASQRLT-----WYKPPLTV---LVIKKV-SDASV
L--APFV-----------YLVDWLLQEKNMVVW-VESAV-----------LEDVQLNENV
---------------------RFK----AIRDKLVTFKDGRD--D-------LTDRI---
--------------------------DFIVCLGGDGTLL----YASLLFQ---Q--SVPP
-VMAFH-LGS-------------------L---GFL-TP----FRFD-NFEEQLTSVLEG
-----HAALTLRSR-LRCVMH-RRS---DRKHEAKTLEADLDGEARPAAN----------
----------------SILVLNEVVIDRGPSPYLSNID---LFLDG-K------Y-----
ITSVQGDGLIVSTPTGSTAYAAAAGA---SMIHPSVPAIMVT-PICP-------------
----HS-LSF---RP-----I---VV-PAGVELKISVSPE-----SRNTSWVSFDGRN-R
QELFHGD-SLRVTTSI-YPVPCICAQD-QISD-WF-ASLAD-G-L---HWNVRKRQ----
--KCLDELSDLTASGSEDTLDEIENMKLYDV

Tribolium_castaneum_TC006614_cyto
------------------------------------------------------------
------------------------------------------------------------
-----------------------------MASLWAGSDVD-------LS-----------
------VLHQCRIAERLEFRLA--------------------------------------
--------CLHK---QKI-PDSDT------------------------------------
-------------KC--E------------------------------------GEIHKF
R-QC--------------------------RRRSGTWPRTRSLNAPSPIQQFG-------
---PCGRIMK---NSAMVIISSDCDISVSVVNFSEMVANGNVVCLPFAEEI---------
------------------------------------------------------------
-NNNNNMKFQYRTIQD--------------------------------------------
-------------------------PASQRLT-----WYKPPLTV---LVIKKV-RDASV
H--LPFV-----------QLVQWLIEEKRMLVF-VEAAV-----------LEDPLLDQFT
---------------------SFA----TIKDKLMTFRDGKD--D-------LTDKI---
--------------------------DFIICLGGDGTLL----YASHLFQ---Q--SVPP
-VMAFH-LGS-------------------L---GFL-TP----FRFD-NFQEQVNNVLEG
-----NAALTLRSR-LRCIIM-RKG---DDEKKTSKQPT---------------------
----------------NLLVLNEVVVDRGPSPYLSNID---LFLDG-K------L-----
ITSVQGDGLIVSTPTGSTAYAVAAGA---SMIHPSVPAIMVT-PICP-------------
----HS-LSF---RP-----I---VV-PAGVELKISVSRD-----SRNTSWVSFDGRN-R
QELLHGD-SLRVTTSI-YPVPSICAQD-QISD-WF-DSLAE-C-L---HWNVRKRQ----
--KHLDELTDLTHSSSNDTLDSLEHAELIEK

Mnemiopsis_leidyi_cyto
------------------------------------------------------------
------------------------------------------------------------
------------------------------------------------------------
------------------------------------------------------------
------MTEKGDGTEQKEVSE---------------------------------------
------------------------------------------------------DDPPEN
GSEQVPSAK--------------------------KLSPGKRHLKKQESTFFG-------
-------------RNSMMLGDTNV------------------------------------
------------------------------------------------------------
------------------------------------------------------------
-------------------------PLYKQLH---LSWTRPPSNC---LVIKKY-HDPAV
L--KKFK-----------MMCIWLITVRGLDVY-VEEKD-----FEELQTIKAGELPRSS
----------SYDNFKSISTKNLDIEFIGLIEKIKVWKIGKDK---------LNNKI---
--------------------------DFIACLGGDGTLL----YASSLFQ---R--SVPP
-IIAFS-LGS-------------------L---GFL-TP----FDFK-EFPTVLNKVLKG
-----TLGFTLRNR-LESTLW-SRGAEGESEEDDDHIIIPE-------------------
----------------SVQVLNEVVIHRGIYSGVCMID---IYCDE-F------F-----
VTTVIGDGVIVATPTGSTAYAAATGA---SIVAPSVPCYIIA-PICP-------------
----HS-LSF---RP-----I---MV-PLNCSLKCKLNKD-----ARGDAQISFDGRH-M
QDFTKNH-IVDISASE-YPLPCIDKEG-SMQD-WF-NGLQN-T-L---LWNGRSSA----
-QKPLEKKK----------------------

Amphimedon_queenslandica_Aqu2.1.32577_cyto
------------------------------------------------------------
------------------------------------------------------------
------------------------------MAGMARAEPDMSN-----------------
------AAEKKRQSYKYYNQ----------------------------------------
------------------------------------------------------------
-------------RSQLD------------------------------------------
-----------------------------------FYPEQTDSDEEPKSKAMI-------
---QKASDMSGIEDPS--------------------------------------------
------------------------------------------------------------
------------------------------------------------------------
--------------------------CDHHLL-----WREAPKRV---LLMKKF-RDEEV
T--ATFK-----------NVAKWLIEEMNAVII-CEPAV-----------LKENLICQEE
----------------------FS----SISRQFLTWKDEDEDSEEEDSKEKVLSDI---
--------------------------DIIICIGGDGTLL----YTSSMFQ---DGTAVPP
-VLSFN-NGS-------------------L---GFL-TP----FPIT-EYKSHIQRVFKG
-----KVSITLRHR-LICEIR-ANNKVALPLSPDNEDICHVDYCKDHPVSPPPNDMRRLS
KFSTKVMISSQDKLKTKMMVMNEVVVDRGPSPYLTNLE---LCCNG-R------P-----
MTSVQGDGIIIATPTGSTAYSLAAGA---SMVHPSVPCMLIS-PICP-------------
----HS-LSF---RS-----I---VI-PAGVEISVTVATE-----SRNSAWVSFDGRN-R
QEIFQGD-CVVVTTSS-CPVPSVNNTG-HVTD-WF-DSLAE-C-L---HWNIRKQQ----
--KKL--------------------------

Oscarella_carmela_g.176965_g.177026_cyto
------------------------------------------------------------
------------------------------------------------------------
------------------------------------------------------------
------------------------------------------------------------
------------------------------------------------------------
------------------------------------------------------------
-------------------------MSEENDVEIRAARESIAARTLQPTDRFG-------
---PKACLLEAVPKGREEMSHGRPHVIES-------------------------------
------------------------------------------------------------
------------------------------------------------------------
--------------------------CLRRVTDYHLCWTIAPTTV---LVIKKF-RDVTV
T--RCFK-----------TLITWLHNEKHMTVY-VESSV-----------LEEEELADDE
---------------------NFA----EHCERLNTWSDGEED---------LKDKI---
--------------------------DFIICLGGDGTLL----YASTLFP---S--SAPP
-LIGFH-LGS-------------------L---GFL-TP----FPFQ-KSKEAISTVIDG
-----AAKLTLRLR-LHCKVQ-KAS---KSIDKRVLQ-----------------------
----------------PDSVLNELVIDRGPSPYLSNLH---VYCND-N------L-----
VTVVQGDGLIVATPTGSTAYAAAAGS---SMVHPSVPAIILA-PICP-------------
----HS-LSF---RP-----I---VV-PSGVDIRISVSED-----SRHTAWASFDGRN-R
REIKQGE-SVLVTTSK-WCLPCVTDGD-HLSD-WF-RSLSQ-C-L---NWNYRLQQ----
--KGFDG-----RASSEA--DE---------

Capsaspora_owczarski_CAOG_004754_KJE94057_cyto
------------------------------------------------------------
------------------------------------------------------------
------------------------------------------------------------
------------------------------------------------------------
------------------------------------------------------------
------------------------------------------------------GSPTST
LTATEASSSPRA------------------ADATTTTTPTAHDALASPSLSPSSSSEDAD
QLSSLPLTHHSSASSSTVASAGASPNPQPRNIRQEHHMIAKSKFLR--------------
------------------------------------------------------------
------------------------------------------------------------
-------------------------EHAKALHSTPLEWIAPPTTV---FVIKKF-RDRAV
T--ERLK-----------EITTWLVAEKQLTVF-VESSV-----------LQEDALVNDV
----------------------------TYAHSILPKLQNLDVST----IGTLADQI---
--------------------------DFIICLGGDGTIL----YASSLFQ---G--RCPP
-VMSFH-MGS-------------------L---GFL-MP----FDVR-NFKERIECVLLG
-----KCLVTMRMR-LECEVI-RSK---NNQRASMLPH----------------------
----------------VFHALNEIVIDRGPSPFLGDLQ---VFCDG-K------H-----
ITSVQGDGLIVATPTGSTAYSVSAGG---SMVHPNVPAMLLT-PICP-------------
----HT-LSF---RP-----I---LV-PDTVELRLLVSLT-----SRNSAWISLDGRN-P
QELKQGD-GLRIVSSP-WPVPTINRVD-QSTD-WF-RSLSQ-C-L---NWNVRQKQ----
--LPFNEESRYRPSGLRPYPYPGYESAPSLD

Guillardia_theta_163085_cryptophyte_cyto
------------------------------------------------------------
------------------------------------------------------------
------------------------------------------------------------
------------------------------------------------------------
-------------------MSFSG------------------------------------
-------------SFESG------------------------------------------
-----------------------------------------QMNAQPEAKRAG-------
-------IKILQCNNEYCQY----------------------------------------
------------------------------------------------------------
------------ERRN--------------------------------------------
------NGNIEWASQ-----------SNRLVN---LNFDSKPQLV---LIIKKP-NAPPL
S--LALK-----------EVAHFLRDEKNLQVI-LLPLLASVLVLFSSTLSDEPSTSKVA
--------------VEPAVKAEFPDLPWLISLGPPGCTANQYCPD-------TLRSI---
--------------------------DFVICLGGDGTIM----WVNGLYN---G--PCPP
-IVSFA-MGS-------------------L---GFL-TP----FDFS-DYKKVITRVMRN
-----EMKVEIRTR-LWCTVH-------NDMRRKIA------------------------
----------------DFITLNEVSVDRGPSPYLTNIE---CFCDD-R------F-----
VCASQGDGIIVATPTGSTAYSLAAGG---SMVHPDVPGMLLT-PICA-------------
----SV-LSF---RP-----I---VF-PDSVTLRLQVPVD-----SSVSAWCSFDGRN-A
MSLSKGW-SVTVITSK-WPLPLVARSG-GEDD-WF-NGVME-T-L---NWNNRKVQ----
--GGFARTCSGDSIPGEKSKN----------

Guillardia_theta_XP_005830771_52824_cryptophyte_cyto
------------------------------------------------------------
------------------------------------------------------------
------------------------------------------------------------
------------------------------------------------------------
------------------------------------------------------------
------------------------------------------------------------
------------------------------------------------------------
------------------------------------------------------------
------------------------------------------------------------
------------------------------------------------------------
------------------------------------------------------------
------------------------------------------------------------
------------------------------------------------------------
-------------------------------LGGIGAVI----HGMRSLL---G------
-VAEVQEQGC-------------------L---AL--------RNF--SLQTEMELIVEQ
-----EF-----------------------------------------------------
----------------IYYALNDMVLDRGPSPFLTSVE---CYCNG-K------L-----
ITLVQGDGLIIATPTGSTAYNQAAGG---AMVHPGVPCILFT-PLNP-------------
----HS-LSF---RP-----I---IL-PSNSVLKLQLTAV-----ARAPAWVSFDGRQ-R
QPLNQKF-ALLKNSKF-IPLPCHSRPRMRTTD-LAPRVLSQPCRL---DLAMKLRRDRIL
RLGPRKFEQELHPQEAGNKENNQF-------

Arabidopsis_thaliana_NADK1_CYTOPLASMIC
TVYSQKLGRVRLRFPYIYILHINLP-----------------------------------
----------------------------------------------SWRLETYLKLLLRV
THFLLLLLSLSFFFVFDHRRQNSMSSTYKLNHTDSFANGDAKSLLPNPE--NG---FTHL
T----SLAQSEKAVQELLLQ--QTPMQATDDHLVEFSEALRTVAKALR------------
------GAAEGKALAQAEAAEWKR------------------------------------
-------------RYELE--RSKNV-----------------------------ELQHKE
-LSN-GVCADES---NGQ------------RME--HLAKSPRLYAQ----EIS-------
---SNG-MET-ICSHEVLQDGGFNSFN---------NKLKRKASFKLS------------
------------------------------------------------------------
-WGCKGMANDQ-HKKE--------------------------------------------
-IVSFERGNISTAER-----------SSKQIS---LTWESDPQTV---LIITKP-NSTSV
R--VLSV-----------DMVRWLRTQKGLNIY-VEPRV------------KEELLSESS
---------------------SFN----FVQ----TWEDDKEISL-------LHTKV---
--------------------------DLLITLGGDGTVL----WAASMFK---G--PVPP
-IVPFS-MGS-------------------L---GFM-TP----FHSE-QYRDCLEAILKG
-----PISITLRHR-LQCHII-RDKATHEYEPEE--------------------------
----------------TMLVLNEVTIDRGISSYLTNLE---CYCDN-S------F-----
VTCVQGDGLILSTTSGSTAYSLAAGG---SMVHPQVPGILFT-PICP-------------
----HS-LSF---RP-----L---IL-PEHVTVRVQVPFN-----SRSSAWVSFDGKD-R
KQLEAGD-ALVCSMAP-WPVSTACQVE-STND-FL-RSIHD-G-L---HWNLRKTQ---S
ADGP---------------------------

Theobroma_cacao_NADK1_cyto
----------------------MSP-----------------------------------
----------------------------------------------S-------------
----------------------------KLDSTASFGNGDASISCSKPE--NG---LVDS
L----SLFHSEKAVEE-LLQ--QTPVEGMDEHLIEFSEALRTVAKALR------------
------RAAEGKASAQAEAAEWKR------------------------------------
-------------RYELE--RTRNI-----------------------------QMERKA
RIAE-RFSAEQ----NGDFDCG--------KVE--N--SDNQLVQQNEPDEHS-------
---EKGCMKHGICSHEVLRDRESDSNSKG---D--HNKMMRKASFKLS------------
------------------------------------------------------------
-WWCKGENGDQ-HKHD--------------------------------------------
-IVSFEKGNITTAER-----------SSKQIS---LKWESDPQTL---LILTKP-NSVSV
R--ILCA-----------QMVRWLKEKKKLNIY-VEPRV------------RVELLTESS
---------------------DFN----YVQ----TWKDDREILL-------LHTKV---
--------------------------DLVITLGGDGTVL----WAASMFK---G--PVPP
-IVPFS-LGS-------------------L---GFM-TP----FHSE-HYKECLDSVLRG
-----PISITLRHR-LLCRVV-RDA---AKNEYDTEE-----------------------
----------------PILVLNEVTIDRGISSYLTNLE---CYCDN-S------F-----
VTCVQGDGLILSTTSGSTAYSLAAGG---SMVHPQVPGILFT-PICP-------------
----HS-LSF---RP-----L---IL-PEHVTVRIVVPFN-----SRSPAWASFDGKD-R
KQLAAGD-ALLCSMAP-WPVPTACQVD-STND-FL-RSIHD-G-L---HWNLRKTQ---S
FDGPRDL------------------------

Oryza_sativa_XP_015620997_NADK1A_cyto
MSLD------------------ELP-----------------------------------
----------------------------------------------HKKLASSEGIRFAR
SDSRFRSLSPAPIPIPTAPSFRSLVD----PVSDERVNHDTVTS-HESEIGSG---SIST
VSSTVSSVESEKAAYE-FLA--QTPIKSTDAHLVEFSEAMRTVAKALR------------
------RVAEGKAAAQAEAEEWRR------------------------------------
-------------KYELE--MA--------------------------------HKQQRK
IKGY-GSCANN-------------------ELE--KLASQLTL-ETPASDQAG-------
---CCG--NHGICSHEVLQDESPGPNPRS---S--HKLVSRKASFRLS------------
------------------------------------------------------------
-WGCNGDKNGQ-HKHD--------------------------------------------
-FVSFEKGDITTAER-----------SNKQIL---LKWESSPQTV---LFITKP-NSNSV
H--VLCA-----------EMVRWLKEHKKINVV-VEPRV------------SKELLTEDS
---------------------YYN----FIQ----TWDDDEEKKM-------LHTKV---
--------------------------DLIVTLGGDGTVL----WAASLFK---G--PVPP
-VVAFS-LGS-------------------L---GFM-TP----FPSE-QYRDCLDNVLNG
-----PFSITLRNR-LQCHVI-RDA---AKDELETEE-----------------------
----------------PILVLNEVTIDRGISSYLTYLE---CYCDS-S------F-----
VTCVQGDGLIISTTSGSTAYSLAAGG---SMVHPQVPGILFT-PICP-------------
----HS-LSF---RP-----L---IL-PEYVTLRVQVPHN-----SRGQAWASFDGKD-R
KLLSPGD-ALICSISP-WPVPTACLVD-STTD-FL-RSIHE-G-L---HWNLRKSQ---S
FDGPRD-------------------------

Sorghum_bicolor_SORBI_3003G432100_NADK1A_cyto
MSLD------------------ELA-----------------------------------
----------------------------------------------DKEPSSSEEVQLAP
SDSKFRSIGPAPIPIPAPPSIRSLVD----SVSDERVNVDIVAS-HQSE--NG---SIST
ASST-GSLESEKAAYE-FLA--QTPVRSTDAHLVEFSEAMRTVAKALR------------
------RVAEGKAAAQAEAAEWKR------------------------------------
-------------KYELE--TA--------------------------------HKQQSK
IKGY-NSCISN-------------------DLD--KLASQLTL-ETPAPDQLG-------
---CCG--KHGICAHEVLQDEVPGPIPRS---N--HKVVGRKASFKLS------------
------------------------------------------------------------
-WGCNGDKNGQ-HKHD--------------------------------------------
-FVSFEKGDITTAER-----------SNKQIL---LKWESPPQTV---LFITKP-NSNSV
R--VLCA-----------EMVRWLRESKNINIF-VEPRV------------RKELLTEDS
---------------------YYN----FVQ----TWDNDEEIKM-------LHTKV---
--------------------------DLIVTLGGDGTVL----WAASLFK---G--PVPP
-VVAFA-LGS-------------------L---GFM-TP----FPSE-QYRELLDNVLNG
-----PFSITLRNR-IQCHVI-RDAAKDEIMTEE--------------------------
----------------PFLVLNEVTIDRGISSYLTNLE---VYCDS-S------F-----
VTCVQGDGLIISTTSGSTAYSLAAGG---SMVHPQVPGILFT-PICP-------------
----HS-LSF---RP-----L---IL-PEYVTLRVQVPYN-----SRGAAWASFDGKD-R
QQLSPGD-ALICSISP-WPVPTACLVD-STTD-FF-RSIHE-G-L---HWNLRKSQ---S
FDGPRD-------------------------

Oryza_sativa_XP_015640515_NADK1B_cyto
MDGR------------------RLD-----------------------------------
------------------------------------------------------------
--------------------------------CDGRVNLSVATS-DQTL--DS---SM--
--------ESERAAYA-FLP--QTPIKSTDAHLVEFSEAMRAVAKTLR------------
------QVAEGKAAAQAEAAEWKR------------------------------------
-------------KYELE--KAVKA-----------------------------HRHNTV
TKGC-SNCDKE-------------------KLE--QLASQLTL-ETTSVDPTS-------
---CCG--NHEICSRQILQDECPGTNKIS---H--DKIAARKAPFKLS------------
------------------------------------------------------------
-WGCNGDNNGQ-HKHD--------------------------------------------
-FVSFEKGDITTAER-----------SNKQIL---LKWESPPQTV---LFVTKP-NSNSV
H--ALCA-----------EMVRWLKEHNNINIF-VEPRV------------SKELVTEDS
---------------------YFN----FIQ----TWDNDEEMKT-------LHTKV---
--------------------------DLIVTLGGDGTVL----WAASLFK---G--PVPP
-VVAFS-LGS-------------------L---GFM-TP----FSSE-LYRECLDHVLKR
-----PFGITLRSR-LQCHVI-YDS---AKNEVDTEE-----------------------
----------------PILVLNEVTIDRGMSSYLTYLE---CYCDS-S------F-----
VTRVQGDGLIISTTSGSTAYSLAAGG---SMVHPQVPGILFT-PICP-------------
----HS-LSF---RP-----L---IL-PEYVTLRVQVPIN-----SRGQAWASFDGKG-R
KQLGPGD-ALICSISP-WPVPTACLVD-STTD-FL-RSIHE-G-L---HWNLRKSQ---S
FDGPVA-------------------------

Sorghum_bicolor_SORBI_3009G123700_NADK1B_cyto
MSAN------------------ELA-----------------------------------
----------------------------------------------A-------------
------------------------AD----EVCDERINFNVATS-NQTE--NG---DITT
V----SLVESERAAYA-FIP--QTPIRSTDAHLEEFSEALRTVAKTLR------------
------RVAEGKAAAQAEAAEWKR------------------------------------
-------------KYELE--MASKE-----------------------------HKHYNV
IKGC-SNFRKD-------------------KLE--QPTSQLAL-ETAPIDQTS-------
---CCG--NHGICSHQILQDECPGPKRKP---D--EKIIGRKAPFRLL------------
------------------------------------------------------------
-WGCDGDKNGQ-HKRD--------------------------------------------
-FVSFEKGDIKTAER-----------SNKQIL---LKWESPPQTV---LLVTKP-NSNSV
L--ALCA-----------EMVS--------GTF------------------RKELLAEDS
---------------------YFS----FIQ----TCNNDQEAKT-------LHTKI---
--------------------------DLIVTLGGDGTVL----WAASLFI---G--PVPP
-VVAFS-LGS-------------------L---GFM-TP----FPSE-QYRECLSNVLKQ
-----PFSITLRSR-LQCHVI-RDA---AKEQVENEQ-----------------------
----------------PILVLNEVTIDRGMSSYLTYLE---CYCDS-S------Y-----
VTRVQGDGLIISTTSGSTAYSLAAGG---SMVHPQVPGILFT-PICP-------------
----HS-LSF---RP-----L---IL-PEYVTLCVQVPLN-----SRGHAWASFDGKG-R
IQLGRGD-ALICSISP-WPVPTACLAD-STTD-FL-RSIHD-G-L---HWNLRKSQ---S
FDGPSA-------------------------

Physcomitrella_patens_PP1S77_287V6_NADK1_cyto
MNL-------------------TSP-----------------------------------
----------------------------------------------LAQDEGASEGEPLA
SADALQSGSLPKIVGPHRKTICSLFS----KSKTTRMEQDG----GKHQ--NG---WIHS
C--------SQRSVEE-HLQ--ETTIGDGGTHLVEFSNAMRAVEKALR------------
------QVAASKGRAQDEAAEWKR------------------------------------
-------------KYEMERLRAASL-----------------------------EQEQQV
LEQELEQCRSPP---DPWTSDE--------PLE--LEKADTENGERSPVGSANGWFPLHV
NSDCCK--REGICSQQLLRSHSSSSGNISLLSE--VQPVAEKASFRLV------------
------------------------------------------------------------
-WGCAGKVSPR-HKHD--------------------------------------------
-VVSFECGNISTASR-----------SSKQIT---LVWDSPPQTV---LIISKP-NSPTC
T--ALCK-----------EMIRWLREEKGVGVY-LEPPM------------KKEILAE-D
---------------------YFN----CVK----SCETEEEVLQ-------LHTKV---
--------------------------DLVITLGGDGTVL----WAASMFK---G--PVPP
-VVSFS-MGS-------------------L---GFM-TP----FQSD-RYKECLQTLIKG
-----PVYITLRHR-LHCQIL-RNP---DKVKEGEDPCESE-------------------
----------------VHLVLNEVAIHRGMSSNLSNLE---CYCDG-N------F-----
VTSVQGDGLILSTPSGSTAYSLAAGG---SMVHPQVPGILFT-PICP-------------
----HS-LSF---RP-----L---IL-PEYVTIRVQVPHE-----SRGQAWVSFDGKD-R
EQLSGGD-ALICRMAA-WPVPAACEQE-STTD-FL-RSVRE-G-L---HWNLRKRQ---L
SDGPIST------------------------

Physcomitrella_patens_PP1S57_138V6_NADK1_cyto
MDL---------------------------------------------------------
------------------------------------------------------------
---------------------------------------DC----GKRQ--NG---SIHA
C--------SQRSMEE-HLQ--ETSIGDGDAHLVEFSEAMRAVKKALR------------
------QVSESKARALDEAAEWRR------------------------------------
-------------KYEMEHLRAAIL-----------------------------EQKQKK
REQYIDQ--SPP---DSWSPAE--------PLD--SEKSDPENGEESPVGSVNGWLPPHS
NSECCK--REGICTQQILRSHSGSTSNMSLLTR--APQAAEKASFRLQ------------
------------------------------------------------------------
-WGCAGKKDSRNHTHD--------------------------------------------
-VVSFECGNITTASR-----------SSKQIT---LVWNSPPQSV---FILCKP-SASDV
T--AICK-----------EMIRWLKEEKGIGVY-VEPSM------------KRELLDDSS
---------------------YFR----CVQ----ACETEQEVHE-------VHTKV---
--------------------------DLVITLGGDGTVL----WAANMFK---G--PVPP
-VVSFS-MGS-------------------L---GFM-TP----FRSD-RYKDCLQTLIKG
-----PVYITLRHR-LHCQII-RNP---EAVKEGDDPCEE--------------------
----------------THLVLNEIAIDRGMSSFLTNLE---CYCDD-I------F-----
LTSVQGDGLILSTPSGSTAYSLAAGG---SMVHPQVPGILFT-PICP-------------
----HS-LSF---RP-----L---IL-PEYVTIRVQVPRN-----SRGQAWASFDGKD-R
QQLNEGD-ALLCHMSA-WPVPAACDIE-STTD-FL-QSVRD-G-L---HWNLRKRQ---G
SEGPTSN------------------------

Physcomitrella_patens_PP1S32_187V6_NADK1_cyto
MDVLTQGACVAW----------RTP-----------------------------------
----------------------------------------------VARESFPRDLVGLP
RHFTRRHSLKLP----------------------RKILIGLTSSPNRLE--HG---KIEN
L-----AIRSQRLDSDGVGA--MITNRDEKNHLSEFSDALQTVAKALE------------
------DVAVKKALAQDEAAQWKH------------------------------------
-------------KYELE--LLRNS-----------------------------QLERSI
ASRALDSSRQDNLSVTSVISEG--------DIDATEFRSSPQNTQTRSNGYLQ-------
-------YKETIQNSKVL-SYSPDLFNNLYLDTQLDSKISEKASFTLT------------
------------------------------------------------------------
-LDPVDERRKE-QNHD--------------------------------------------
-LVSFDDGDINAEVR-----------SNKQIA---LVWNSSPASV---FILLKP-NAAAV
Q--QLCE-----------EMVWWLREQNVTKIY-VEPRV------------KAELMEENA
---------------------DFE----FIQ----TCETEKQLVT-------INKSV---
--------------------------DLVITLGGDGTML----WAASLFK---G--PMPP
-LVAFS-MGS-------------------L---GFM-TK----FQSS-MYRESLQAIMKG
-----PAYITLRHR-LHCQII-RHD---RETDDNTSSESA--------------------
----------------EYLVLNEVSIDRGMSSALSNLE---CFCDG-H------F-----
VTIVQGDGLIISSPSGSTAYSLAAGG---SVVHPQVPGILFT-PICP-------------
----HS-LSF---RP-----L---IL-PDYVTLRVQLPLN-----CRGQAWASFDGKG-R
QQLWGGD-ALIVRMSE-WPVPAVCEKE-SSGD-FL-RSVRE-S-L---HWNRRNIQLADE
RPSPSH-------------------------

Arabidopsis_thaliana_AT1G21640_NADK2_PLASTID
METLCNPVTGECRVPYDFSPE-EKPLLEDKIVSVLGCILSLLNKGRKEILSGRSSSMNSF
NLDDVGVAEESLPPLAVFRGEMKRCCESLHIALENYLTPDDERSGIVWRKLQKLKNVCYD
AGFPRSDNYPCQTLFANWDPI--YSSNTKEDIDSYESEIAFWRGGQVTQ--EGLKWLIEN
GFKTIVDLRAEIVKDTFYQTALDDAISLGKITVVQIPIDVRMAPKAEQVELFASIVSDSS
KRPIYVHSKEGVWRTSAMVSRWKQYMTRPITK----------EIPV-----SEESKRREV
SETKL----------GSNAVVSGKG-----V-PDEQTD-------KVSEIN------E--
VDSRSASSQSKESGRFEGD--T--------SASEFNMVSDPLKSQVPPGNIFSRKEMSKF
LKSKSIAPAGYLTNPSKILGTVPTPQFSYTGVTNGNQIVDKDSIRRLAETGNSNGTLLPT
SSQSLDF------G--NGKFSNGNVHASDNTN-KSISDNRGNGFSAAPIAVPPSD-NLSR
AVGSHSVRESQTQRNNSG-----SSSDSSDDEAGA---IEGNMCASATGVVRVQSRKKAE
MFLVRTDGVSCTREKVTESSLAFTHPSTQQQM---LLWKTTPKTV---LLLKKL-GQ-EL
M--EEAK-----------EAASFLYHQENMNVL-VEPEV-------------HDVFARIP
---------------------GFG----FVQ----TFYI-QDTSD-------LHERV---
--------------------------DFVACLGGDGVIL----HASNLFK---G--AVPP
-VVSFN-LGS-------------------L---GFL-TS----HPFE-DFRQDLKRVIHG
NNTLDGVYITLRMR-LRCEIY-RKG---KAMPGK--------------------------
----------------VFDVLNEIVVDRGSNPYLSKIE---CYEHD-R------L-----
ITKVQGDGVIVATPTGSTAYSTAAGG---SMVHPNVPCMLFT-PICP-------------
----HS-LSF---RP-----V---IL-PDSAKLELKIPDD-----ARSNAWVSFDGKR-R
QQLSRGD-SVRIYMSQ-HPLPTVNKSD-QTGD-WF-RSLIR-C-L---NWNERLDQ----
--KAL--------------------------

Theobroma_cacao_TCM_035207_NADK2_plastid
MDTLCNPLTGECIVSYDFTPE-EKPLVEDKIVSVLGCMLSLLNKGREDVLSGRVSIMNNF
RMADISVMDDKLPPLALFRSEMKRCCESLHVALENYLTPDDFRSLNVWRKLQRLKNACYD
LGFPRKDEHPCHTLFANWQPV--CLSTSKEEIESKDCEIAFWRGGQVTE--EGLKWLIEK
GFKTIVDLRAEIVKDNFYQAAMDDAISSGKVEFVKIPIEVGTAPSMEQVEKFASLVSDFN
KKPIYLHSKEGVWRTSAMVSRWRQYMTRFASQFVSNQSMSPSDTPSKAANGSGEMQASSS
SEEKLKLQETLNVSHGSNGAHKNEV-----F-SDNDKEDQ-----RICGAN------NDL
VSSQVMTSE-EAVDNAEG---T--------MINIFENI-DPLKAQIPPCNIFSRKEMSMF
LRSKKISPPMYFNHQLKRLETLPVSRETSTRAAWGNKVVHANAKSQLAEAGSSNG-LFSA
TNQSQEH-HSTAAG--RGKYLNGGSYATSSTKVNGFVE--GERYSMTETKAATLDGNFNE
HVTSTSF--SKRQKSNGK-----AFSDSNDDELGS---IEGDMCASATGVVRVQSRKKAE
MFLVRTDGFSCTREKVTESSLAFTHPSTQQQM---LMWKSTPKTV---LLLKKL-GP-EL
M--EEAK-----------EVASFLYYHEKMNVL-VEPDV-------------HDIFARIP
---------------------GFG----FVQ----TFYS-QDVSD-------LHERV---
--------------------------DFVACLGGDGVIL----HASNLFR---G--AVPP
-VVSFN-LGS-------------------L---GFL-TS----HTFE-DYRQDLMQVIHG
NNTADGVYITLRMR-LQCEIF-RNG---KAVPGK--------------------------
----------------VFDVLNEVVVDRGSNPYLSKIE---CYEHD-R------L-----
ITKVQGDGVIVATPTGSTAYSTAAGG---SMVHPNVPCMLFT-PICP-------------
----HS-LSF---RP-----V---IL-PDSARLELKIPDD-----ARSNAWVSFDGKR-R
QQLSRGH-SVRISMSQ-HPLPTVNKSD-QTGD-WF-HSLIR-C-L---NWNERLDQ----
--KAL--------------------------

Oryza_sativa_XP_015616979_NADK2_plastid
MSALCDPETGECPVRYDVQTE-DLPVLEDKVAAVLGCMLALLNRGRKEVLSGRSGVASAF
QGSEDSTM?DKIPPLALFRGDLKRCCESMQVALASYLVPSEARGLDIWRKLQRLKNACYD
AGFPRADGHPCPTLFANWFPV--YFSTVPDDSLSDELEVAFWRGGQVSE--EGLEWLLLK
GFKTIVDLREEDVKDDLYLSAIHEAVSLGKIEVVNLPVEIGTAPSAEQVQRFAEIVSDSA
KKPIYLHSQEGISRTSAMVSRWKQYVTRAERL----------ATQNRSLNGNGKHVRNDQ
TEQL-----TNSPGFSSEGSENGTP-----LESDRTM-EG-----ETCDIDIETARHNLE
ITNSLPSEQSTEQGELHGTRTE--------LQSNFRLESNPLKAQFPSCDVFSKKGMTDF
FRSKKVYPKSVL-NPRRRSNSLLVSRRKQSLSAEQNGAIDYEA-AEFKVLKSSNGASFDN
-----DYILSVASGITNGKPSNNGA--------STSVEDREMETSVVTVDPRTSD--TSN
SNGNAPLGSQKSAERNGS-----LYVEREKSD--H---VDGNMCASATGVVRLQSRRKAE
MFLVRTDGFSCTREKVTESSLAFTHPSTQQQM---LMWKSPPKTV---LLLKKL-GD-EL
M--EEAK-----------EVASFLHHQEKMNVL-VEPDV-------------HDIFARIP
---------------------GYG----FVQ----TFYT-QDTSD-------LHERV---
--------------------------DFVACLGGDGVIL----HASNLFR---T--SVPP
-VVSFN-LGS-------------------L---GFL-TS----HNFE-GFRQDLRAVIHG
NNTL-GVYITLRMR-LRCEIF-RNG---KAMPGK--------------------------
----------------VFDVLNEVVVDRGSNPYLSKIE---CYEHN-H------L-----
ITKVQGDGVIVATPTGSTAYSTAAGG---SMVHPNVPCMLFT-PICP-------------
----HS-LSF---RP-----V---IL-PDSARLELKIPDD-----ARSNAWVSFDGKR-R
QQLSRGD-SVQISMSQ-HPLPTVNKSD-QTGD-WF-RSLIR-C-L---NWNERLDQ----
--KAL--------------------------

Sorghum_bicolor_SORBI_3005G068700_NADK2_plastid
MSALCDPETGECPVRYDVESE-DLPVLEDKVAAVLGCMLALLNRGRNEVLSGRSGVASAF
QGSEDTS--DRIPPLALFRGDMKRCCESMQVALASYLAPSEPRGLDVWRKMQRLKNACYD
AGFPRPDGYPCPTLFANWFPV--YLSIVSDDSGTDELEVAFWRGGQVSE--EGLAWLLQK
GFKTIVDLREEDVKDDLYLSAVQEAVSSGKIEVVNMPVEIGTAPSAEQVQQFAALVSDGA
RKPIYLHSKEGVSRTSAMVSRWKQYVTRSERL----------AVQNHSLNGNGKVLTSYK
TMQH-----TDSSSSSTNGTENGTI-----TESDRTMNNG-----ESCEIDIETARHNLE
VTNALPNDQSTQQGEMPGTGAE--------LLSNFKLESNPLKAQFPTCDVFSRKEMTKF
FRSKKVYPKSVL-NSRRRSSSLLVSRRKQNLIVERNGTIDYEA-AEFAVLESSNGKSFDN
-----DYILSVASGITNGKPSNNGA--------SSLIEEKEREVSVATVDTRAS---ASS
SNGKVQVGSQKSAAKNGT-----PYLERNKSD--N---VDGNMCASSTGVVRLQSRRKAE
MFLVRTDGFSCTREKVTESSLAFTHPSTQQQM---LMWKSPPKTV---LLLKKL-GD-EL
M--EEAK-----------EVASFLHHQEKMNVL-VEPDV-------------HDTFARIP
---------------------GYG----FVQ----TFYS-QDTSD-------LHERV---
--------------------------DFVTCLGGDGLIL----HASNLFR---T--SVPP
-VVSFN-LGS-------------------L---GFL-TS----HNFE-GFRQDLRDLIHG
NNTL-GVYITLRMR-LRCEIF-RKG---KAMPGK--------------------------
----------------VFDVLNEVVVDRGSNPYLSKIE---CYEHN-H------L-----
ITKVQADGVIVATPTGSTAYSTAAGG---SMVHPNVPCMLFT-PICP-------------
----HS-LSF---RP-----V---IL-PDSARLELKIPDE-----ARSNAWVSFDGKR-R
QQLSRGD-SVRISMSQ-HPLPTVNKSD-QTGD-WF-RSLIR-C-L---NWNERLDQ----
--KAL--------------------------

Physcomitrella_patens_PP1S17_312V6_NADK2_plastid
HAAVMSSLRTLTLVQAGYANDRDIPVLEEKVVAGLARIGAILQQGRLEVVGSR-------
QFVNMVNSPGFVPPLARLRAELKESCESLQKALETCLYPS-LIPESIYRPLQRLHNICYD
AGFPRLPGSPDHADIPNLAAVKLCPFQGGNPNLNQNEEIAFWRGGQVTE--EGVEWLLQQ
GFKVVVDMRAEQSGSPFVQSMLETAEKTGKLRIIKMPVPFRTAPTAEQVEEFAKLVAVPE
NKPLYLHSQGGVGRACAMVSRWREYVLQL----------------------SGEGMRNPT
KGSL------DSSNFSSDGNTSDDVGAALRFPTDDSADEGASDYSNSRSLDAGDRDAKDS
ITPMEISSSGDEDDQ------R--------MITAVK---SSFEAQRPGPNVFNKSSMSQF
MKRRKTTPQGA--GPVIGISDLAESTARRDQI---GGIAGPAGQWRLAEPG------IPR
ANAGNDSLVTEPRGFPETSEENG-----------RLNQQTGAHSDVAGEEIRNESSNGAA
VDGEVSSRSEQPVVRNGGLVRVDPAESQGRSEVENAPIVEGDMCASTTGVVRVQSRRKAE
MYLVRTDGFSCTRERVKESTLAFTHPSTQQQM---LMWKTPPKTV---LLLKKL-GM-EL
M--DQAQ-----------TVASYLFHQEGMNVM-VEPDV-------------HDVFARIP
---------------------GYG----FVQ----TFYN-QDTSE-------LHEMV---
--------------------------DFVVCLGGDGVIL----HASNLFR---E--AVPP
-VISFN-LGS-------------------L---GFL-TS----HAFE-AFKGDLKSIIHG
S----GVYITLRMR-LRCELF-RNG---KPIPGK--------------------------
----------------VFEVLNEVVVDRGSNPYLCKIE---CYERS-R------L-----
ITKVQADGVIVATPTGSTAYSTAAGG---SMVHPNVPCMLFT-PICP-------------
----HS-LSF---RP-----V---IL-PDSALLELKVPDE-----ARSNAWVSFDGKK-R
QQLCKGE-SMQISMSE-YPMPTVNKLD-QTED-WF-ASLSR-C-F---GWNQRIEQ----
--RSITFYQE---------------------

Thalassiosira_pseudonana_XP_002291199_stramenopiles_cyto
------------------------------------------------------------
------------------------------------------------------------
------------------------------------------------------------
------------------------------------------------------------
------------------------------------------------------------
------------------------------------------------------------
------------------------------------------------------------
------------------------------------------------------------
------------------------------------------------------------
------------------------------------------------------------
------------------------------------------------------------
------------------------------------------------------------
------------------------------------------------------------
--------------------------DLIVTLGGDGLLM----YAAHVFS---G--PVPP
-ILPVA-GGS-------------------M---GFL-TP----FAREEMFDAILISLALA
FGRNNQICISMRMR-LDCRIF-GSD---GTLKS---------------------------
----------------RYNVLNEVVIDRGSSPYLASLE---CFCDD-V------H-----
LTTVQADGIIFSTPTGSTAYSMAAGG---SVVHPAVPAILVT-PICP-------------
----HV-LSF---RS-----M---VF-PDHVVLRCYVPSD-----ARSTACVYFDGKH-R
TELNRGD-SVQIEMSA-HPVPTINRAD-HSSD-WL-SSLKR-N-F---NFNTRVRQ----
--NPLR-------------------------

Phaeodactylum_tricornutum_XP_002180250_stramenopiles_cyto
------------------------------------------------------------
------------------------------------------------------------
------------------------------------------------------------
------------------------------------------------------------
------------------------------------------------------------
------------------------------------------------------------
------------------------------------------------------------
------------------------------------------------------------
------------------------------------------------------------
------------------------------------------------------------
-------------------------------------------------------EHEAF
P-----------------------------------------------------------
------------------------------------------------------------
--------------------------DLICTIGGDGLLM----HAAMLFQ---G--PIPP
-ILAVA-GGS-------------------L---GFL-TP----FSKE-EMVDAIRV----
-----RICLSIRMR-LECRIL-NGQ---GAVRA---------------------------
----------------RYNVLNEVVIDRGSSPYLAALE---CFCDD-V------H-----
LTTVQADGIIFATPTGSTAYSMAAGG---SVVHPAVPAILVT-PICP-------------
----HV-LSF---RS-----M---VF-PDHVVLRCYVPDD-----ARAEASVAFDGKH-R
QELHRGD-SVQIQMSA-YPVPTINRMD-HSSD-WL-GSLKQ-N-F---NFNTRPRQ----
--RPL--------------------------

Rickettsia_canadensis_WP_012148757_alpha
------------------------------------------------------------
------------------------------------------------------------
------------------------------------------------------------
------------------------------------------------------------
------------------------------------------------------------
------------------------------------------------------------
------------------------------------------------------------
------------------------------------------------------------
------------------------------------------------------------
------------------------------------------------------------
-------------------------------------------KI---ALIYN--KDYKS
L-----------------AIIEEI--KKLYNYCEVEEA----------------------
------------------------------------------------------------
--------------------------EVIIVIGGDGALL----HNIHCYM---H--LNIP
-FYGVN-LGS-------------------L---GFL-------MNTL-DTKNLLQNIHDS
-----TVTILNPLL-MQAK---DTS---GQIY----------------------------
----------------TALAINEVSIFRK-TNQAAKFR---IDVNGIE------R-----
MSELVADGALVATPAGSSAYNLSAGG---PILPLESNMLCLT-PICA-------------
----??-??F---RP---RRWHGALL-LSSATIKFEIFNT-----TKRPVNATADFQE-F
NNII----QVTVSSTKDKPIKLLFNKNHTLED----RIIKE-Q-F---------------
-------------------------------

Anaplasma_centrale_WP_012881048_alpha
------------------------------------------------------------
------------------------------------------------------------
------------------------------------------------------------
------------------------------------------------------------
------------------------------------------------------------
------------------------------------------------------------
------------------------------------------------------------
------------------------------------------------------------
------------------------------------------------------------
------------------------------------------------------------
-------------------------------------------TV---GYVA---AGPAE
R-----------------ERVGCLR-----SFYGVVN------------------LADAQ
-----------------------------------------------------DSAV---
--------------------------DLLVVVGGDGFML----HSLHNYVVGPG--RNVP
-VYGVR-HGS-------------------V---GFL-------LNH--CVDGSLPHKLEN
-----AVATELPL--LRMEAK-DVY---GHTH----------------------------
----------------SAIAVNEVSLFRG-THQAAKLR---IKINGKV------A-----
MEELVSDGVIVSSPAGSTAYNFSAGG---PILPFTSNIVCLT-AINS-------------
----??-??F---RP---RRWRGALL-PNDSLVEIDVLSP-----ETRCVSAVADYTE-F
RNIS----DVKIKQDNNTKITLMFDPEHGLEE----RTIAE-Q-F---------------
-------------------------------

Wolbachia_endosymbiont_D._simulans_WP_015587839_alpha
------------------------------------------------------------
------------------------------------------------------------
------------------------------------------------------------
------------------------------------------------------------
------------------------------------------------------------
------------------------------------------------------------
------------------------------------------------------------
------------------------------------------------------------
------------------------------------------------------------
------------------------------------------------------------
-------------------------------------------NV---GYIAS--SLPKS
Q-----------------EVSKLL---QELNFINIAEAS---------------------
-----------------------------------------------------KPEV---
--------------------------DLLIVVGGDGFML----RTLHDYVIG-N--KDTH
-VYGIN-TGN-------------------V---GFLMNK---------CFKDPIDHI---
-----EHAVPTQLTLLKMEAT-DIS---GKKH----------------------------
----------------HYIAVNEVYVFRN-ANQIVEMN---ITINDKL------K-----
VEKFRGDGIILSTPTGSTAYNFSAGG---PILPLNSNLFALT-SINS-------------
----??-??Y---YP---RHWNGALI-SNDTIVQIDINDV-----KNRPALVVSDYKE-F
HDIS----QVKIQKDHENTVTLLFDKDCPLNE----RIFDQ-Q-F---------------
-------------------------------

Rhodovibrio_salinarum_WP_027289670_alpha
------------------------------------------------------------
------------------------------------------------------------
------------------------------------------------------------
------------------------------------------------------------
------------------------------------------------------------
------------------------------------------------------------
------------------------------------------------------------
------------------------------------------------------------
------------------------------------------------------------
------------------------------------------------------------
-------------------------------------------RI---GFVAS--DAPEA
E-----------------EALARL----------------------------TDRYDSVP
-----------------------------------------------------PEES---
--------------------------DVIVALGGDGLML----ESLHKHM---D--RHVP
-IYGMN-RGT-------------------I---GFLMNE----YSED-NLVERLQRA---
-----DLVRLHPLRMVAERMN-GQG---ETQ-----------------------------
----------------TALAINEVSLLRE-SRQAAKIR---VSIDGVV------R-----
LEEMICDGILMATPAGSTAYNLSAHG---PIIPIGAPLLALT-PISA-------------
----??-??F---RP---RRWRGALL-PAKAEVQFDILEA-----RKRPVSATADYTE-V
RDVT----RVTVKEDRSLTTDLLFDPEHNLEE----RILKE-Q-F---------------
-------------------------------

Magnetospirillum_gryphiswaldense_WP_024081505_alpha
------------------------------------------------------------
------------------------------------------------------------
------------------------------------------------------------
------------------------------------------------------------
------------------------------------------------------------
------------------------------------------------------------
------------------------------------------------------------
------------------------------------------------------------
------------------------------------------------------------
------------------------------------------------------------
-------------------------------------------KI---AFVASD-TQAGQ
A-----------------ALARLM-----------------------------DRYPHVP
-----------------------------------------------------PDQA---
--------------------------DVIVALGGDGFVL----ETLHCWI---D--RKVP
-IYGMN-RGT-------------------V---GFLMNS----FREH-GLMERLHRA-QG
-------VVLHPLR-MKARL--ADG---SEV-----------------------------
----------------EALAINEVSLFRQ-TRQAAKIR---IRIDGKE------R-----
LDELICDGVMVATAAGSTAYNLSAHG---PIIPLGADILALT-PISA-------------
----??-??F---RP---RRWRGALL-PQHARVSFEVLEA-----GKRPVSAVADYTE-A
RDVI----EVEVREDRSVSLTLLFDPEHNLEE----RILAE-Q-F---------------
-------------------------------

Pelagibacteraceae_bacterium_WP_083203951_alpha
------------------------------------------------------------
------------------------------------------------------------
------------------------------------------------------------
------------------------------------------------------------
------------------------------------------------------------
------------------------------------------------------------
------------------------------------------------------------
------------------------------------------------------------
------------------------------------------------------------
------------------------------------------------------------
-------------------------------------------KL---HFVFD--KTDKA
N--QQKR-----------KLLRKFK-----SYA---------------------------
-----------------------------------------------------PHEA---
--------------------------DTIVVLGGDGFML----QTLKKLG---K--FNKS
-FYGIN-MGT-------------------Y---GFLMNK----FKTR-KFMENLSK----
-----SKPITISA--LQMIVK-SKN---NIAK----------------------------
----------------KAIAINEISMFRQ-SKQAATIQ---IKKGKKI------I-----
MKKLSSDGVLVATPAGSTAYNLSVHG---PILSLNSKKLAIT-PISP-------------
----??-??F---RP---RRWKGTIV-SDRSVINISNLNI-----KKRPVSVVADNVE-F
RNIK----NVKIYINRKIKFNLLYDSK---------NSLNK-K-I---------KI----
--EQV--------------------------

Asticcacaulis_biprosthecium_WP_006274725_alpha
------------------------------------------------------------
------------------------------------------------------------
------------------------------------------------------------
------------------------------------------------------------
------------------------------------------------------------
------------------------------------------------------------
------------------------------------------------------------
------------------------------------------------------------
------------------------------------------------------------
------------------------------------------------------------
-------------------------------------------RL---DFTAS--DRPEA
Q--VACA-----------RLKALYG-----SA----------------------------
------------------------------------------------------ANP---
--------------------------DVVVALGGDGFLL----QSLHRYL---K--DQVP
-IFGMN-RGS-------------------V---GFLLND----FSEE-RL---IERIIKS
-----ESTLISPLS-MTA-LC-RDG---KEH-----------------------------
----------------RALAFNEVSLLRQ-SHQGAKLR---ILIDGKE------R-----
MDELICDGALVSTPAGSTAYNLSAHG---PIIPLTAKALALT-PISA-------------
----??-??F---RP---RRWRGAIL-PHTAKVRIEALEV-----DKRPISAAADTFE-V
RNVI----SVDIAEAEDLKATLLFDAG----KGYDERVMAE-Q-F---------------
-------------------------------

Caulobacteraceae_bacterium_ANP47758_alpha
------------------------------------------------------------
------------------------------------------------------------
------------------------------------------------------------
------------------------------------------------------------
------------------------------------------------------------
------------------------------------------------------------
------------------------------------------------------------
------------------------------------------------------------
------------------------------------------------------------
------------------------------------------------------------
-------------------------------------------KL---SFTAS--ARPEA
Q-----------------EALRRLRHTYG-------------------------EAGDSA
------------------------------------------------------------
--------------------------DVIVALGGDGHML----DTLRRRL---K--DKKP
-VYGMH-RGT-------------------I---GFLMNE----FDET-DLQERVAK----
-----AEPIRVRPLVARCETA-------AGIV----------------------------
----------------EERAFNEVSLFRQ-TAQTSKLR---IFIDGAE------R-----
LPELSCDGLMVATPAGSTAYNFSAHG---PILPINSRLLALT-PISP-------------
----??-??F---RP---RRWRGALL-PHRSVVRIEVLEA-----DRRPVSATADNVE-T
RNVT----AVEIREDTAAALTLLFDPGHALDE----RIVRE-Q-F---------------
-------------------------------

Gallionellales_bacterium_OGS93157_beta
------------------------------------------------------------
------------------------------------------------------------
------------------------------------------------------------
------------------------------------------------------------
------------------------------------------------------------
------------------------------------------------------------
------------------------------------------------------------
------------------------------------------------------------
------------------------------------------------------------
------------------------------------------------------------
-------------------------------------------NV---ALIGKH-KAPEI
A--GPLL-----------SLAAFLS-SRGLNVV-VDSLT-------------AEQVKDSP
-------------------------------------YPAMSLNE-------MANVV---
--------------------------DLAIVIGGDGTML----NIARTLS---P--YQVP
-LVGVN-QGR-------------------L---GFL-TD----LTLE-NMQDSMEAMLDG
-----KFVTEQRLL-LSARVL-RND---VEIS----------------------------
----------------SGLAFNEVVVHRSNISSMIEFE---VRIDG-E------Y-----
LYNQRADGLIVSSPTGSTAYALSAGG---PILHPSLDVLELV-PVCP-------------
----HT-LSN---RP-----I---VV-KSSSVLEILMHRT-----SD--IHVRYDSHT-S
CDLQLHD-KIIVTRHP-EAACLLHPVG---HS-YY-HTLRE-K-L---LWNQTL------
-------------------------------

Sulfuricella_denitrificans_WP_009206302_beta
------------------------------------------------------------
------------------------------------------------------------
------------------------------------------------------------
------------------------------------------------------------
------------------------------------------------------------
------------------------------------------------------------
------------------------------------------------------------
------------------------------------------------------------
------------------------------------------------------------
------------------------------------------------------------
-------------------------------------------TI---ALIGKY-NSPEI
G--DSLL-----------RLAKFLV-EQEHTVL-LERQT-------------AESTGVTD
----------------------------------YPLADLEQ----------IGEQA---
--------------------------DLAVVLGGDGTML----NIARSLY---T--FGVP
-LVGIN-QGR-------------------L---GFL-TD----VSVD-TMLETMAEILAG
-----DYLSEARFL-LNVTIR-RQG---ENVY----------------------------
----------------EACAFNDAVVSKGATARLIELE---IFVDG-Q------F-----
VYSQRSDGMIISTPTGSTAYALSSGG---PILHPTLEAVVLV-PICP-------------
----HT-LSN---RP-----I---AV-NSESTIELLLLHA-------DDARVHFDGQR-H
FDLKEND-WVIVRRSK-QMVRLLHPFG---HS-YY-DMLRQ-K-L---HWGEKL------
-------------------------------

Formivibrio_citricus_WP_091190988_beta
------------------------------------------------------------
------------------------------------------------------------
------------------------------------------------------------
------------------------------------------------------------
------------------------------------------------------------
------------------------------------------------------------
------------------------------------------------------------
------------------------------------------------------------
------------------------------------------------------------
------------------------------------------------------------
-------------------------------------------TI---AIVGRP-ATPAL
G--EPMH-----------RLVSMLS-SSGVRVL-VEESA-------------AQEHDVTA
---------------------------------CQAVSQEN-----------IGKLA---
--------------------------DLVIVLGGDGVML----GAARMVA---P--YHVP
-VVGVN-MGR-------------------L---GFL-TD----LSVS-EMEAQVEAILKG
-----AFNPEDRIM-LEARVM-REG---REID----------------------------
----------------RQLAFNDVVMSRGSCGSMIEFE---QFING-K------F-----
VCRQRADGIIVSTPTGSTAYALASGG---PILHPSLPAIALV-PICP-------------
----QS-LSN---RP-----I---VV-TDSCRVELVLT-G-----ARDVVHVFYDNQS-E
CRLQEQD-RLVIRRFR-NTLRILHPHS---YH-YY-DTLRE-K-L---RWSAQPQL----
--L----------------------------

Eikenella_corrodens_WP_049259188_beta
------------------------------------------------------------
------------------------------------------------------------
------------------------------------------------------------
------------------------------------------------------------
------------------------------------------------------------
------------------------------------------------------------
------------------------------------------------------------
------------------------------------------------------------
------------------------------------------------------------
------------------------------------------------------------
-------------------------------------------RI---GIVTRP-NTPQL
G--ETLS-----------ELVAFFL-ENSIEVL-LDEEC-------------GNDLSANP
-----------------------------LAENCRRVAKED-----------MGTCC---
--------------------------DLVLVLGGDGTFL----SVARQLA---P--YRIP
-IMGVH-LGH-------------------L---GFL-TQ----VPRQ-NMIADISRMLAG
-----QYLPEERIM-LECTVQ-RHD---ESDC----------------------------
----------------TALALNEVVISRGGLGQMIEFE---VFINQ-E------F-----
VYTQRSDGLIVSTPTGSTAYALAAGG---PILQSTLRALTLV-PICP-------------
----QS-MTN---RP-----I---VV-PDSCEIEILITKA-------DNARVHCDGQS-H
IDLHSMN-RLTIRRYR-NTLRVLHPTN---YQ-YY-KTLRQ-K-L---HWGEQLV-----
-------------------------------

Methylobacillus_rhizosphaerae_WP_089376003_beta
------------------------------------------------------------
------------------------------------------------------------
------------------------------------------------------------
------------------------------------------------------------
------------------------------------------------------------
------------------------------------------------------------
------------------------------------------------------------
------------------------------------------------------------
------------------------------------------------------------
------------------------------------------------------------
-------------------------------------------TV---ALIGKY-MNPET
R--DQIL-----------ALARFLA-ERQIGVF-VEEKT-------------AQHSSIKG
-------------------------------------YTTLQMNA-------IGAYA---
--------------------------DLAIVLGGDGTML----TVARALL---D--YKIP
-LVGVN-RGR-------------------F---GFL-TD----INSD-HMLDSVAGILDG
-----KYDTEQRIL-LEACIV-RAG---QTVG----------------------------
----------------QGYALNDVVINKNGLARLIELE---IHVDG-H------F-----
VQKQRSDGLIVATPTGTTAYSLSAGG---PILHPMLDAIALV-PICP-------------
----HT-LSN---RP-----I---AI-GSASEVVVEVVHA-----ED--ASVHLDGQM-K
MALQPGD-RVQIKCAK-NKITLLHPPG---HN-HF-DVLRE-K-L---HWG---------
-------------------------------

Escherichia_coli_gamma
------------------------------------------------------------
------------------------------------------------------------
------------------------------------------------------------
------------------------------------------------------------
------------------------------------------------------------
------------------------------------------------------------
------------------------------------------------------------
------------------------------------------------------------
------------------------------------------------------------
------------------------------------------------------------
-------------------------------------------CI---GIVGHP-RHPTA
L--TTHE-----------MLYRWLC-TKGYEVI-VEQQI-----------AHELQLKNVK
---------------------------------------TGTLAE-------IGQLA---
--------------------------DLAVVVGGDGNML----GAARTLA---R--YDIK
-VIGIN-RGN-------------------L---GFL-TD----LDPD-NAQQQLADVLEG
-----HYISEKRFL-LEAQVC-QQD---CQKR----------------------------
----------------ISTAINEVVLHPGKVAHMIEFE---VYIDE-I------F-----
AFSQRSDGLIISTPTGSTAYSLSAGG---PILTPSLDAITLV-PMFP-------------
----HT-LSA---RP-----L---VI-NSSSTIRLRFSH------RRNDLEISCDSQI-A
LPIQEGE-DVLIRRCD-YHLNLIHPKD---YS-YF-NTLST-K-L---GWSKKLF-----
-------------------------------

Vibrio_cholerae_VC_0853_gamma
------------------------------------------------------------
------------------------------------------------------------
------------------------------------------------------------
------------------------------------------------------------
------------------------------------------------------------
------------------------------------------------------------
------------------------------------------------------------
------------------------------------------------------------
------------------------------------------------------------
------------------------------------------------------------
-------------------------------------------VL---AIIGKP-RDQQA
I--QTHK-----------EIYHWLR-SLGYTVF-IDDRL-------------REILTDLP
------------------------------TEHFASLIE-------------LGKKA---
--------------------------DLAIVVGGDGNML----GAARVLS---R--FDIS
-VIGVN-RGN-------------------L---GFL-TD----LNPE-DFQQRLQEVLDG
-----HYLQETRFL-LEAEIH-RHG---QVKS----------------------------
----------------HNAALNEAVLHPGKIAHMIEFE---VYIDD-N------F-----
AFSQRSDGLIVSTPTGSTAYSLSGGG---PILSPSLNAITLV-PMFP-------------
----HT-LSC---RP-----L---VV-GGNQRIKLVVSPE-----NRGTQEVSCDGQV-S
LPVSPGD-EIHIYQSP-NVLKLIHPQD---YS-YY-HVLRT-K-L---GWSSKLF-----
-------------------------------

Photobacterium_indicum_WP_107255008_gamma
------------------------------------------------------------
------------------------------------------------------------
------------------------------------------------------------
------------------------------------------------------------
------------------------------------------------------------
------------------------------------------------------------
------------------------------------------------------------
------------------------------------------------------------
------------------------------------------------------------
------------------------------------------------------------
-------------------------------------------TI---ALIGKP-RNPDA
L--QTHK-----------TLFDWLT-GKGYDVL-VDHRL-------------ANDLDVPQ
-----------------------------------DCLCDLLT---------IGDKA---
--------------------------NLAIVVGGDGNML----GAARVLS---R--FDIA
-VIGVN-RGN-------------------L---GFL-TD----LDPE-SFKEELTRVLEG
-----EFVTERRFL-LEAEVH-RHG---QIKS----------------------------
----------------RNAALNEAVLHPDKIAHMIEFE---VYIDD-N------F-----
AFSQRSDGLIIATPTGSTAYSLSGGG---PILSPSLNAIALV-PMFP-------------
----HT-LSS---RP-----L---VV-DGDRCIKLLVSPD-----NGSTLEVSCDGQV-S
LPVSPGD-EVHIYQSP-EQLQLIHPKN---YN-YY-GVLRA-K-L---GWSSKLF-----
-------------------------------

Deltaproteobacteria_bacterium_HGW_PKN12252_delta
------------------------------------------------------------
------------------------------------------------------------
------------------------------------------------------------
------------------------------------------------------------
------------------------------------------------------------
------------------------------------------------------------
------------------------------------------------------------
------------------------------------------------------------
------------------------------------------------------------
------------------------------------------------------------
-------------------------------------------RV---ALYAKK-NHPHA
S--IFAA-----------EVMNWLL-SRGLEVL-LEEDL-------------AKSLSIRR
---------------------------------------DYVDSD-------IPERA---
--------------------------DLVIILGGDGTLI----SVARHLG---D--REKP
-ILAVN-LGS-------------------L---GFL-TE----ITKD-ETFATLERVLAG
-----DYELSRRMK-LDCVVL-RDG---IQVG----------------------------
----------------HYSVLNDVVINKGALARIIDME---AMVDG-H------Y-----
LTTFKADGLIVATPTGSTAYNLAAGG---PIIDPQVNSLVIT-PICP-------------
----HT-LTN---RP-----L---IV-PGDAVIRLHVTFD------DQMVHLTADGQV-G
MQLQLGD-IIELQQSA-VHTLLIKSPT---KD-YF-EVLRA-K-L---RWGER-------
-------------------------------

Geoalkalibacter_subterraneus_WP_040199396_delta
------------------------------------------------------------
------------------------------------------------------------
------------------------------------------------------------
------------------------------------------------------------
------------------------------------------------------------
------------------------------------------------------------
------------------------------------------------------------
------------------------------------------------------------
------------------------------------------------------------
------------------------------------------------------------
-------------------------------------------RV---GLYAKK-HHPDA
V--GFGR-----------EVMNWLL-ARNIEVM-LEEDL-------------ASALGVTR
-----------------------------------DYVDDE-----------IPERS---
--------------------------DLIIVLGGDGTLI----SVARHVG---A--RMKP
-ILGVN-LGS-------------------L---GFL-TE----ITQD-ETFTTLERVVKG
-----DFEVSGRLM-LDAVVR-RDG---NEIA----------------------------
----------------RYSVLNDAVINKGALARIIDME---AWVDQ-D------Y-----
LTTFKADGLIIATPTGSTAYNLAAGG---PIIYPGLNCLVIS-PICP-------------
----HM-LTN---RP-----V---IV-SSKSVIRIEVKFQ------DQHVVLTADGQV-G
MPLRGGD-VVELRRSQ-TRTMLVKSPS---KN-YF-EVLRA-K-L---RWGER-------
-------------------------------

Pelobacter_acetylenicus_WP_072287119_delta
------------------------------------------------------------
------------------------------------------------------------
------------------------------------------------------------
------------------------------------------------------------
------------------------------------------------------------
------------------------------------------------------------
------------------------------------------------------------
------------------------------------------------------------
------------------------------------------------------------
------------------------------------------------------------
-------------------------------------------RI---GVYAKY-NHPDA
V--MLAR-----------DVVCWLR-GRGLEVF-LEKNL------------ACNMAGQEP
---------------------------------------GYDRAA-------IPAMV---
--------------------------DLIVVLGGDGTLI----SVARKVC---G--RDVP
-ILGVN-LGS-------------------L---GFL-TE----ITRG-ELYLSLEKVLKG
-----EYTLSERMM-LNAVVL-RDG---IEAG----------------------------
----------------SFCVLNDIVINKGAIARIIDME---VSVDS-A------Y-----
LTTFKADGLIIATPTGSTAYNLSAGG---PIISPGLHCLVVT-PICP-------------
----HM-LAN---RP-----L---IV-ADTACIRIEMKF------RDQDVVLTADGQV-G
MALEAGD-VVEIRRAG-RSTRLIKSPS---KD-YF-EVLRT-K-L---GWGER-------
-------------------------------

Sulfurimonasdenitrificans_WP_011372715_epsilon
------------------------------------------------------------
------------------------------------------------------------
------------------------------------------------------------
------------------------------------------------------------
------------------------------------------------------------
------------------------------------------------------------
------------------------------------------------------------
------------------------------------------------------------
------------------------------------------------------------
------------------------------------------------------------
-------------------------------------------KV---GVILRP-SSPQL
K--SGYE-----------KLEKIFS-SYSIEVL-IEDKS-------------AKMIGASG
----------------------------------ASFKK-------------ICNEC---
--------------------------DFLVSFGGDGTLI----STVRKSF---D--YDIP
-ILGIH-AGN-------------------L---GFL-AD----LSLD-ELDSFVEKITQN
-----RYKIDERAV-LEATVI-KNE---KEI-----------------------------
----------------KMYAFNDVVLTRTRVSNMIHIE---TLVNS-R------S-----
FNTYYGDGVVVSTPTGSTAYNLSAGG---PVLFPMSNVFALT-PICP-------------
----HS-LTQ---RP-----V---VL-PGKFTIEMKTSEE-----R---ALIIIDGQD-V
HELELGE-SVHIKLAT-KTVKLMHKEE---YN-YF-DVLKE-K-L---RWGE--------
-------------------------------

Arcobacter_sp._PLY10525_epsilon
------------------------------------------------------------
------------------------------------------------------------
------------------------------------------------------------
------------------------------------------------------------
------------------------------------------------------------
------------------------------------------------------------
------------------------------------------------------------
------------------------------------------------------------
------------------------------------------------------------
------------------------------------------------------------
-------------------------------------------KA---GFILKP-DSPEI
K--DEYN-----------IIKNHFL-RANIEVA-LEKNS-------------ANMIGEKG
---------------------------------------GVELDE-------LSENS---
--------------------------DFLVSIGGDGTLI----SVVRRSF---K--HHIP
-VLGIH-QGT-------------------L---GFL-TD----IRLS-EVENFLALMFEH
-----KYRIDHRMM-IKGCAK-EQ------------------------------------
----------------NFVAFNDIVISRKSMSSMISLD---AKIDG-K------H-----
FNSYYGDGVIISTPTGSTAYNLSVGG---PVVFPLTEAFIVT-PIAP-------------
----HS-LTQ---RP-----L---VL-PADFKIEFTITDN-----QG--ALVIIDGQD-T
YEINENE-SIKIEISD-NKAKLIHRCQ---RN-YF-EVLNE-K-L---RWGN--------
-------------------------------

Sulfuricurvum_sp._OHD77037_epsilon
------------------------------------------------------------
------------------------------------------------------------
------------------------------------------------------------
------------------------------------------------------------
------------------------------------------------------------
------------------------------------------------------------
------------------------------------------------------------
------------------------------------------------------------
------------------------------------------------------------
------------------------------------------------------------
-------------------------------------------RV---GMLLRP-STPEL
K--EMFF-----------EAKRIFE-SRGIEVI-IDNIS-------------GGMIDVMG
----------------------------------QPFDM-------------MCQNC---
--------------------------DFLVTIGGDGTLI----SAVRRSY---R--YQLP
-VLGIH-AGK-------------------L---GFL-AD----LDFA-ELESFVDKMIEG
-----EYRIDQRAV-LQATIV-TPN---GES-----------------------------
----------------QIFAFNDIVLTRPSIAKMISLE---TYVDG-R------S-----
FNTYYGDGVVVSTPTGSTAYNLSAGG---PVLFPLTQVFALT-PICP-------------
----HS-LTQ---RP-----V---VL-PGHFEIEMKTPDA-----S---ALVIVDGQD-L
VEISDCD-TVHIKLAS-GAAHLIHRKE---FN-YF-EVLKE-K-L---GWGN--------
-------------------------------

Campylobacterales_bacterium_OYZ35750_epsilon
------------------------------------------------------------
------------------------------------------------------------
------------------------------------------------------------
------------------------------------------------------------
------------------------------------------------------------
------------------------------------------------------------
------------------------------------------------------------
------------------------------------------------------------
------------------------------------------------------------
------------------------------------------------------------
-------------------------------------------RV---GIVLRP-STPEL
K--DMFL-----------EAKRVFE-SRSIEVS-IDHVS-------------GGMIDVMG
----------------------------------QPFDH-------------MCRNS---
--------------------------DFLVTIGGDGTLI----SAVRRSY---E--YQIP
-VLGIH-AGK-------------------L---GFL-AD----LDFG-ELESFIDDLLAG
-----DYRIDKRAM-LEATIT-TQH---GES-----------------------------
----------------KVVAFNDIVLTRPSISKMIRLE---TYVDG-R------N-----
FNTYYGDGVVISTPTGSTAYNLSAGG---PVLFPLTQVFALT-PICP-------------
----HS-LTQ---RP-----V---VL-PGHFEIEVKTSDS-----S---ALVIVDGQD-M
VEISDKD-TVHIKLAD-GGAHLIHRKE---FN-YF-EVLKE-K-L---GWGN--------
-------------------------------

Micrococcales_bacterium_KH10_WP_089397216_actino
------------------------------------------------------------
------------------------------------------------------------
------------------------------------------------------------
------------------------------------------------------------
------------------------------------------------------------
------------------------------------------------------------
------------------------------------------------------------
------------------------------------------------------------
------------------------------------------------------------
------------------------------------------------------------
-------------------------------------------KI---LVVTHR-GRPEA
L--QAEV-----------TTITELE-RAG-----IEPVF-------------DPVVTTTD
-------------------------------------------------------HV---
--------------------------EAVIVLGGDGTVL----RAAELTW---G--SATP
-ILAIN-LGH-------------------V---GFL-AE----AEIS-NLRESVQRLVQG
-----DYEVEARPA-LDVTIHPGRG---RDVV----------------------------
----------------RAWALNDATIEKSNRQRMIEVQ---LDVDD-R------P-----
VTAYATDGVVIASSTGSTAHAFSAGG---PVLWPDIRAALVV-PLAA-------------
----HA-LFA---RP-----L---VV-SDKSRVGITITST-----SGADALVTMDGRR-Q
VDLAPGA-RIEVMVAK-HEVHLARM---NLSP-FADRLVRRFS-LPVNGWRARDGRDAAT
SDRT---------------------------

Actinomyces_massiliensis_WP_008732567_actino
------------------------------------------------------------
------------------------------------------------------------
------------------------------------------------------------
------------------------------------------------------------
------------------------------------------------------------
------------------------------------------------------------
------------------------------------------------------------
------------------------------------------------------------
------------------------------------------------------------
------------------------------------------------------------
-------------------------------------------DT---PVPRHR-KAAPT
A--TAVM-----------RAKAALR-AHGVQAV-------------------DP------
-----------------------------------AFG----------------GDV---
--------------------------DLVLVLGGDGTIL----RASEIAR---Q--RDVP
-LVGVN-TGH-------------------V---GFL-AE----ADPD-AVEGVVADLVDG
-----RYTVETRMT-IDVEVT-APD---GAVT----------------------------
----------------HDWALNEAALEKRDRARMLEVA---IGVDG-Q------A-----
VSSFGCDGLVMATPTGSTAYAYSGGG---PVIWPEVEALLLV-PLVA-------------
----HA-LFT---RP-----L---VLGPNSC-LEVVIQHA-----GLGDAEVWCDGRR-S
LDAPAGS-RIRVRRAD-RPVRLARLND---AP-FATRLVRKFD-LPVEGWRTPIDDSGDS
DDSG---------------------------

Glycomyces_arizonensis_WP_051393245_actino
------------------------------------------------------------
------------------------------------------------------------
------------------------------------------------------------
------------------------------------------------------------
------------------------------------------------------------
------------------------------------------------------------
------------------------------------------------------------
------------------------------------------------------------
------------------------------------------------------------
------------------------------------------------------------
-------------------------------------------??---MVVTHP-LRQDV
A--ELAE-----------KIAAALR-EAGVAARILSGEV--------------DSLCRPD
--------------------------------ALMVADEDSSASA---------------
--------------------------DIVLALGGDGTVL----RSAKMAA---E--SDVP
-LLGVN-FGK-------------------V---GFL-AE----AETG-ELETVVSRLLEG
-----DYTVEERTT-LAVAAV-GAD---GERT----------------------------
----------------SSWAFNDIAVEKAEPARMLEVF---IEVDG-T------R-----
ISRYGCDGVLCATPTGSTAHAMSAGG---PVVWPDVDALLVV-PMNA-------------
----HA-LFA---KP-----M---VV-HSSSEIRIGVES------VGTAGALIADGKR-I
AELTAGS-TVVIRRSQ-RPVKLVRMSE---RS-FASRLVSKLS-LPVDGWRHGRM-----
-------------------------------

Dehalobacter_sp._FTH1_WP_020489245_firmicute
------------------------------------------------------------
------------------------------------------------------------
------------------------------------------------------------
------------------------------------------------------------
------------------------------------------------------------
------------------------------------------------------------
------------------------------------------------------------
------------------------------------------------------------
------------------------------------------------------------
------------------------------------------------------------
-------------------------------------------QI---ALTIHP-GRPAA
L--EHAA-----------QFVTGMA-ERGIGCLATRDDA----------VLLAPLIGGVP
------------------------------------LGD-------------LSAEPVTA
--------------------------ELVVVFGGDGNIL----RAAEWAV---P--RDVP
-VMGVN-LGH-------------------V---GFL-AE----LESY-ELPTLIEHVAGG
-----DYHVEERMT-IDVIV--RTGAGGDEVW----------------------------
----------------RSFAVNEVSLEKLARERMLEVL---VRIDG-L------P-----
LSRWATDGVLVSTPTGSTAYAFSAHG---PVIWPELSALLLV-PMSA-------------
----HA-LFA---RP-----L---VL-SDSTVVDIEVLPG-----TTPGGVVWCDGRR-S
VDVTAGM-EIEARLGR-HRLKLARISE---QP-FVHRLVAKFG-LPVNGWRGSAEQTRDN
AGAG---------------------------

Urmitellatimonensis_WP_072509421_firmicute
------------------------------------------------------------
------------------------------------------------------------
------------------------------------------------------------
------------------------------------------------------------
------------------------------------------------------------
------------------------------------------------------------
------------------------------------------------------------
------------------------------------------------------------
------------------------------------------------------------
------------------------------------------------------------
-------------------------------------------HV---MVIRHL-SRPEL
A--ETAD-----------KVAAELR-NHGITP--VDEDY---------------------
-----------------------------------------------------DGSV---
--------------------------EIVIALGGDGTLL----GAARPAR---T--QAVP
-LIGIN-LGH-------------------T---GFL-TE----VEPD-KISEVINHIVAG
-----SYTVQPRMT-VEVTVT--LP---DGSKI---------------------------
----------------SDWALNEAAIMSTDRAHPSHLG---LGIDQ-R------G-----
ITTYGADGLIVATPTGSTAYNFSAGG---PIVWPDVDAMVVS-PLGA-------------
----HG-LFT---RP-----L---VV-SPDSTLEISVLPD-----QRSSMELWLDGLH-C
HKVPPAS-IVHATKGK-APVLLARILD---TP-FSGRLVHKFQ-LPVKGWRSLG------
-------------------------------

Streptococcus_pneumoniae_CVN59935_firmicute
------------------------------------------------------------
------------------------------------------------------------
------------------------------------------------------------
------------------------------------------------------------
------------------------------------------------------------
------------------------------------------------------------
------------------------------------------------------------
------------------------------------------------------------
------------------------------------------------------------
------------------------------------------------------------
-------------------------------------------RV---LVLTHT-GREDA
I--SAAL-----------QATRMFAEEGLVSVM-LEQDV----------AAIRAAAGDPP
--------------------------------EFAPEALGVDCEL---------EDI---
--------------------------TLGLVLGGDGSVL----RAADFVR---G--HNVP
-LLAVN-LGH-------------------V---GFL-AE----SERT-DLHRTVQAIASE
-----SYVVIERMA-LDVVVH-VEG---REVA----------------------------
----------------RTWALNEASVEKSHRERMLEVV---VSVDN-S------P-----
LTAFGCDGVVLATPTGSTAYAFSGGG---PVVWPSVEALLCV-PISA-------------
----HA-LFT---RP-----L---VVGP-RSTIGVDVLTR-----TRETGVLWCDGRR-T
VELPPQA-RIEVSRSA-EPVRLARLNP---TP-FAERLVRKFR-LPTDGWRGPVTA----
--QERAGVLR---------------------

Microcystis_aeruginosa_WP_061430607_cyano
------------------------------------------------------------
------------------------------------------------------------
------------------------------------------------------------
------------------------------------------------------------
------------------------------------------------------------
------------------------------------------------------------
------------------------------------------------------------
------------------------------------------------------------
------------------------------------------------------------
------------------------------------------------------------
-------------------------------------------KI---GIIYND-IKPIA
C--KTAH-----------QIQDQLL-SLGCQVF-MATGS-------------GGLLGHSK
----------------------------PSRPVCFTPIDQLVPPH-------FDQDL---
--------------------------SFAIVLGGDGTVL----SAARQLA---T--LNLP
-LLTVN-TGH-------------------M---GFL-TE----IYLN-QLEPALELVLEG
-----NYTIENRSM-ITVRLF-RED---TLLW----------------------------
----------------EALSLNEVVVHREPLTSMCHFE---IQIGE-H------A-----
PVDIAADGVILSTPTGSTAYALSAGG---PVITPDVPVLQLA-PICP-------------
----HS-LAS---RS-----L---VF-SDKETV--NIFPA-----TANRMVMVVDGNG-G
SYILPED-RINVQKSP-HQVHFIRLQS---TE-FF-RILRE-K-L---GWGLPHIAKPTS
VELP---------------------------

Pleurocapsa_minor_WP_015144585_cyano
------------------------------------------------------------
------------------------------------------------------------
------------------------------------------------------------
------------------------------------------------------------
------------------------------------------------------------
------------------------------------------------------------
------------------------------------------------------------
------------------------------------------------------------
------------------------------------------------------------
------------------------------------------------------------
-------------------------------------------KA---GIIYND-EKPIA
T--RVAA-----------ELRDKLK-SRGWEIV-METGR-------------GGLLGYSK
----------------------------PNRPVCHTRIEQLVPPH-------FDENL---
--------------------------SFAIVLGGDGTVL----AAFRQLA---P--CGIP
-LLTIN-TGH-------------------M---GFL-TE----TYVN-HLPQAIEKLLQH
-----DYEIEARSM-LTVQLF-RED---NLLW----------------------------
----------------EALCLNEMVVHREPLTSMCHFE---IQIGR-H------A-----
AVDIAADGVIVSTPTGSTAYSLSAGG---PVVTPDVPVMQLA-PICP-------------
----HS-LAS---RA-----L---VF-SDTETV--NIFPA-----TPNRMVMVVDGNA-G
CYVLPED-RIHIEKSP-YTARFIRLQP---PE-FF-RILRE-K-L---GWGLPHIAKPTS
VELP---------------------------

Leptolyngbya_ohadii_WP_088892783_cyano
------------------------------------------------------------
------------------------------------------------------------
------------------------------------------------------------
------------------------------------------------------------
------------------------------------------------------------
------------------------------------------------------------
------------------------------------------------------------
------------------------------------------------------------
------------------------------------------------------------
------------------------------------------------------------
-------------------------------------------KA---GIIYND-TKPIA
C--RIAQ-----------ELTDKLT-ALGWEVL-ATTGQ-------------GGILGYSK
----------------------------PGRPVCHTPITQLTPPG-------FDEDM---
--------------------------KFAIVLGGDGTVL----AAFRQVA---P--QQIP
-LLTVN-TGH-------------------M---GFL-TE----TYLN-YLPQAIDAVVEG
-----KYEVESRSM-LTVQVW-REG---GLMW----------------------------
----------------EALCLNEMVLHREPLTSMCHFE---IEIGR-H------A-----
PVDIAADGIIISTPTGSTAYSLSAGG---PVITPGVPVLQLV-PICP-------------
----HS-LAS---RA-----L---VF-SNTEPV--TIYAA-----NRDPLVMVVDGNA-G
CCVLPED-HVRVLRSP-YAARFIRLRP---NE-FF-HVLRE-K-L---GWGLPHVAKPTS
VELP---------------------------

Crinalium_epipsammum_WP_015203684_cyano
------------------------------------------------------------
------------------------------------------------------------
------------------------------------------------------------
------------------------------------------------------------
------------------------------------------------------------
------------------------------------------------------------
------------------------------------------------------------
------------------------------------------------------------
------------------------------------------------------------
------------------------------------------------------------
-------------------------------------------KA---GIIYND-VKPIA
C--RIAT-----------ELRDKLK-SCGWDVC-MATGE-------------GGILGYSQ
----------------------------PDRPVCHTAIESLAPPG-------FDADM---
--------------------------SFAIVLGGDGTVL----AAFRQVA---P--CGIP
-LLTVN-TGH-------------------M---GFL-TE----VYLN-ELSKAIASVVAG
-----EYEVEERAM-LSVKLV-RDD---YMLW----------------------------
----------------EALCLNEMVIHREPLTSMCHFE---VVVGR-H------A-----
MVDIAADGIIVSTPTGSTAYSLSAGG---PVVAPGVAALQLV-PICP-------------
----HS-LAS---RA-----L---VF-ADTEPV--TIYPA-----ITNRLVMVVDGNA-G
CYVLPED-QVHLERSR-YNARFIRLQS---PE-FF-KILRE-K-L---GWGLPHIAKPTS
VELP---------------------------

Lokiarchaeum_sp._GC14_75_KKK40883_Archaea_Asgard
------------------------------------------------------------
------------------------------------------------------------
------------------------------------------------------------
------------------------------------------------------------
------------------------------------------------------------
------------------------------------------------------------
------------------------------------------------------------
------------------------------------------------------------
------------------------------------------------------------
------------------------------------------------------------
-------------------------------------------PI---ALACRM-DSEKA
I--KLAK-----------KIFEFLV-KKGEIVY-LETRI------------APKIFPHNG
----------------------------------MDLGDM------------TSDNI---
--------------------------KFIVVIGGDGSIL----RVVGSLS---Q--KDPP
PILGVN-IGS-------------------I---GFL-DE----SDEV-TVFEDLVKVLNE
-----DYEIELCSK-ITPFLV-KNS---DEIR----------------------------
----------------LNNALNEVLIVSSKSSKILQIS---IRINS-V------F-----
LNRSYLDGVIISTSTGSTAYNLSAGG---AIVNPILEIIQIT-PLNS-------------
----FAGSGL---KP-----I---IV-PMESEIEIQLLRP-----RLDG-KIVIDGQR-I
IKKIPSNTKIRIRKSN-SRTKFIRLSE----N-YY-SRLRE-K-I---IGTIHVPL----
--DDSPEE-----------------------

Candidatus_Odinarchaeota_archaeon_LCB_4_OLS17841_Archaea_Asgard
------------------------------------------------------------
------------------------------------------------------------
------------------------------------------------------------
------------------------------------------------------------
------------------------------------------------------------
------------------------------------------------------------
------------------------------------------------------------
------------------------------------------------------------
------------------------------------------------------------
------------------------------------------------------------
------------------------------------------------RVLLKV--RPDL
VNSPIKK-----------RILDAIE-ERNLKLY-LEPES----------------VGEND
--------------------------------------EGREVVE------PGKADV---
--------------------------DCAIIVGGDGTIL----YTIRNLP------AKCP
LILGVD-AGT-------------------T---GFL-SE----ITPD-EIEPALDRLLNG
-----EYKVSKSFR-LKTFI--------DDVV----------------------------
----------------LPEAVNEVLVTTE-PGKSVKLD---VYIDN-H------F-----
LNSVVADGVIVATPTGSTAYGLSAGG---SIIDPDLEAYTIV-PVAP-------------
----FK-ASL---SP-----I---VL-SSDKVVAIKSAGR-----GRNP-IVVIDGQV-Q
YSLTRNE-VIRILKSE-NYAPFIRFRD----E-FY-SKIRE-K-L---LTVNHISE----
--L----------------------------

Candidatus_Bathyarchaeota_archaeon_B26_1_KYH42137_Archaea_TACK
------------------------------------------------------------
------------------------------------------------------------
------------------------------------------------------------
------------------------------------------------------------
------------------------------------------------------------
------------------------------------------------------------
------------------------------------------------------------
------------------------------------------------------------
------------------------------------------------------------
------------------------------------------------------------
-------------------------------------------??---??????-?????
M--RLAE-----------QVSRHLK-SKGFKVF-MEENL-------------AKRLGSRE
---------------------------------AVSIEEMRA------------------
--------------------------DLVITIGGDGTIL----RTCLRLP---K--PEPP
-ILAID-MGV-------------------R---GFL-TE----VPPE-RAVEAVDRYIKG
-----EYNMKRCSK-LASYI--------GGRR----------------------------
----------------LPDALNEIFVTSRSLAKLLHVR---VWKNG-S------L-----
VTDCRVDGVIVASQVGSTGYSLSAGG---PILDPELDAFVVT-PVCP-------------
-------LTV--VKP-----T---VF-ASNTVLTIELVKP-----KS--ATVVIDGHY-Q
TQMSREEPLIKIKKSE-HETVFIRFKD----D-FY-HRLKT-R-L---LFVKEEAD----
--LE---------------------------

Crenarchaeota_group_1_archaeon_SG8_32_3_KON32335_Archaea_TACK
------------------------------------------------------------
------------------------------------------------------------
------------------------------------------------------------
------------------------------------------------------------
------------------------------------------------------------
------------------------------------------------------------
------------------------------------------------------------
------------------------------------------------------------
------------------------------------------------------------
------------------------------------------------------------
-------------------------------------------SV---GLVARY-DKKQA
F--ELAN-----------ELVKHLR-NKGLEVY-IEDTI-------------ARKVNTPA
--------------------------------------ETVQLKN-------MKT-----
--------------------------DFIITIGGDGTIL----RACLSVP---E--PEPP
-ILAIN-MGV-------------------R---GFL-TE----VEPR-EACNAVDRTLKG
-----EFKIEKCTK-LAVSA--------DGEN----------------------------
----------------VPDALNDVVISAGEPSKILYTQ---IYKDD-E------P-----
ILKCQADGFIVSTQTGSTGYSLSAGG---PVLDPEVEAFVLT-PVCS-------------
----LT-V-F---RS-----I---VF-SLDSKVTIEAIRP------KEV-LVLVDGNY-S
QVVTSKNPTLTITRSK-NVASFIRFKE----D-FY-HRLRS-R-L---LF----KG----
--M----------------------------

Aigarchaeota_archaeon_NZ13_MG1_PUA33764_B9J98_02135_Archaea_TACK
------------------------------------------------------------
------------------------------------------------------------
------------------------------------------------------------
------------------------------------------------------------
------------------------------------------------------------
------------------------------------------------------------
------------------------------------------------------------
------------------------------------------------------------
------------------------------------------------------------
------------------------------------------------------------
-------------------------------------------KV---AVVYTP-RKAGA
V-----------------EMVGEL--SKRLDVLGVESEA----------------FDSER
-----------------------------------VMSAGVKISA---------------
--------------------------DLVIILGGDGTVL----KGIHSLS---D--HRTP
-ILGVN-FGR-------------------G---GYL-SE----LSPD-ELLTVLDEVLKG
-----SFAVEEVMK-LSAFV--------GNRK----------------------------
----------------LGDIVNEVYVSSESIGKVIDFE---VVQGG-D------T-----
LLDGVADGVIISTPLGSTAYAMSAGG---PAVDHRLEVAVVV-PVCP-------------
-------LTRM--SP-----L---VL-PASRAITIRFKVP-----R---VHVLIDGQI-R
EVLNAG--ELAISKSE-QTVRFVRVKR----ECSFARRLKK-R-L---------R-----
-------------------------------

Geoglobus_ahangari_GAH_01436_Archaea_Euryarchaeota
------------------------------------------------------------
------------------------------------------------------------
------------------------------------------------------------
------------------------------------------------------------
------------------------------------------------------------
------------------------------------------------------------
------------------------------------------------------------
------------------------------------------------------------
------------------------------------------------------------
------------------------------------------------------------
-------------------------------------------RV---GIVYKY-DSLNV
A--R--------------EVADFLR-EAG-----VKAEL--------------HHIPTCS
-----------------------------------------------------LEDC---
--------------------------GIIVTVGGDGTIL----RTLQELK---N--P-PP
-IFGIN-TGR-------------------M---GIL-TH----AEPG-DYRKSLLKAVNG
-----ELEVEEFMR-IEARY--------RDV-----------------------------
----------------ELTALNEVAILSSAQARLIEYE---VVVNG-R------V-----
IDSMRADGAIFSTPVGSTAYSLSAGG---PIIDPYTSAICFT-PVSP-------------
----FR-VGW---RP-----W---VF-SGDREVVFRLKPL-------RDAVAIADGNR-A
VEVEAGG-EVVIRKSK-HPARFFRVES------RL-KKIAE-K-M-------RKLR----
-------------------------------

Ferroglobus_placidus_Ferp_0897_Archaea_Euryarchaeota
------------------------------------------------------------
------------------------------------------------------------
------------------------------------------------------------
------------------------------------------------------------
------------------------------------------------------------
------------------------------------------------------------
------------------------------------------------------------
------------------------------------------------------------
------------------------------------------------------------
------------------------------------------------------------
-------------------------------------------RV---ALVYK--KESES
V----AE-----------RVRKFLERVSDVAVF-SSPTT---------------------
----------------------------------------------------ELEDF---
--------------------------DVLVIVGGDGTVL----RTVQEIK------NVPP
-TFVVN-TGR-------------------V---GIF-SH----ANAE-DFEDKLEEALK-
-----SMEYESFMR-LEAKVK-GS------------------------------------
----------------ILRALNEISVLTHTPSRLLKFE---ISVDG-E------L-----
IEEMRSDGMIFSTPLGSTAYNLSSGG---PIVDPKLEAIVIT-PVSP-------------
----FR-LGW---RP-----W---VV-SGERTILTRV--E-----LRE-AVVVADGQK-S
VVIEPGE-VVEVKKSK-YPVNFFKVEK-RLEK-MS-KKVRELT-----------------
-------------------------------

Methanosarcina_vacuolata_WP_048120851_Archaea_Euryarchaeota
------------------------------------------------------------
------------------------------------------------------------
------------------------------------------------------------
------------------------------------------------------------
------------------------------------------------------------
------------------------------------------------------------
------------------------------------------------------------
------------------------------------------------------------
------------------------------------------------------------
------------------------------------------------------------
-------------------------------------------KI---GISARC-DRPEV
I--EKVR-----------EILAHF--SSKVQIF-VATPT-------------AEVLGMEG
-----------------------------------TPIERMR-----------GEGV---
--------------------------ELIISVGGDGTVL----RNIAKMK---D--P-LP
-ILGIN-MGT-------------------L---GFL-VD----VEPE-HALETIEEVLYG
------FSYSDRMR-VDVFLN-------GEM-----------------------------
----------------LETATNEIAIMSAKPAKIIQFE---VYVED-C------L-----
LDSMRADGVVFATPTGSTAYAMSAGG---PIISPRVSAIVVV-PVAP-------------
----FK-LSS---RP-----W---VI-PSDSEITIRLSAP-----KKEA-VIAIDGQK-S
YRIKPDD-VVKLKKSR-FPARFVRISD----TCFY-ERVQR-K-L---T-----------
-------------------------------

Methanolobus_vulcani_WP_091710834_Archaea_Euryarchaeota
------------------------------------------------------------
------------------------------------------------------------
------------------------------------------------------------
------------------------------------------------------------
------------------------------------------------------------
------------------------------------------------------------
------------------------------------------------------------
------------------------------------------------------------
------------------------------------------------------------
------------------------------------------------------------
-------------------------------------------KI---GIVSRF-DQQDA
L--DMVR-----------KIYDEF--NSKVEIF-FSPKT-------------GKHLGITE
--------------------------------NCLPVEQMQ------------SAGV---
--------------------------QLIISVGGDGTVL----RNISKMK---D--P-LP
-VLGIN-MGT-------------------L---GFL-VD----VPPE-DAIKDIADVLKG
------FSYTERSR-LSVHL--------NDRR----------------------------
----------------LQDATNEIVLITARPAKILTFR---IAIDD-S------E-----
IEDMRADGIVVATPTGSTAYAMSAGG---PIVDPRVDASIIV-PIAP-------------
----FK-LSS---RP-----W---IV-PGNSNIKVEMTIP-----EKEA-ALVIDGQH-S
YNMKEND-VVTVTRAE-NPARFVSSSI----NGFY-EKVQS-K-L---S-----------
-------------------------------

Methanothrix_soehngenii_WP_083804764_Archaea_Euryarchaeota
------------------------------------------------------------
------------------------------------------------------------
------------------------------------------------------------
------------------------------------------------------------
------------------------------------------------------------
------------------------------------------------------------
------------------------------------------------------------
------------------------------------------------------------
------------------------------------------------------------
------------------------------------------------------------
-------------------------------------------??---??????-?????
?--??MD-----------EIESW---NSGVQIL-ADGDL-------------ALTIGRPP
----------------------------------SSVQEMERL------------KV---
--------------------------DFIVSIGGDGTIL----RTIHKMA---D--P-VP
-ILGIN-MGT-------------------L---GFL-VD----VEPA-DALETIKRLLSG
------FVVDERSR-LKLLL--------NGVC----------------------------
----------------MPRATNEIAFLTASPAKMIEFE---ILVDG-S------L-----
MEDFRADGVIIATATGSTAYAMSAGG---PIVDPRVDAIVLV-PMAP-------------
----FK-LSS---RP-----W---VM-PGNSVIEVRLKLP-----EKEA-LVVVDGQS-S
TNISTKD-SIVISKAK-TPARFVKAAK----DGFY-AKVKS-K-L---A-----------
-------------------------------

Candidatus_Micrarchaeota_archaeon_CG10_PIT85971_Archaea_DPANN
------------------------------------------------------------
------------------------------------------------------------
------------------------------------------------------------
------------------------------------------------------------
------------------------------------------------------------
------------------------------------------------------------
------------------------------------------------------------
------------------------------------------------------------
------------------------------------------------------------
------------------------------------------------------------
-------------------------------------------RV---GIAGRV-ENPLA
T--KTAD-----------RIWNFLR-KEGIKTE-VQKGF----------------LKKTN
---------------------------------------AREIGE-------FDA-----
--------------------------DLVLSFGGDGTLL----HVFRELG---E--RSVP
-VLGIN-CGE-------------------L---GFL-TD----VDYG-MIEAHITNVVKG
-----QYYIEPRAR-LDFSM--------DSER----------------------------
----------------LPPALNEGVIVPSKPLTMLRYG---LNINQ-E------Y-----
LWRDNADALIIATPTGTTGHALSAGG---PVVNYNARVIAVV-PMNS-------------
----TN-QAS---RP-----L---IV-PEDATV-TAYDIN-----SASPPELVIDGQV-R
MKCGS---EVSAKHSK-HSALLARVYA-SSYA-AP-RKIRK-K-----------------
-------------------------------

Candidatus_Diapherotrites_archaeon_CG11_PIN85140_Archaea_DPANN
------------------------------------------------------------
------------------------------------------------------------
------------------------------------------------------------
------------------------------------------------------------
------------------------------------------------------------
------------------------------------------------------------
------------------------------------------------------------
------------------------------------------------------------
------------------------------------------------------------
------------------------------------------------------------
-------------------------------------------VI---GITGRK-ENRLA
V--ETAK-----------KAIYFF---DG-KAK-VITN--------------KDFIGK--
---------------------------------------GKKLAE---------IKC---
--------------------------DLLLSFGGDGTLL----KTFRELK------REIP
-VMGIN-CGN-------------------K---GFL-QS----FSHE-KLEDFFPKILSG
-----EYHSDERTR---CLAI-ADG---KKLP----------------------------
------------------EALNEVLLVPKDAGRIIRYV---LSIGK--------V-----
ERKEAGDGLIVATPTGSTAHSMSAGG---PIVKGNAKVFVVV-SINP-------------
-------VDWKH-RP-----L---II-NDHEKIVASEFEK-----LS--AVAVIDGQK-R
FPVKK---KLEIKKGK---SVLLAIVD---------------------------------
-------------------------------

;
end;
