# Supplementary material for: Episodic evolution of a eukaryotic NADK repertoire of ancient provenance
Source: PLoS One. 2019 Aug 1;14(8):e0220447. doi: 10.1371/journal.pone.0220447 (PMC6675116; doi:10.1371/journal.pone.0220447)
Supplement: S1 File — See S2 Table for a list of files. (ZIP) [file pone.0220447.s003.zip › NADK-dataset/NADK_v58-nematodes.fas]

>Homo_sapiens_NADK2_MITOCHONDRIAL
TCYRGFLLGSCCRVAGGRAAALRGPGAGGPAARPRLGGDGGGRRHLGQGQPRELAGCGSRADGGFRPSRVVVVAKTTRYEFEQQRYRYAELSEEDLKQLLALKGSSYSGLLERHHIHTKNVEHIIDSLRNEGIEVRLVKRREYDEETVRWADAVIAAGGDGTMLLAASKVLDRLKPVIGVNTDPERSEGHLCLPVRYTHSFPEALQKFYRGEFRWLWRQRIRLYLEGTGINPVPVDLHEQQLSLNQHNRALNIERAHDERSEASGPQLLPVRALNEVFIGESLSSRASYYEISVDDGPWEKQKSSGLNLCTGTGSKAWSFNINRVATQAVEDVLNIAKRQGNLSLPLNRELVEKVTNEYNESLLYSPEEPKILFSIREPIANRVFSSSRQRCFSSKVCVRSRCWDACMVVDGGTSFEFNDGAIASMMINKEDELRTVLLEQ
>Mus_musculus_NADK2_mito
TCYRGFLLGSCRRVAGGRAALRGSGSGADGRRHLGHGQPRELAGGGSPADGGFRPSRVVVVAKTTRYEFEQQRYRYAELSEEDLKQLLALKGSSYSGLLERHHIHTKNVEHIIDSLRDEGIEVRLVKRREYDEETVRWADAVIAAGGDGTMLLAASKVLDRLKPVIGVNTDPERSEGHLCLPVRYTHSFPEALRRFSRGEFRWLWRQRIRLYLEGTGINPTPVDLHEQQLSLNQHSRAFNIERAHDERSEASGPQLLPVRALNEVFIGESLSSRASYYEISVDDGPWEKQKSSGLNLCTGTGSKAWSFNINRVAAQAVEDVLHIARRQGNLTLPLNKDLVEKVTNEYNESLLYSPEEPKILFSIREPIANRVFSSSRQRCFSSKVCVRSRCWDACMVVDGGTSFEFNDGAIASMMINKEDELRTVILEQ
>Xenopus_tropicalis_NADK2_mito
LCLRLLCSVCGAAALRVPLGVSSLRALSGSAEGFRPARVAVVAKTTRYEFEQQRYRSSGLSEAELRDLLALKGSSYNGLLQRYNIHSENVEHIVQSLRKEGTDVRLVKRRDYDEETVRWADAIISAGGDGTMLLAASKVQDRFKPVIGVNTDPERSEGHLCLPVRYTWSFPEALQKLYRGEFRWQWRQRIRLYLEGTGINLTPVDLHEQQLSLEQHNKAHNSQLEQKSVAVSGPQLLPVRALNEVFIGESLSSRASYYEISVDDGPWEKQKSSGLNVCTGTGSKAWSYNINKMSSQSVEELLNIVRQHKSLNVSLDSDVIQRVTNAYNDSLVYNPEEPKMFFSVREPIANRVFSSSQQRGFTSKVCVRSRCWDACMVVDGGTSFEFNDGAIVSIVMDDQDALCTVLLDD
>Octopus_bimaculoides_Ocbimv22017871_mito
NCKRLLLFNCLPSLVKHCKKCSHFQKQLLCSFSLRTFFSGPQLNQTSNAKQTFNPKKAVILSKVTRYEYEKLLFGDGTEEQLIQNLRGKMSDYYGLLQRHNIHQQCVQNITKSLEDLGIETKVVQRFDFDSNLINWADIVISAGGDGTFLSAASKITNRDKAVIGINTDPSRSEGYLCLPKIKTYNLKSMKASFAKLLAGDFRWKWRQRIRISMSGKYMYDDPVELHDQQLHFHEHRFTEHVRENEMFNKNESLTPKDTTRILPLLALNEVFMGESLSSRVSYYELSIDEAPKIKLKSSGITVCTGTGSSSWHFHINHIPQQSVQEILKLAGKVAKCDLNWSSDTVRKVTESFNQSLWFDPEIPKMAYTIRDPVMNSVFQIPNPRGCVHKIKVHSRMWDACLVIDGGSSFTFNDGAEATLEIHEEDALRTVSLD
>Capitella_teleta_CapteT170107_mito
MSILKPFWLQKACSACCNGQVTLSKVVNSVWLSKQQTGVVQQTPLDSASSVGRRCIHHTRRHDFQPKKVLLLRKVTRYEYEKAQDPDISDAELKERLISKGSNYDGLLQRHDEYFRSIDEIQESLIKHHMEYELIRRFDFDRDLIKWADMILTAGGDGTFLMAASKVTNGNKPVVGINTDPMRSEGHLCLPKQYSYNVDLALQKILDDKFQWLWRQRIRIALAGRSPSDYEPFDLLQQQLDFPEYRYWEHVREHEIHNIDQENVSPLRKEVLPVLALNEVFMGESLSSRMSFYEVCFDDGPVSKQKSSGITVCTGTGSTSWFFNINHISQDSVSQVLKIAQEHGACGSACLDDDHLLNRVREEFNTSLVFNPVCPQMAYSVRDPVSYGIYQVASPKGFCSKVEVRSRMWDAWVVVDGSLSYRFNDGAIAELSVHREDALRCISLLEDDQ
>Drosophila_melanogaster_CG8080_RB_mito
MLKSKQLLQQFSKEYAKYTPTNFKLKRALVVTKLSRYEFEQLRHPELSPDQLQQKLRDRGTDVEMVLHLHKVHKDFERRVVQSFQDVGCEVKLSSRSSLSKDVMSWADVIVPVGGDGTFLLSAGRASPLFALSQQKTPIVGFNSDPLHSEGRLMLPKHYSDNPADAVSRIKSGDFKWMHRSRVRTTMLGSNGNIPEPTDLFRHTEVKMEQVSTAPEMLDQDMAYKYKAKMKRVLPYLALNEVFIGEHLSARVSHLQLVLDHQDVVNKTKCSGLCVSTGTGSTSWHTSINRITSRDVDDLLRSLPDGDSKNVMMLRQNAEEIAQRYNQGLLFAPDDPRLCYSIREQICVGVWPSPKTFKERDFVQTVFVKSHCIDANLVIDGSISFPFNDGAKALLEVHPEDALLTIALD
>Tribolium_castaneum_TC034764_mito
MFKPRTSFKDIILGLKNVATTSEGQLKNSIKIDKVLVLSKLSRYEFEKKQSKFSNDDDLEQELRSRGTDFEWLIHCHMLHKKFETNVVNTFRRMGIDVQVANRFNYTQDKVDWADVIVPTGGDGTFLLASSRIRDNTKPVIGFNSDPNRSEGHLCLPKKYSANIQSAIEKLQNGDFDWLLRSRIRVKLISQKGDIVPKCLHEIEDNFGKIHGKILPVLALNEVFVGESISSRVSHLQLRLNGSVEQTSIKCSGVCVCTGTGSTSWHLSINRLPAQSVSELLKLVEVDSREEREVLAAKIADEYNRNLIFRPDDSRMSYTIRDLISAGVWPHPKGIKSRDFITKLEIKSNCYKASLVIDGGVSFDFNDGTIAFLEIRPEDSLRTVVLRP

>Ancylostoma_ceylanicum_EYC08485_clade_V_mito1
FRPKKVLILSKITRYEFEKRLHSNVDDKQLEALLRRRGSDYHQLLAKHRVHHDYLTTIQSELEEAGVESRVVQRSDYNEEALQWADAIMTAGGDGTFLLAASRIHQKDKPVIGINTDPQGSEGYMCLMRKLPKEHFRSALQRLLDGDFDWLYRQRIRITLSGDAQNGVGDSIDLHDRQLNQEPSTTRWLDAYSTPSSSVHRTPQHRSPRCSDAEASLNAVKKSKKRPRSPSERVTVQLPVLALNEVFIGESLSSRVSYYEIQIDDGKMVKQKSSGIAMCTGTGSTSWYFNINKLTEQCVSELLRIVSDRCEVSLPVDDKKVVSDICTTFNQQLIFSPDLRRMAFTVRDPIFNATFPPITPRGFAEKIVVKSRGYDAHLVVDGGVSYRFNDGAEASLEVHEEDALQTVIF
>Necator_americanus_XP_013303814_NECAME_17870_clade_V_mito1
MMQHIFRSEGYMCLMRKLPKEHFRSALQRLLDGDFSWLYRQRLRIVLSSDAPNGVGDSVDLHDRQLNKEPYTSRWMDVSSTPGASTQRTPQQRSPRSTDASPFSSTAKKKRTRSSSEKVKMQLPVLALNEVFIGESLSSRVSYYEIQIDNSKMVKQKSSGIAICTGLPLSPLQGLASSDVSSWFLAARAANAGVSAQEFQEIGAS
>Dictyocaulus_viviparus_KJH51218_DICVIV_02583_02505_clade_V_mito1
ESSFHPKKVLVLSKITRYEFEKHKHPKFDDEQLQVMKMFQLRRRGTDYYQMLSKHRVHCNYLQTIQEELEWVCCLRKAGMESRVVQRFDYTEELIDWADVVMTAGGDGTFLRAASRIHGRNKPVIGINTDPQGWLYRQRIRITLTGDPQARIGDSFELYDHEINTLPTTLRRLDTYPTRSSLSCHENEQSAAKIHHEHTVSSLTNEAKEQNRPLSERISIQLPVLALNEVFIGESLSSRVSYYEIQIDDGKMTKQKSSGIAICTGTGSTSWYFNINKLTEQCVSELLQITSDRCGVKLPIDDKRVVSEICAKFNEQLIFKPDLFRMAYTVRDPIFNATFPSTTPRGLAEKIRVKSRGYDAHLVIDGGVSYRFNDGTEALVEMHDEDALRTVVFR
>Haemonchus_contortus_CDJ91584_CBG21019_clade_V_mito1
MTAGGDGTFLLGASRIHQRNKPVIGINTDPQGSEGYMCLMRKLPKEHFRSALQRLLDGDFHWLYRQRIRITLSGDRQAGVGDSIELHDQQLNRMPATTRWMDGHVTASSAFCHANQGATPPREDGICNVKKSKKRQRSPPERVTMQLPVLALNEVFIGESLSSRVSYYEIQIDNGKMVKQKSSGIAICTGTGSTSWYFNINKLTEQCVSELLRITSEQCNVALPADDKQMVSDICTKFNQQLIFEPDSLRMAFTVRDPIFNATFSPSTPRGFAEKICVKSRGYDAHLVVDGGVSYRFNDGAEATVEVREEDALQTVIFR
>Caenorhabditis_elegans_Y17G7B.10_NADK2_MITOCHONDRIAL_clade_V_mito1
VRNAYLCSSQPSVAPRIATAAAGAVVAPLPVKDESSRYWVDPTNHMRLPRSLAAALYQTQNTQSKRSIGNMEKPSFTPKKVLILSKLTRYEFEKRVNKGCSDEQLATLLKKRGSDYGRLLSKHKIHHSYLNTLQRELENAGIESRLVRRFGYTQEAVDWADAVFSAGGDGTFLMASSRVRTKHKPVIGINTDPQGSEGYMCLMRKLPEENLAGALKKLFSGNFEWLNRQRIRITVTGDDGISDAIELHDQQLNRDPATTRWTDNPRSPAREIEECMSLSPPVKKRMISEAVEIPEVEKETVELPVLALNEVFIGESLSSRVSYYEIGINDAQMLKQKSSGITICTGTGSTSWNFNINKLTEQCVQDLMKIVAEHCNLPQIPHGDKNAVSEICTKFNQQLIFDPDRKQLAFSVRDPIFNATFPPTDPRGFADKICIKSRGYDAHLVIDGGISYRFNDGSEAVMEVRDEDTLRTVVFR
>Pristionchus_pacificus_PPA11260_NADK2_clade_V_mito1
GRKVQSQGGLSFLQDQSPVSLLKRFFLAATLKDCSIMISLRLIKNDSDLQEETDLIRLPSNKTFAYSVKTEFRPSKVLIVAKTTRYQMEKRLASSVDDETLHSILVNRGTDYNRLLSKHNEHKAYVKYLEQLLKNRNCETRIVERFDYDESAADWADAIFAAGGDGTFLLASSKIQTNEKPVIGINTDPQGSEGHMCLLRKAPMEHVDGAIDRLFKGDFQWLFRTRIRISVTSEGGLGESTPLHSSAMNREPSTTRWEGRGRERDRERSSPRKTSRIVGERKTEDVPILSLNEVFLGESLSSRVSYFQLSIDGGPLHKQKNSGLTVCTGSGSTSWYFNINKLTRESVADVLSLASSSSSSFPSISPSDQIIDKICNQFNEKLMFDPDLNKMAFCIRDPIFNSTFTQSKSRGFATDIKVCSRGYDSHLVVDGGMSYPFNDGSEAHLRVLPQDSLRTVIFR
>Steinernema_glaseri_L893_g16684_clade_IV_mito1
MHSLSVCAVKCVSAYASAVLKNGFPAACRRQLTTNSRQFVGHLNDDIALGSAMPNSTHDGCCESGTAVANGSDTDTQKMEFNPKRVLLLSKITRLEFERRRHPNLNESELELLLKTRGSDYERLLNKHNHHLSYLNLINSELNRAGIETRIVKRFNYTDDVIDWADAIFSAGGDGTFLLAASKIKTRDKAVIGINTDPTGSEGYMCLMRKKPADAFPEALQRLLSGDFRWLWRQRIRISLVNGRLDDPVELHDQELHVDIDEVRARQSSTTLSSEHRYPLLSLNEVYIGESQSSRVSYYELQLDSQPMVKQKSSGITICTGTGSTSWHFNINKLTNECVSELLNILNGTFNTAVEPTKDNVQKIVDQFNSRLVYEPDCKKMAYSVRDAIWNATFPRLPPRGFAERIRVKSRCFDANLVIDGGISYKFNDGMEAVLEMHPEDALRTVILG
>Ascaris_suum_GS_04151_clade_III_mito1
MLARRGSDYSRLLERHEQHNLYLNVVEQELRNAGIETRVVQRFDYDKAAVEWADAIFSAGGDGTFLLAASRVTSSDKPIIGINTDPHGSEGYLCLLKKRSHEHFKDALKRLLDGDFRWTYRQRIRVRLRGDPGRIEHVELHDQQLNIRSSDAWHGMLSERRSDEQNDGSAEELKDTNREVILPELALNEVFMGESLSSRVSYYELQIDDSEAMKQKSSGITVCTGTGSTSWFFNINKLNDQCVSDLLRIIGEELSMPMPYDDAQVVRRICDAFNNRLIFAPDLEKMAFSVRDPVYNLTFRPTVERGFASKIRVRSRCYDAHLVIDGGAAYKFNDGAEAILEVHPEDALKTVIFR 
>Toxocara_canis_KHN81145_clade_III_mito1
GVASTSAGDKCLGFCQMSPGSQFQPSNMNISDALGKQSELKDKRRKKKLRSGAERAGLEVSVGRVLRFLRRGRYAHRIGTAAGVYLAAVLQYLILEVVELSGDAAHANKRKRIFPRHIQLAIRNDDELNRLLSAVTIPEGGVIPHMESTLFIPSESYTCNISNAMKHTGCAMSTLFDVLLASEKCSYLSMPMWKYYGRLPRIAFSYTALMHCDSLNLHMRASQTSRLSTAPESRLQPSDERPVFSPKKVLILTKLTRLEFERRTHATLSEEQLKHALAKRGSDYARLLERHEQHNSYLKLVEQELRNAGIQTRVVQRFDYDKASVEWADAIFSAGGDGTFLLAASRVTSNDKPIIGINTDPQGSEGYLCLLKKLSQEHFKDALERLLSGDFRWTYRQRIRIRLCGDPGRIEHVELHDQQLNIRSEDAWHGMLSERRPGEQSDGSAEELKDTEREVVLPELALNEVFIGESLSSRVSYYELQVDEGEAMKQKSSGITVCT
GTGSTSWFFNINKMNEQCVSDLLALIAQELSIPIPHDDPQFVQRICRAFNDRLVFAPDFQKMAFSVRDPVYNSTFRPSSQRGFASRLRVRSRCYDAHLVIDGGAAYKFNDGAEAILEVHPEDALKTVIFR
>Loa_loa_LOAG_00877_clade_III_mito1
IMQKFSVTSSALLARVTAIQLFATNMDSPVAIYQSSYNTTGTKIQTSDNSNTAEKCTFKPKKILILSKLTRLEYERQTHPFLDETQLKKALVRRGSNYERLRRRYDEHYQFLNVVIDELRACGIETRTVQKFDYNNAAVSWADAVFSAGGDGTFLHAASKILSTEKPVIGINTDPKGSEGYLCLLKKLSHEYFKDALKRLLAGDFRWLYRQRIRIRLEGDVGDIEPFYLHEEQLPFHYSKMQEMLKSRRKTENPTEGNVNVLSDLALNDVFIGESLSSRVSYYEIQCDYGEMVKQKSSGVVICTGSGSTSWYFNINKMTDHCISNILGIASKEIGNITLGEDKSLIRRIRDIYNSRLLLTPDSENMAYCVCNPIYNATYPEFPPRGLVKRLRLHSRCYDAHLVIDGRVAYKFNDGAEVVLEIHPEDALKTVVFR
>Onchocerca_volvulus_OVOC10974_clade_III_mito1
QQNYLVTSNSLLSRVAAVFLFANSMDSTTATYQSSYSSTATKIQINDNSSKTEKCIFKPKKVLILSKLTRLEYERHTHPSLNEIQLKKELARRGSNYERLRNRHDEHYQFLNVVIDELRACGIETRTVQKFDYNNAAISWADAIFSAGGDGTFLHAASRILSTEKPVIGINTDPKGSEGYLCLLKKLSHQYFKDSLKRLLAGDFRWLYRQRIRIRVEGDVGNSEPFYLHDEQLPFHKSEKKEMLRSKRKSEKTTEGYDNVLSYLALNDVFIGESLSSRVSYYEIQCDDGIMVKQKSSGVIVCTGSGSTSWYFNINKMTDYCVSSILNIASQEIGNMTLGKDKLLIRRIRDIYNSRLLFTPDCEKMAYCVRNPIYNATYPEFPLRGLVKRLRLHSRCYDAHLVIDGQVGYKFNDGAEAILEIHPEDALKTVVFR

>Ancylostoma_ceylanicum_EYC29404_clade_V_mito2_m2c
MAAAVKIHPALITIPEAEVPSVSNPVPQFRTAVVLQKLTRLDWEKQKYPHKTTQQLLQYLRSKGYDVNDMIESDKKQKAAVMEILARLEEANIITQVVTRQSLRAAVPWADLVVSAGGDGTYLTAAAAVADKTPVIGINTDPVGSEGHLCIGGKNPPHDLFQRIVEGKFQFANRSRIRVTVLNKKQEAKNDCILALNEVFVGEDEAAKVSTYSISIDDQPMVKQKSSGLIVTTGTGSTSW
YYGMNRVEEQSVSAILEAMQSMGIEVKANVRGLAEEIAKKMNDKIAFEPDHPNFAYSIREPIFNATFKRTSVRGFARRIRLKSKCSKGFLVLDGATKIPFNSGTEVLLEIFEADALRTIKL
>Necator_americanus_XP_013302554_clade_V_mito2
MTAAVKIHPVIITIPEAEVPSVSNPVPVSIIDLIDTHLLHSTLKAQSLRLFLNRDMVMREANIITQVVTRQSLQAAIPWADLVVSAGGDGTFLTAAAAVADKTPVIGINTDPVGSEGHLCIGGKNPPHDLFQRIAEGKFQFANRNRIRVTVLNKKQEAKNDCILALNEVFVGEDEAAKVSTYSISIDDQPMVKQKSSGLIVSTGTGSTSWYYGMNRVEEQTVSAILEAMQNMGVEVKANVRGLAEEIAKKMNDKIAFEPDHPNFAYSIREPIFNATFKCTSVRGFARRIRLKSKCSKGFLVLDGATKIPFNSGTEVLLEIFEADALRTIKL
>Dictyocaulus_viviparus_DICVIV_08266_clade_V_mito2_m2c
MSRFSYFIVMTFMNTKMTAVVKIQPAVITLPEAEVPSVSNPSQHFRTAAVLQKMTRLDWEKQKHPHKSMPQLLQYLRYKGHEIEEIIESDRKQKAAVAEILTRLQDANIMTQLVERQSLSDAVAWADLVISAGGDGTFLTAAAAVADRTPVIGINTDPVGSEGHLCIGGKNPPHDLFQRLVEGKFRRIRVTVLNKKSETKNGCILALNEVFIGENEAAKVSTYSISIDDQPMVKQKSSGLIVSTGTGSTSWYYGMNRVEEQSVSAILEAMQSLGVEVKANMRELAGEIAKKINDKIAFEPSHPNFAYSIREPIFNATFKRTSVRGFARRIWLKSKCSKGFLVLDGATKIPFNNGTEVLLEIFETDSLRTIVL
>Haemonchus_contortus_C460251_clade_V_mito2_m2c
PSKEFLWFSLLLSNFREAHIMTQVVSRQTLPTAVQWADLVVSAGGDGTFLTAAAAVTDKTPVIGINTDPVGSEGHLCIGGKNPPHDLIERIVNGKFKEAHIMTQVVSRQTLPTAVQWADLVVSAGGDGTFLTAAAAVTDKTPVIGINTDPVGSEGHLCIGGKNPPHDLIERIVNGKFKSVKRFILIFLYANRSRIRVTVLNRKPEAKNGCTLALNEVFVGEDEAAKSIFSRYANRSRIRVTVLNRKPEAKNGCTLALNEVFVGEDEAAKVSTYAISIDDQPMVKQKSSGLIVSTGTGSTSWYYGMNRVEDQGVAAILEA
AAQGMGVEIKANMRELAGEIAKKLNDKIAFEPNHPNFAFSIREPIFNATFKRTPVRGFARRIR
LKSKCSKGFLVLDGATKIPFNSGTEVLLEINEADSLRTITL
>Caenorhabditis_elegans_Y77E11A.2_NOTMITO_clade_V_mito2_m2c
LAISHCVSHVARPVSPVTQGKPSGSRQQPAIRFALILRKSTRWQWEKEQTGLSDADLKKHLSSKGTKVQELLENEKKQVNAVQEIVSELGKAGISTKVVTREQLAQYLPEADLVISAGGDGTFLAAASVVNDNTPIIGINTDPIGSEGHLCVGGKNPPRDLIERLVSGNLKWVQRTRIRVTVKESRNSIFSLKRSEKSTNLALNEVFIGEDEAAKVSTYNISIDDSQTVKQKSSGLIVSTGTGSTSWYLGMNRIDENATTSVLEALQSLGVDVPITRNLVEKVVNSVNEKIPFEPDHPSFAFSIREPIFNATYKRTATRGFARKIKLESRCTNGYLVLDGSTKIPFPRGAVATIEVNPNDALKTVIV
>Pristionchus_pacificus_PDM70998_PRIPAC_44394_clade_V_mito2_m2c
MLVDSSPSSTLHDPVRFVNTIPTSIHPMGVIPSNPIEEKRNAIVICKRTRWKFEAQRLGENGMILSDEELERVLLQRNIDPRPLKLKEDEQRKAEEMIVNQLRENGFSVRLEDVINLPLRLPPLSLVVTAGGDGTFLAATSLVFDSTPVVGINTDPAGSEGHLCINKKQSKNGPNDAIRMLVDKDTKWTSRNRIKVTVHGGKNENVEPLLALNEVFVGEKDSAKVSYYDISIDGSPSQRQKSSGFIASSGSGSSAWYSSVNHVLPDTVADVMKTLESMGINIPQDASIATRVAKELNDSLIESPHSQDLLFSVREPIFNKTFAPSPCKGKARRISLRSRCSNANLVLDGSRHINFDYGTVVTLEIDPKYALNTLF
>Steinernema_glaseri_L893_g9298_clade_IV_mito2
YSPRKIVLISLECRFSVLSYALYFLKNNVRRNSSKTATTIPFSARLNAGLAGGASRHHRRILSTSCRNVSNTGRPTTQPSDPSHQLMIRRHRSDQSRSRSISGDMGLMLHEAALNLRSPAEALVLNSNHHHQHCSQAASVAAAVETDDRKSPDETTPSSFMPHRVVILSKTTRLQYELQQCGHLDESGLIEHFRRQGTDFEELKRKHCLQSAYVCAIREELRKSNIDARVVLREDYTSKLVEWSDLIISAGGDGTFLTAASKVDDRKPVIGINTDPIGSEGHLCLTGKLQIKPQDVIRQVLDGQFTWAQRQRIRVTIVNQNNENDENGLLAPVDDYDMAFKGVQLFKRESIIPKGPILALNEVFIGESHAARVSYYEVQIDDGPTVKQKSSGITVCTGTGSTSWHYNINRLSGQNVSEMLDIMRSMGMQVANNDSLVHSICQKFNEKLIFEPDSQKMAFTVRDPVFNATFASSQARGFARRIRLKSRCSDAQIVLDGSTSIPFNHGTEVILEMLPDDALRTIHLT 
>Ascaris_suum_GS_05674_clade_III_mito2
MVAGTAELISKIGSDIIECHSDGEQPSKPTLFLSKRILVLSKTTRFDYERQKHAELTLQQFRTILKRRGSNYAAMKKKHIQQQVYVNAICKALTDNGIEVKVVSREEYNDEALLWADAVFSAGGDGTFLIAAAKINDQRPVIGFNTDPLGSEGHLCITRKSDQPVRGVIEKLLKGDFSWMWRQRIRVTILKWVEECKDVSEAEDEMCEKSDGLRKARLFRTDSFDPEMPVLALNDVFIGESHAARVSYYDVQVDDGPMLRQKSSGLTVSTGTGSTSWNYNINRVSDQHINDILSIMKTMGVLRVEPDDEMTNEICRRFNEKLIFEPHSSKMSFTVRDPVFNATFPAMAPRGYASRIRVRSRCSDAHLVLDGGVSVPFNYGTEILLEVHREDALRSVMLL                     
>Toxocara_canis_KHN76293_clade_III_mito2
MVAGTADFISVIDTGIIDYHPGKGQPSKATIFLPKRILVLSKTTRFDYERQKHADLSIQQFRAILKRRGSNYAALKKKHVQQQVYVNAICNAVTDNGIEVRVVTREDYNEEAVAWADAIFSAGGDGTFLMAAAKINNHKPVIGFNTDPLGSEGHLCITRKSNQPVRGVIEKLLKGDFSWMWRQRIRVTVLKWVEDSKDVSEAEDEMCEKSDKLRKARLFRADSFDPEVPVLALNDVFIGESHAARVSYYDVQVDDGPMLRQKSSGLTISTGTGSTSWNYNINRVSTQHINDILSIMKTMGVLRVDPTNEITDEVCRRFNEKLIFEPQSSKMSFTVRDPVFNATFPAMAPRGYASRIRVRSRCSDAHLVLDGGVSVPFNYGAEILLETHKEDALRSVMLL
>Loa_loa_LOAG_05884_CURATED_clade_III_mito2
MVAGGTNVNNNDFECEEDNSDLCTKNKSRMYPGLIFLPKHVVILSKTTRLDYERRKHLHLSRTQFCSLLKRSGWNYKEMKKKHTEQQNYIRTMRQCLENRGIEVEIVTRSEYTMEVVAHADAVFSAGGDGTFLVAAEKIRDHRAVVGFNTDPMGSEGYLCITRKRTQPVGEIIEKLLKGECRWIRRQRIRVTILKWVENDKNNAESDEEYHEKSDKLREARLFLQDNGYPEYPLLALNDVFIGESHASRVSYYDVQIDDGTVVRQKSSGMTACTGTGSTSW
NYNINRVSEQKVSDLLSVMAGMNLLAVDPTDAITQEICKRFNGKLLFDPQCTT
IAFTVRDPVFNATFPAGIQHGFAKRIRVRSRCTNAHIVLDGNISVPFNSGTEILLEIHESDALCSAVFP
>Onchocerca_volvulus_OVOC4306_clade_III_mito2
MVAGETTINNIVLQYEEGCNNLCIKNNSRTYSGLIFLPKHVVILSKTTRLDYERQKHLHLNSTQFYALLKRRGWNYEEMKKKRIEQQNYVRAMRQYLENRGIKVEVVTRSEYTVEVIAHADAVFSAGGDGTFLVAAQKIRDYRAVIGFNTDPLGSEGYLCITRKGTQPVGEVIDKLLKGECRWMWRQRIRVTILKWVENNKNNEESDEECYETSDKLREARLFLQSDCDAEYPLLALNDVFIGESHASRVSYYDVQIDDGPMVRQKSSGMIACTGTGSTSWNYNINRVSEQHVGELLSIMADMNLHTINPKDAITQEICKRFNEKLLFDPQCTTIAFTIRDPVFSATFPVGIKHGFAKRIRVRSRCTNAHIVLDGNVSIPFNSGTEVLLEIHESDALRSALFS

>Hypsibius_dujardini_OQV11409_NADK2_tardigrade_mito
MIISPGAGFRVLSSISTGGGGIKSGASSLRRFTIACTAGPNTLRPSPPPDRVLSAHLEEMPARFAPRRVLVLSKITRYEFEKQKYPDLSEEELAVLLAKKGSNLKKLKDLNDFHKDQARKVVQCFSERDIEAQMVNRYEYGPEVIDWADAIFTAGGDGTFLLGASKVKSNSKPLIGINTDPRRSEGYLCLAKPDSADFSKSLDKLLKGQFKWFYRQRIRIELSGPNAMDAPVELHEQQLELSEHRFADYPLHDESLQKGDADGTATPGEVESPTRILPERALNEVFIGESLSSRVSYYEVSVDDGPSAKQKSSGVTVCTGTGSTSWSFNINKLTQQAAASLIGLIRDTSLLPVPSDEDYVEHVTKKFNEQLIFDPSDTRMVYTVRDPVSNSTYSTANPRGFAQRVHLKSRCYDAALVIDGGPSYKFNEGSEATLSIHPDDALLTVQLE
>Ramazzottius_varieornatus_GAU96705_RvY_08112_NADK2_tardigrade_mito
MVLWRRSALHQLQNSIQARGLTGSFHRSKPIASTAGSDDRAKSSMSRKASPDGRSIQAFRPKKVLVLSKITRYEFEKQKQSPLTDEELAEALAKKGSNLATLKKYHDFHKEQAHNIVKSLTERKIEAHIVNRYEYGPETVKWADAIITAGGDGTFLLGASMVKDARVPIIGVNTDPRRSEGYLCLPKEDSLSFPASLDKLLDQQFRWAYRQRIRVELSGPHAMEAPVELHEQELDFPRHKFADFAVDLDDKNEEPSSKDNATSTAPGTSSQETFSRVLPECALNEVFIGESLSSRVSYYEITVDNYPAQKQKSSGVAICTGTGSRSWAFNINKLTKQATASIINIIRETSLLPIPSEDEYIEMITSRFNDKLLFDPSDERMVYTVRDPVSNRVYGAENPRGYAQRVTIKSRCSDASLVIDGGSSYKFNDGATAVFTINPEDALRTVQLL
>Priapulus_caudatus_XP_014662053_NADK2_mito
ENLHRILSKRFFGLQTNSKMLQLLCLRAAFKQAGASAQCECFSTSVNELNSRIPKISETVQASGGFRPSKALVLTKLTRYEFEKRRHSAYSEPQLIRNLESKGSDYKSLLQIHNNHQRAKDIVVACLQKEGIETRVVSRFGYVQEAIDWADVVFTSGGDGTFLLGASKILSRDKPIIGVTSDTKRSEGRLCLPKALSENFSEALARLLRGDFKWQWRQRIRLTMTGRGVNIVPIEFHNHQLNIPELRYFEHMREHLQSLQEQEEHEGAPVPSTSVVLPVRVLNEVFLGESLSSRVSYYEVSVDNWPSIKQKSSGLTVSTGTGSSSWHFNINRLTAQSAEQILRIACKETGCDIDFSNIALVQGICQKFNDDLNFDAAEPRMAYTVRDPIINSIFPATPSKGFAKTMTVRSRCWDACIVVDGGLSFIFNDGAMVHLEILPEDALKTVSL

>Mnemiopsis_leidyi_CAXH3304_mito
MVANGLKLAQKLTFSPRRVLVVQKRTRLVQETQRRPCYLENLQTAGRHDDLVAIKTRHDVHEANLSIILNELKSHFDEVALVDTINKKHVEWADLFISAGGDGTFLNVASQLEGGKLLIGLNTDPERSVGHLCARSRFGNSNLKYVIKQLAGGKCTFIMRSRIRVKLTYPCNIGEKTEIEIPKYALNDVYIGETSPTRL
SYLELQIDQLPAEKQKSSGFLISTGSGSTAWGYHVNGLDFYRTEQFLKILHDSGLTNKRLKSTEIAEIMNKFNDSFKFGPEDRRMKYITREPLQNSVFRAVNTQGYAKSITVRSLCWNGKIVMDGIQRKFNFDDGVRANFTTSDCDSINSIQFVD
>Amphimedon_queenslandica_XP_019855535_mito
MKKANAHTTPYKMQRGLRRAVRRVLLLKKTSRLDYERRRYAQYNEESFKAKLLSIGSDYDGLLLRHEQHEDSVNEVHQSLLSRGVEVLLRQRETITKDDISSSDVLISAGGDGNFLAAASRVLRPDKLVIGINTDPEKSEGHLCITPTAEHSISSIIDYIMENRLNLIHRQRIHVSINGEGLPVLALNEAFIGDTDPSQVSYFELISDGGEWLKTRNSGMLVYTGTGSTSWAYNINKLSTAAISRLLEIAKSSGAVSFNEDLDTTVEKITALYNSS
VLSGSEDGFMSYIIREQIERGITNPTISQSGICSKLKVRSRSWNNKIIVDGQRLYEFPNGSEATFTLGDQYKLLTASLPI
>Oscarella_carmela_g.66666_mito
LMLMVRRLLLRSRLLSGFSSVRNVLVVHKSTRYEYDRSLHDALTEREFQDILASRGSDYTEIRRRHDAHRRGLDEIIDFLINHTLDARIKQQRDYSNDDVCWADVIVSAGGDGTMLLTAAKIPGRDKPLIGINTDPQRSQGELCIRRKHGCSIRDDLTAIFEGHFRWRHRQRIRVSMTNHGDISQKLDDTAKEDEDRPVLALNEVFVGESDPSQTSYLEMCVNGGPRRKQKSSGMVVCTGSGSTAWAYNVGRVTENQVRKVLEAAGVSCPSSQFLKDVCEEHNRSLVYDPSDMRMAFALRDCITKGIFAVEEPYGFAERIEVRSRCKNAQLVVDAGWSCPFNDGASASLDMNENQALLTVELI
>Capsaspora_owczarzaki_XP_004365266.2_mito
PTMIAAHPRKRAAAATAAAAPSPTSMQPAQSQAAQTADSDGKSPSQQQSRGLTLRNVLVVMKLSRLEYERQSHGNVSDAELAALLRKRGSDYDGLLFRHRLHIASIERLTSLLAARGVRYTLVSADEVRPSLFRPVSSWLSTSLSHSKEAQGAPSTFAATPSQVFDAVFSAGGDATFLRAAAHVTDQTPVIGLNTDPERSRGFLCLKVHDPVDVLDRLAEGNFSYLRRQRIRVRLSGELSTMAVAF
ALNEVIIAEADVSNAAYYELSVDGSPGEKQKSSGLIVSTGTGSTSWLYNVCRMNASDVTRILELAHCPQGRDPVHIAEQFNSALVFDPADPRLKFAVREPIDNGIFNVTHPRGFANTLSVRSRSIDARLILDSAVSIPFTDGAVATVEMHDEDALLTVVMDR
>Guillardia_theta_109105_cryptophyte_mito
MPLEIERAQIITKVTRYQDEASRICGKRWADITQPELDFVDKTLDEEGFSSALVKKSHKVQMDSLNKITTTLTDFGIEYTILTSGESFTSSLDDPDDPSSSSRTNSARRQELLNGKKYDILISAGGDGTFLRAALENKSALPQIGINTDPTRSRGKLCAMDASSFGVALQRLKEGKFRWLKRNRLTVRLSKANTLGSSSEDLHTIENLALNEVFVGEKDPCRTSILRVRADDDAFESYKCSGILISTGTGTTAWSSEASKINPQDVIMVLRGIERVYSQIKLDNIFSNGFDAGAVSSAANEAASHDLLPPDSEEIQMLVREPIINPGQNEKGLCIWQGQSPSKVLDGRIHVPLERGWEAEIFVDPKKALWSFAFD
>Arabidopsis_thaliana_NADK3_mito
MAIRKLLLLLKPIDPYPFLQTEGASLIKNPQVLQYLESRCKVHKNAIKFCQEILSKKPVEWKPISRNDLSHPIRDVDMVITVGGDGTLLHASHFIDDSVPVLGVNSDPTQAHEVEELSDQFDASRSTGHLCAATVENFEQVLDDILFGRVVPAKVSRISLKLNSETLLSHALNDILIAQPCPAAVSRFSFKIKNKDGASSPKTVNCRSSGLRICTAAGSTAAMQSAGGFVMPMLSRDLQFMVREPISPGSTASLMHSTFKPDQFMDVNWYSDHGTIYIDGCQVQHSVQLGDTIEISSDAPVLNVFLSHGISQ
>Theobroma_cacao_Plant_NADK3_mito
VVEGLQARHYVEWALGLGLQSSPWTPLKRGGRSTFQLKFPVFQSSTTLSSFLLGHRRKRKTMAIRKLLLLLKPFDVYHATQSNPASLFTNPRVVHYLNNRSKVHKEAIDLCQKILQQKSVDWQPIFRNDLSQPIRNVDLVVTVGGDGTLLQASHFMDDTVPVIGVNSDPTQAEEVEEFSNEFDANRSTGYLCAATVKNFEQVLDSFLEGQTVPSKLSRISVSVNSKALPAYALNDILIAHPCPATLSRFSFKIKRDDNSCSPLVNCRSSGLRVSTAAGSTAAMLSAGGFAMPILSQDLQYMVREPIASGGAISGLMHGLIKSDQSIDAAWFSKEGSIYVDGSYVFFTIQSGDTIEISSKAPVLQVVLAPHLSS
>Oryza_sativa_XP_015651403_NADK3_mito
MALRRVLLFVKPFDVYPPRPLAAAASSPPPPPPPLRVSNPKVLNYLDDRCRVHKETINLCKSVLQRKSIDWISVQRNDMSNPIHDVDLVISVGGDGTLLRASHFLNSSIPVLGVNSDPTCPDEVDELTDEFDARRSTGHLCAATAANFEQILDATLDGSRQPSELSRISVKLNGLQLPTYALNDILVSHPCPASVSRFSFRKRSNTGESSHLINCRSSGLRVATPAGSTAAMLSAGGFVMPISSHELQYMIREPISPRDADKPLLHGLVKQGQHILVVWYNEEGAVYFDGSHVMHSIQHGDTLEISSDAPILKVILPENLLK
>Sorghum_bicolor_EER98776_NADK3_mito
MARRRVLLFLKPFDVYPPRPYVGAAASSPTSAPSTPPQPRAASPKILSYLDDRCRVHKDTIDLCQSVLQRKSLDWISVQRNHLSQPIRDVDLVIAVGGDGTLLRASHFLDSSVPILGVNSDPTCTKEVEELTDEFDARRSTGYLCAATAGNFEQILDATLDGSRRPLELSRISVKLNGIQLPTYALNDILVSHPCPASVSRFSFRKRNNMGETSRLINCRSSGLRVSTAAGSTAAMLSAGGFMMPLSSRELQYMIREPISPTDADKPMLHGFLKQEQHMLVVWYNQEGAVYVDGSHVVHSIQHGDSLEISSDAPTLKVVLPEHLLK
>Physcomitrella_patens_PP1S69_47V6_NADK3_mito
SVMAVRMRRVLVLAKRSAYDMYVARHQDPSFTRFLSEPQMVGNLQDRHRVHEHTVRLCKDVLSRRQAHIQFEMHLRDELQSPIRDIDLVITVGGDGTLLQASHYLDSSIPVLGVNSDPTQIDEVEENLGRFDANRSSGHLCGATAENFEQMLDDILNGTMEPAEVTRIATFIDGVKIDTPALNDILIAHPSPAAISRCSFSIEKQSTEELLIPVIHSRSSGLRISTATGSTAAMKSAGGTVMPLLSSKLQYMVREPNSPHPKYTSFLKGFVEDDHVLQVDWRSRKGIIYVDGSHLCYPISFGSKIGVSNCAPPLRIFWAQK                                      
>Thalassiosira_pseudonana_XP_002296701_stramenopiles_mito
MCITHDPSQRATPHQLKLRGQAPKALRWPRLESRYQSHKACVESLLSILQANNVAFSCVNRVELDRQHLADVDLMIAVGGDGTVLSAAHFLDHGTIPLLGINSDPISEEDKYDEFNQSLSHGALCAITAIDMKEKVPQVLFGGGKLTQRARIQCVVKSTFSETRLVPALNDLLIANPKPQPLPRSQYGTITRFGGRPFDVTNSLNVWSSGMWVSTATGSSAAMAAAGGMPM
CSPDLQYLIREHMIENSPNKDEVKDLDNGILHKGQHLHLRWNSQKGRIFIDGSHLMHNLELGDEILIDPEAPPLALYSRWD
>Phaeodactylum_tricornutum_XP_002178684_stramenopiles_mito
LESRYKAHKQCVSHLLAILRQHQVNFSCVNRVELDRQHLADVDLVVAVGGDGTVLSSAHFLDHGTIPLLGINSDPNVKPEDIKVVHKKSDERRSHGALCMCTALDMEDGLAQVLYGGGYLQARTRIRCKVKSTFSETRLVPALNDLLIANPSPAAVSRFRLGWMNLNSLNVWSSGMWLSTSTGSTAAMAAAGGQPMPLASEDIQYLIREHMIEGGNVDGHDLDNGMIRTEEKMHVRWNSQKGRIFIDGSHLMHNLELGDEILIDGRAPPLKLF

>Homo_sapiens_NADK_CYTOPLASMIC
MEMEQEKMTMNKELSPDAAAYCCSACHGDETWSYNHPIRGRAKSRSLSASPALGSTKEFRRTRSLHGPCPVTTFGPKACVLQNPQTIMHIQDPASQRLTWNKSPKSVLVIKKMRDASLLQPFKELCTHLMEENMIVYVEKKVLEDPAIASDESFGAVKKKFCTFREDYDDISNQIDFIICLGGDGTLLYASSLFQGSVPPVMAFHLGSLGFLTPFSFENFQSQVTQVIEGNAAVVLRSRLKVRVVKELRGKKTAVHNGLGENGSQAAGLDMDVGKQAMQYQVLNEVVIDRGPSSYLSNVDVYLDGHLITTVQGDGVIVSTPTGSTAYAAAAGASMIHPNVPAIMITPICPHSLSFRPIVVPAGVELKIMLSPEARNTAWVSFDGRKRQEIRHGDSISITTSCYPLPSICVRDPVSDWFESLAQCLHWNVRKKQAHFEEEEEE
>Mus_musculus_NADK_cyto
MEMEQEKMNLSQELSADSASYNCSACHGDETWSYNHPIRGRAKSRSLSASPALGSTKEFRRTRSLHGPCPVTTFGPKACVLQNPQTIMHIQDPASQRLTWNKSPKSVLVIKKIRDASLLQPFKELCIYLMEENNMIVYVEKKVLEDPAIVSDENFGPVKKKFCTFREDYDDISNQIDFIICLGGDGTLLYASSLFQGSVPPVMAFHLGSLGFLTPFNFENFQSQVNQVIEGNAAVILRSRLKVRVVKEPRDKKTAIHNGLSENGLDTEGGKQAMQYQVLNEVVIDRGPSSYLSNVDVYLDGHLITTVQGDGVIVSTPTGSTAYAAAAGASMVHPNVPAIMVTPICPHSLSFRPIVVPAGVELKIMLSPEARNTAWVSFDGRKRQEIRHGDSISITTSCYPLPSICVCDPVSDWFESLAQCLHWNVRKKQAHFPEDEED
>Xenopus_tropicalis_NADK_cyto
MERSQGKVCNKDKSESIEETHFFAACDCEEDFTRGKPIRGRTKSRSLSASPAPGSTKEFRRTRSMHGPCPVTTFGPKACMLQNPKAIMHIQDPASQLLTWNKPPKSVLVIKKVRDASLLKPFKELCVFLTEEKNMIVYVEKKVLEDPAIANDENFGPVKKKFCTFREDYDDISNQIDFIICLGGDGTLLYASSLFQDSVPPVMAFHLGSLGFLTPFNFDNFQTQVTQVIEGNAALVLRSRLKVKVSKEHKEKKTVLQNGVEENGLIVKSEKEPIKQTKYQVLNEVVVDRGPSSYLSNVDVFLDGHLITTVQGDGVIVSTPTGSTAYAAAAGASMIHPNVPAIMITPICPHSLSFRPIVVPAGVELKIMLSPDARNTAWVSFDGRKRQEISHGDSISITTSCYPVPSICFRDPVNDWFDSLAECLHWNVRKKQNHFTEEEEE
>Octopus_bimaculoides_Ocbimv22036801_cyto
MKIRMNDNQNDTPSTLPNVQTLPSFQTTSLPHTACNTDCSASHHHLYHHRPLVSQTAINTNTTGPTTLTSLSSTCETMEVNRHSKKPERHFPRNQHNTSIFAEVEFGPKGTLMDNSRLITIPEQTGQKLKWSEPPETVLVLKKSFGDNMFEPFIEVLFWLTYEKKLTVFVESKVLNPIFFKDERYDGIKNHLQTFNQDNEDLTDRIDLVICLGGDGTLMYAASLFQQSVPPVMSFHLGSLGFLAPFQFREFKEDITQVLEGNATLLLRSRLECIVCKAGTELSKKSDWKNILVLNEVVLDRGLSPYLCNLDLYVERHLVTSVQGDGIIISTPTGSTAYAVAAGASMMHPSVPSIMITPICPHSLSFRPIVVPAGVEIKLMVSKEARNTAWVSFDGRSRQELKVGDCVKIKTATHPVPSICCKDPIDDWFNSLAECLHWNVRKLQGGPSSTTSMASLNSDEIEFNHSS
>Capitella_teleta_CapteT168507_cyto
MPYVSNEALAARQLNQKPQTPQLKKIRNESIQTSQLDNRLSTSMENLAESRPPRRRTKSLYGVSPNCKFGPKASVMKNQANVLTIQDPGSQRLTWYKSPLTVLIIKKILDEQVIQPFFDLSLWLLKVKQMVVFVEAKVLEEDLVVGHRQFKDIKGKLCSFKEGVDDLTDKIDLIICLGGDGTLLYASTLFQQSVPPIMAFHLGSLGFLSPFEFDDFKSKVTTVLQGNVPLSLRTRLKCVIAKKGPDCDQLDDAPFKHVESKQNILVLNEVVVDRGCMPYLGNLDLYIEHKYITSVQGDGLIISTPTGSTAYAAAAGASMVHPNVPAIVIAPICPHSLSFRPIVVPAGVEIKLMVSPNARSDAWVSFDGRNRLQLSKGDVLKISTSIFPIPSICNEDQISDWFDSLGRCLHWNVRKPQKAFSHAPSSESLLSDSDNGR
>Drosophila_melanogaster_CG6145_cyto
MTCLSDIDLATLHQHRLEEIFSYKLAWSGTGHQQTQYNDLLVRHNASLKRQRIIQHTANRASTRAKDQASTDDCVATSPGNIQAKSEQDPDDGYFDSTTRRTRSGTWPRTRSLNAPSPFQHFGPCGRIMKNSAMVMQIQDPASQRLTWYKPPLTVLVIKKKDSQVLPPFVQLVEWLVQEKHMVVWVESAVLEDKLLRDDVKLEQESSKFQKVHQQYAGVRARFLDLREKLVTFKDGRDDLTDRIDFIVCLGGDGTLLYASQLFQQSVPPVMAFYLGSLGFLTPFQCDNFQEQVTNVLEGHAALTLRSRLRCSIHRKGERRKESLLHSVGGNLLIPSFQRQLNYVELNNGQTGKAGSNNNNGHNNSILVLNEVVINRGPSPYLSNIDIFLEGKYITSVQGDGLIVSTPTGSTAYAAAAGASMIHPSVPAILVTPICPHSLSFRPIVVPAGVELKISISPDSRNTSRVSFDGRNDQELNHGDSLRVTTSIYPVPSICSQDQISDWFDSLAEGLHWNVRKRQKCLDELSDLTTSGSEDTLDDFDNLQIYDA
>Drosophila_melanogaster_CG33156_cyto
MALSDIDLATLHENRLEQRWHYGLPNSHHIYHQHHYHHVGFSAMTRLCLERNLQRKVQPDHNGNCLARGRSRENANAIDSSSSGGGRRRRSGTWPRTRSLNAPSPVQQFGPCGRIMKNSAMVMQIQDPASQRLTWYKPPLTVLVIKKVSDASVLAPFVYLVDWLLQEKNMVVWVESAVLEDVQLNENVRFKAIRDKLVTFKDGRDDLTDRIDFIVCLGGDGTLLYASLLFQQSVPPVMAFHLGSLGFLTPFRFDNFEEQLTSVLEGHAALTLRSRLRCVMHRRSDRKHEAKTLEADLDGEARPAANSILVLNEVVIDRGPSPYLSNIDLFLDGKYITSVQGDGLIVSTPTGSTAYAAAAGASMIHPSVPAIMVTPICPHSLSFRPIVVPAGVELKISVSPESRNTSWVSFDGRNRQELFHGDSLRVTTSIYPVPCICAQDQISDWFASLADGLHWNVRKRQKCLDELSDLTASGSEDTLDEIENMKLYDV
>Tribolium_castaneum_TC006614_cyto
MASLWAGSDVDLSVLHQCRIAERLEFRLACLHKQKIPDSDTKCEGEIHKFRQCRRRSGTWPRTRSLNAPSPIQQFGPCGRIMKNSAMVIISSDCDISVSVVNFSEMVANGNVVCLPFAEEINNNNNMKFQYRTIQDPASQRLTWYKPPLTVLVIKKVRDASVHLPFVQLVQWLIEEKRMLVFVEAAVLEDPLLDQFTSFATIKDKLMTFRDGKDDLTDKIDFIICLGGDGTLLYASHLFQQSVPPVMAFHLGSLGFLTPFRFDNFQEQVNNVLEGNAALTLRSRLRCIIMRKGDDEKKTSKQPTNLLVLNEVVVDRGPSPYLSNIDLFLDGKLITSVQGDGLIVSTPTGSTAYAVAAGASMIHPSVPAIMVTPICPHSLSFRPIVVPAGVELKISVSRDSRNTSWVSFDGRNRQELLHGDSLRVTTSIYPVPSICAQDQISDWFDSLAECLHWNVRKRQKHLDELTDLTHSSSNDTLDSLEHAELIEK
>Hypsibius_dujardini_OQV12611_NADK_tardigrade_cyto
MPAKSPTVVRRSTATAQPKKEVATNGNATDTKMANAKTTAKLEAAAEKEMKAPRRRTCRRMSVGCCLRLLPRPARNVENVRLTGLSTIDSNGDRLLTSKTSSSSHSSSKISVATTEKDNDSQSDLDGSFSNGSASPAVNSATNLAPSKTQSEKKPNKICDFLLSKLTNGHREEPKTSPLPNKLRLLDEHMKRTRSLAGPSPNCRFGPKAQLFQPAAEDTDQLDVSAASSFNYHDPGNTRLNWYTLPQSVLVIKKARDHDVLEPFVQLIRCLLRKGMQVFVEESVLTEEISQKCEVFIKMKDQLCTFVQGCDGLNEKIDFIVCLGGDGTLLYAGSLFQTSVPPVMAFHLGSLGFLTPFEFVDVETKIDSVLSGHANLTLRSRLKCVIRSKEAASHVLKSADAAGGATVAGSGDTVAMRNGFRNEDATHVVLNDVVIDRGPSPYLVHIDLFADGQLVTSVQGDGLIISTPTGSTAYAVAAGASIIHPGVPAIMITPICPHSLSFRPIVVPAGCDLRVMVSENARDSAWVSFDGRNRQQLSIGDSLRITTSVYPLPSICAADQMQDWFNGLAGCLHWNVRKPQKKLDPDL
>Ramazzottius_varieornatus_GAU98205_RvY_09383_NADK_tardigrade_cyto
MNSGGDRLLVDVASPDAPLKDYDSDLNSSVLNEQISSSEREDELGRLRSSTLPNGTKDRLLSLLTVNLNGMESKTTPMKNIQTRLLEELNARRPKSLAGPSPNYRFGPKAHLLQPEQQHTTTFHDPGDTRLKWNATPQTVLVIKKIRDEDVKEPFVQLIRCLLKKNMRVLVEKSALSEQNLLACETFVSMKDQLSTFIEGCDSLNGLIDFIICLGGDGTLLYASSLFQTSVPPVMAFHLGSLGFLTPFGFEDIEEKIESVVSGHSYLTLRSRLQCVLDNTETRASPAPADSPVDGCGRDGSTFVILNDVVIDRGPSPYLVHIDLFVDGQMVTSVQGDGLIISTPTGSTAYAVAAGASIMHPAVPAIMITPICPHSLSFRPIVIPAGCELRVTVSDNARDPAWVSFDGRNRQQLSRGDSVRITSSVYPLPSICAADQMQDWFNGLAGCLHWNVRKPQKPLQQ
>Priapulus_caudatus_XP_014663475_NADK_cyto
MERLSLHGKSSGESFQQSAEDDLIISNALDTDDGDSCVHEEDHGEEHWQDVDDGETSGSHAIAPLGMMGRTRNGFAKNKMPMRVEKVFRRARSLTGPSPVYNFGPKARTMKNSAGLMSIQDPASLRLTWYKTPFSVLVIKKIYDEDIIRPFVEIISHLVKERRMMVYVEEAILKDVKLNSNEDFDRLKDKLYTVSEGQDDLTDKIDFILCLGGDGTLLHASSLFQTSVPPVLAFHLGSLGFLTIFEYAENFKSVLTSVLEGNAKLSLRSRLKCAITKVDSDLSRIPVKNLQASHQKSMMVLNEVVIDRGPSPYLTNLDLYVEGRYVTSVQGDGLIISTPTGSTAYAVSAGASLVHPSVPAIMITPICPHSLSFRPIVLPAGVEIKVMVSPEARSTAWVSYDGRNRHELAHGELLRVATAIYPVPCICRDDQIMDWFDCLGTCMHWNVRHRQKPFIGIGNGMTPSSSSNSLCSRNSGSDTNC

>Mnemiopsis_leidyi_cyto
MTEKGDGTEQKEVSEDDPPENGSEQVPSAKKLSPGKRHLKKQESTFFGRNSMMLGDTNVPLYKQLHLSWTRPPSNCLVIKKYHDPAVLKKFKMMCIWLITVRGLDVYVEEKDFEELQTIKAGELPRSSSYDNFKSISTKNLDIEFIGLIEKIKVWKIGKDKLNNKIDFIACLGGDGTLLYASSLFQRSVPPIIAFSLGSLGFLTPFDFKEFPTVLNKVLKGTLGFTLRNRLESTLWSRGAEGESEEDDDHIIIPESVQVLNEVVIHRGIYSGVCMIDIYCDEFFVTTVIGDGVIVATPTGSTAYAAATGASIVAPSVPCYIIAPICPHSLSFRPIMVPLNCSLKCKLNKDARGDAQISFDGRHMQDFTKNHIVDISASEYPLPCIDKEGSMQDWFNGLQNTLLWNGRSSAQKPLEKKK
>Amphimedon_queenslandica_Aqu2.1.32577_cyto
MAGMARAEPDMSNAAEKKRQSYKYYNQRSQLDFYPEQTDSDEEPKSKAMIQKASDMSGIEDPSCDHHLLWREAPKRVLLMKKFRDEEVTATFKNVAKWLIEEMNAVIICEPAVLKENLICQEEFSSISRQFLTWKDEDEDSEEEDSKEKVLSDIDIIICIGGDGTLLYTSSMFQDGTAVPPVLSFNNGSLGFLTPFPITEYKSHIQRVFKGKVSITLRHRLICEIRANNKVALPLSPDNEDICHVDYCKDHPVSPPPNDMRRLSKFSTKVMISSQDKLKTKMMVMNEVVVDRGPSPYLTNLELCCNGRPMTSVQGDGIIIATPTGSTAYSLAAGASMVHPSVPCMLISPICPHSLSFRSIVIPAGVEISVTVATESRNSAWVSFDGRNRQEIFQGDCVVVTTSSCPVPSVNNTGHVTDWFDSLAECLHWNIRKQQKKL
>Oscarella_carmela_g.176965_g.177026_cyto
MSEENDVEIRAARESIAARTLQPTDRFGPKACLLEAVPKGREEMSHGRPHVIESCLRRVTDYHLCWTIAPTTVLVIKKFRDVTVTRCFKTLITWLHNEKHMTVYVESSVLEEEELADDENFAEHCERLNTWSDGEEDLKDKIDFIICLGGDGTLLYASTLFPSSAPPLIGFHLGSLGFLTPFPFQKSKEAISTVIDGAAKLTLRLRLHCKVQKASKSIDKRVLQPDS
VLNELVIDRGPSPYLSNLHVYCNDNLVTVVQGDGLIVATPTGSTAYAAAAGSSMVHPSVPAIILAPICPHSLSFRPIVVPSGVDIRISVSEDSRHTAWASFDGRNRREIKQGESVLVTTSKWCLPCVTDGDHLSDWFRSLSQCLNWNYRLQQKGFDGRASSEADE
>Capsaspora_owczarski_CAOG_004754_KJE94057_cyto
GSPTSTLTATEASSSPRAADATTTTTPTAHDALASPSLSPSSSSEDADQLSSLPLTHHSSASSSTVASAGASPNPQPRNIRQEHHMIAKSKFLREHAKALHSTPLEWIAPPTTVFVIKKFRDRAVTERLKEITTWLVAEKQLTVFVESSVLQEDALVNDVTYAHSILPKLQNLDVSTIGTLADQIDFIICLGGDGTILYASSLFQGRCPPVMSFHMGSLGFLMPFDVRNFKERIECVLLGKCLVTMRMRLECEVIRSKNNQRASMLPHVFHALNEIVIDRGPSPFLGDLQVFCDGKHITSVQGDGLIVATPTGSTAYSVSAGGSMVHPNVPAMLLTPICPHTLSFRPILVPDTVELRLLVSLTSRNSAWISLDGRNPQELKQGDGLRIVSSPWPVPTINRVDQSTDWFRSLSQCLNWNVRQKQLPFNEESRYRPSGLRPYPYPGYESAPSLD
>Guillardia_theta_163085_cryptophyte_cyto
MSFSGSFESGQMNAQPEAKRAGIKILQCNNEYCQYERRNNGNIEWASQSNRLVNLNFDSKPQLVLIIKKPNAPPLSLALKEVAHFLRDEKNLQVILLPLLASVLVLFSSTLSDEPSTSKVAVEPAVKAEFPDLPWLISLGPPGCTANQYCPDTLRSIDFVICLGGDGTIMWVNGLYNGPCPPIVSFAMGSLGFLTPFDFSDYKKVITRVMRNEMKVEIRTRLWCTVHNDMRRKIADFITLNEVSVDRGPSPYLTNIECFCDDRFVCASQGDGIIVATPTGSTAYSLAAGGSMVHPDVPGMLLTPICASVLSFRPIVFPDSVTLRLQVPVDSSVSAWCSFDGRNAMSLSKGWSVTVITSKWPLPLVARSGGEDDWFNGVMETLNWNNRKVQGGFARTCSGDSIPGEKSKN
>Guillardia_theta_XP_005830771_52824_cryptophyte_cyto
LGGIGAVIHGMRSLLGVAEVQEQGCLALRNFSLQTE
MELIVEQEFIYYALNDMVLDR
GPSPFLTSVECYCNGKLITLVQGDGLIIATPTGSTAYNQAAGGAMVHPGVPCILFTPLNPHSLSFRPIILPSNSVLKLQLTAVARAPAWVSFDGRQRQPLNQ
KFALLKNSKFIPLPCHSRPRMRTTDLAPRVLSQPCRLDLAMKLRRDRILRLGPRKFEQELHPQEAGNKENNQF
>Arabidopsis_thaliana_NADK1_CYTOPLASMIC
TVYSQKLGRVRLRFPYIYILHINLPSWRLETYLKLLLRVTHFLLLLLSLSFFFVFDHRRQNSMSSTYKLNHTDSFANGDAKSLLPNPENGFTHLTSLAQSEKAVQELLLQQTPMQATDDHLVEFSEALRTVAKALRGAAEGKALAQAEAAEWKRRYELERSKNVELQHKELSNGVCADESNGQRMEHLAKSPRLYAQEISSNGMETICSHEVLQDGGFNSFNNKLKRKASFKLSWGCKGMANDQHKKEIVSFERGNISTAERSSKQISLTWESDPQTVLIITKPNSTSVRVLSVDMVRWLRTQKGLNIYVEPRVKEELLSESSSFNFVQTWEDDKEISLLHTKVDLLITLGGDGTVLWAASMFKGPVPPIVPFSMGSLGFMTPFHSEQYRDCLEAILKGPISITLRHRLQCHIIRDKATHEYEPEETMLVLNEVTIDRGISSYLTNLECYCDNSFVTCVQGDGLILSTTSGSTAYSLAAGGSMVHPQVPGILFTPICPHSLSFRPLILPEHVTVRVQVPFNSRSSAWVSFDGKDRKQLEAGDALVCSMAPWPVSTACQVESTNDFLRSIHDGLHWNLRKTQSADGP
>Theobroma_cacao_NADK1_cyto
MSPSKLDSTASFGNGDASISCSKPENGLVDSLSLFHSEKAVEELLQQTPVEGMDEHLIEFSEALRTVAKALRRAAEGKASAQAEAAEWKRRYELERTRNIQMERKARIAERFSAEQNGDFDCGKVENSDNQLVQQNEPDEHSEKGCMKHGICSHEVLRDRESDSNSKGDHNKMMRKASFKLSWWCKGENGDQHKHDIVSFEKGNITTAERSSKQISLKWESDPQTLLILTKPNSVSVRILCAQMVRWLKEKKKLNIYVEPRVRVELLTESSDFNYVQTWKDDREILLLHTKVDLVITLGGDGTVLWAASMFKGPVPPIVPFSLGSLGFMTPFHSEHYKECLDSVLRGPISITLRHRLLCRVVRDAAKNEYDTEEPILVLNEVTIDRGISSYLTNLECYCDNSFVTCVQGDGLILSTTSGSTAYSLAAGGSMVHPQVPGILFTPICPHSLSFRPLILPEHVTVRIVVPFNSRSPAWASFDGKDRKQLAAGDALLCSMAPWPVPTACQVDSTNDFLRSIHDGLHWNLRKTQSFDGPRDL
>Oryza_sativa_XP_015620997_NADK1A_cyto
MSLDELPHKKLASSEGIRFARSDSRFRSLSPAPIPIPTAPSFRSLVDPVSDERVNHDTVTSHESEIGSGSISTVSSTVSSVESEKAAYEFLAQTPIKSTDAHLVEFSEAMRTVAKALRRVAEGKAAAQAEAEEWRRKYELEMAHKQQRKIKGYGSCANNELEKLASQLTLETPASDQAGCCGNHGICSHEVLQDESPGPNPRSSHKLVSRKASFRLSWGCNGDKNGQHKHDFVSFEKGDITTAERSNKQILLKWESSPQTVLFITKPNSNSVHVLCAEMVRWLKEHKKINVVVEPRVSKELLTEDSYYNFIQTWDDDEEKKMLHTKVDLIVTLGGDGTVLWAASLFKGPVPPVVAFSLGSLGFMTPFPSEQYRDCLDNVLNGPFSITLRNRLQCHVIRDAAKDELETEEPILVLNEVTIDRGISSYLTYLECYCDSSFVTCVQGDGLIISTTSGSTAYSLAAGGSMVHPQVPGILFTPICPHSLSFRPLILPEYVTLRVQVPHNSRGQAWASFDGKDRKLLSPGDALICSISPWPVPTACLVDSTTDFLRSIHEGLHWNLRKSQSFDGPRD
>Sorghum_bicolor_SORBI_3003G432100_NADK1A_cyto
MSLDELADKEPSSSEEVQLAPSDSKFRSIGPAPIPIPAPPSIRSLVDSVSDERVNVDIVASHQSENGSISTASSTGSLESEKAAYEFLAQTPVRSTDAHLVEFSEAMRTVAKALRRVAEGKAAAQAEAAEWKRKYELETAHKQQSKIKGYNSCISNDLDKLASQLTLETPAPDQLGCCGKHGICAHEVLQDEVPGPIPRSNHKVVGRKASFKLSWGCNGDKNGQHKHDFVSFEKGDITTAERSNKQILLKWESPPQTVLFITKPNSNSVRVLCAEMVRWLRESKNINIFVEPRVRKELLTEDSYYNFVQTWDNDEEIKMLHTKVDLIVTLGGDGTVLWAASLFKGPVPPVVAFALGSLGFMTPFPSEQYRELLDNVLNGPFSITLRNRIQCHVIRDAAKDEIMTEEPFLVLNEVTIDRGISSYLTNLEVYCDSSFVTCVQGDGLIISTTSGSTAYSLAAGGSMVHPQVPGILFTPICPHSLSFRPLILPEYVTLRVQVPYNSRGAAWASFDGKDRQQLSPGDALICSISPWPVPTACLVDSTTDFFRSIHEGLHWNLRKSQSFDGPRD
>Oryza_sativa_XP_015640515_NADK1B_cyto
MDGRRLDCDGRVNLSVATSDQTLDSSMESERAAYAFLPQTPIKSTDAHLVEFSEAMRAVAKTLRQVAEGKAAAQAEAAEWKRKYELEKAVKAHRHNTVTKGCSNCDKEKLEQLASQLTLETTSVDPTSCCGNHEICSRQILQDECPGTNKISHDKIAARKAPFKLSWGCNGDNNGQHKHDFVSFEKGDITTAERSNKQILLKWESPPQTVLFVTKPNSNSVHALCAEMVRWLKEHNNINIFVEPRVSKELVTEDSYFNFIQTWDNDEEMKTLHTKVDLIVTLGGDGTVLWAASLFKGPVPPVVAFSLGSLGFMTPFSSELYRECLDHVLKRPFGITLRSRLQCHVIYDSAKNEVDTEEPILVLNEVTIDRGMSSYLTYLECYCDSSFVTRVQGDGLIISTTSGSTAYSLAAGGSMVHPQVPGILFTPICPHSLSFRPLILPEYVTLRVQVPINSRGQAWASFDGKGRKQLGPGDALICSISPWPVPTACLVDSTTDFLRSIHEGLHWNLRKSQSFDGPVA
>Sorghum_bicolor_SORBI_3009G123700_NADK1B_cyto
MSANELAAADEVCDERINFNVATSNQTENGDITTVSLVESERAAYAFIPQTPIRSTDAHLEEFSEALRTVAKTLRRVAEGKAAAQAEAAEWKRKYELEMASKEHKHYNVIKGCSNFRKDKLEQPTSQLALETAPIDQTSCCGNHGICSHQILQDECPGPKRKPDEKIIGRKAPFRLLWGCDGDKNGQHKRDFVSFEKGDIKTAERSNKQILLKWESPPQTVLLVTKPNSNSVLALCAEMVSGTFRKELLAEDSYFSFIQTCNNDQEAKTLHTKIDLIVTLGGDGTVLWAASLFIGPVPPVVAFSLGSLGFMTPFPSEQYRECLSNVLKQPFSITLRSRLQCHVIRDAAKEQVENEQPILVLNEVTIDRGMSSYLTYLECYCDSSYVTRVQGDGLIISTTSGSTAYSLAAGGSMVHPQVPGILFTPICPHSLSFRPLILPEYVTLCVQVPLNSRGHAWASFDGKGRIQLGRGDALICSISPWPVPTACLADSTTDFLRSIHDGLHWNLRKSQSFDGPSA
>Physcomitrella_patens_PP1S77_287V6_NADK1_cyto
MNLTSPLAQDEGASEGEPLASADALQSGSLPKIVGPHRKTICSLFSKSKTTRMEQDGGKHQNGWIHSCSQRSVEEHLQETTIGDGGTHLVEFSNAMRAVEKALRQVAASKGRAQDEAAEWKRKYEMERLRAASLEQEQQVLEQELEQCRSPPDPWTSDEPLELEKADTENGERSPVGSANGWFPLHVNSDCCKREGICSQQLLRSHSSSSGNISLLSEVQPVAEKASFRLVWGCAGKVSPRHKHDVVSFECGNISTASRSSKQITLVWDSPPQTVLIISKPNSPTCTALCKEMIRWLREEKGVGVYLEPPMKKEILAEDYFNCVKSCETEEEVLQLHTKVDLVITLGGDGTVLWAASMFKGPVPPVVSFSMGSLGFMTPFQSDRYKECLQTLIKGPVYITLRHRLHCQILRNPDKVKEGEDPCESEVHLVLNEVAIHRGMSSNLSNLECYCDGNFVTSVQGDGLILSTPSGSTAYSLAAGGSMVHPQVPGILFTPICPHSLSFRPLILPEYVTIRVQVPHESRGQAWVSFDGKDREQLSGGDALICRMAAWPVPAACEQESTTDFLRSVREGLHWNLRKRQLSDGPIST
>Physcomitrella_patens_PP1S57_138V6_NADK1_cyto
MDLDCGKRQNGSIHACSQRSMEEHLQETSIGDGDAHLVEFSEAMRAVKKALRQVSESKARALDEAAEWRRKYEMEHLRAAILEQKQKKREQYIDQSPPDSWSPAEPLDSEKSDPENGEESPVGSVNGWLPPHSNSECCKREGICTQQILRSHSGSTSNMSLLTRAPQAAEKASFRLQWGCAGKKDSRNHTHDVVSFECGNITTASRSSKQITLVWNSPPQSVFILCKPSASDVTAICKEMIRWLKEEKGIGVYVEPSMKRELLDDSSYFRCVQACETEQEVHEVHTKVDLVITLGGDGTVLWAANMFKGPVPPVVSFSMGSLGFMTPFRSDRYKDCLQTLIKGPVYITLRHRLHCQIIRNPEAVKEGDDPCEETHLVLNEIAIDRGMSSFLTNLECYCDDIFLTSVQGDGLILSTPSGSTAYSLAAGGSMVHPQVPGILFTPICPHSLSFRPLILPEYVTIRVQVPRNSRGQAWASFDGKDRQQLNEGDALLCHMSAWPVPAACDIESTTDFLQSVRDGLHWNLRKRQGSEGPTSN
>Physcomitrella_patens_PP1S32_187V6_NADK1_cyto
MDVLTQGACVAWRTPVARESFPRDLVGLPRHFTRRHSLKLPRKILIGLTSSPNRLEHGKIENLAIRSQRLDSDGVGAMITNRDEKNHLSEFSDALQTVAKALEDVAVKKALAQDEAAQWKHKYELELLRNSQLERSIASRALDSSRQDNLSVTSVISEGDIDATEFRSSPQNTQTRSNGYLQYKETIQNSKVLSYSPDLFNNLYLDTQLDSKISEKASFTLTLDPVDERRKEQNHDLVSFDDGDINAEVRSNKQIALVWNSSPASVFILLKPNAAAVQQLCEEMVWWLREQNVTKIYVEPRVKAELMEENADFEFIQTCETEKQLVTINKSVDLVITLGGDGTMLWAASLFKGPMPPLVAFSMGSLGFMTKFQSSMYRESLQAIMKGPAYITLRHRLHCQIIRHDRETDDNTSSESAEYLVLNEVSIDRGMSSALSNLECFCDGHFVTIVQGDGLIISSPSGSTAYSLAAGGSVVHPQVPGILFTPICPHSLSFRPLILPDYVTLRVQLPLNCRGQAWASFDGKGRQQLWGGDALIVRMSEWPVPAVCEKESSGDFLRSVRESLHWNRRNIQLADERPSPSH
>Arabidopsis_thaliana_AT1G21640_NADK2_PLASTID
METLCNPVTGECRVPYDFSPEEKPLLEDKIVSVLGCILSLLNKGRKEILSGRSSSMNSFNLDDVGVAEESLPPLAVFRGEMKRCCESLHIALENYLTPDDERSGIVWRKLQKLKNVCYDAGFPRSDNYPCQTLFANWDPIYSSNTKEDIDSYESEIAFWRGGQVTQEGLKWLIENGFKTIVDLRAEIVKDTFYQTALDDAISLGKITVVQIPIDVRMAPKAEQVELFASIVSDSSKRPIYVHSKEGVWRTSAMVSRWKQYMTRPITKEIPVSEESKRREVSETKLGSNAVVSGKGVPDEQTDKVSEINEVDSRSASSQSKESGRFEGDTSASEFNMVSDPLKSQVPPGNIFSRKEMSKFLKSKSIAPAGYLTNPSKILGTVPTPQFSYTGVTNGNQIVDKDSIRRLAETGNSNGTLLPTSSQSLDFGNGKFSNGNVHASDNTNKSISDNRGNGFSAAPIAVPPSDNLSRAVGSHSVRESQTQRNNSGSSSDSSDDEAGAIEGNMCASATGVVRVQSRKKAEMFLVRTDGVSCTREKVTESSLAFTHPSTQQQMLLWKTTPKTVLLLKKLGQELMEEAKEAASFLYHQENMNVLVEPEVHDVFARIPGFGFVQTFYIQDTSDLHERVDFVACLGGDGVILHASNLFKGAVPPVVSFNLGSLGFLTSHPFEDFRQDLKRVIHGNNTLDGVYITLRMRLRCEIYRKGKAMPGKVFDVLNEIVVDRGSNPYLSKIECYEHDRLITKVQGDGVIVATPTGSTAYSTAAGGSMVHPNVPCMLFTPICPHSLSFRPVILPDSAKLELKIPDDARSNAWVSFDGKRRQQLSRGDSVRIYMSQHPLPTVNKSDQTGDWFRSLIRCLNWNERLDQKAL
>Theobroma_cacao_TCM_035207_NADK2_plastid
MDTLCNPLTGECIVSYDFTPEEKPLVEDKIVSVLGCMLSLLNKGREDVLSGRVSIMNNFRMADISVMDDKLPPLALFRSEMKRCCESLHVALENYLTPDDFRSLNVWRKLQRLKNACYDLGFPRKDEHPCHTLFANWQPVCLSTSKEEIESKDCEIAFWRGGQVTEEGLKWLIEKGFKTIVDLRAEIVKDNFYQAAMDDAISSGKVEFVKIPIEVGTAPSMEQVEKFASLVSDFNKKPIYLHSKEGVWRTSAMVSRWRQYMTRFASQFVSNQSMSPSDTPSKAANGSGEMQASSSSEEKLKLQETLNVSHGSNGAHKNEVFSDNDKEDQRICGANNDLVSSQVMTSEEAVDNAEGTMINIFENIDPLKAQIPPCNIFSRKEMSMFLRSKKISPPMYFNHQLKRLETLPVSRETSTRAAWGNKVVHANAKSQLAEAGSSNGLFSATNQSQEHHSTAAGRGKYLNGGSYATSSTKVNGFVEGERYSMTETKAATLDGNFNEHVTSTSFSKRQKSNGKAFSDSNDDELGSIEGDMCASATGVVRVQSRKKAEMFLVRTDGFSCTREKVTESSLAFTHPSTQQQMLMWKSTPKTVLLLKKLGPELMEEAKEVASFLYYHEKMNVLVEPDVHDIFARIPGFGFVQTFYSQDVSDLHERVDFVACLGGDGVILHASNLFRGAVPPVVSFNLGSLGFLTSHTFEDYRQDLMQVIHGNNTADGVYITLRMRLQCEIFRNGKAVPGKVFDVLNEVVVDRGSNPYLSKIECYEHDRLITKVQGDGVIVATPTGSTAYSTAAGGSMVHPNVPCMLFTPICPHSLSFRPVILPDSARLELKIPDDARSNAWVSFDGKRRQQLSRGHSVRISMSQHPLPTVNKSDQTGDWFHSLIRCLNWNERLDQKAL
>Oryza_sativa_XP_015616979_NADK2_plastid
MSALCDPETGECPVRYDVQTEDLPVLEDKVAAVLGCMLALLNRGRKEVLSGRSGVASAFQGSEDSTMXDKIPPLALFRGDLKRCCESMQVALASYLVPSEARGLDIWRKLQRLKNACYDAGFPRADGHPCPTLFANWFPVYFSTVPDDSLSDELEVAFWRGGQVSEEGLEWLLLKGFKTIVDLREEDVKDDLYLSAIHEAVSLGKIEVVNLPVEIGTAPSAEQVQRFAEIVSDSAKKPIYLHSQEGISRTSAMVSRWKQYVTRAERLATQNRSLNGNGKHVRNDQTEQLTNSPGFSSEGSENGTPLESDRTMEGETCDIDIETARHNLEITNSLPSEQSTEQGELHGTRTELQSNFRLESNPLKAQFPSCDVFSKKGMTDFFRSKKVYPKSVLNPRRRSNSLLVSRRKQSLSAEQNGAIDYEAAEFKVLKSSNGASFDNDYILSVASGITNGKPSNNGASTSVEDREMETSVVTVDPRTSDTSNSNGNAPLGSQKSAERNGSLYVEREKSDHVDGNMCASATGVVRLQSRRKAEMFLVRTDGFSCTREKVTESSLAFTHPSTQQQMLMWKSPPKTVLLLKKLGDELMEEAKEVASFLHHQEKMNVLVEPDVHDIFARIPGYGFVQTFYTQDTSDLHERVDFVACLGGDGVILHASNLFRTSVPPVVSFNLGSLGFLTSHNFEGFRQDLRAVIHGNNTLGVYITLRMRLRCEIFRNGKAMPGKVFDVLNEVVVDRGSNPYLSKIECYEHNHLITKVQGDGVIVATPTGSTAYSTAAGGSMVHPNVPCMLFTPICPHSLSFRPVILPDSARLELKIPDDARSNAWVSFDGKRRQQLSRGDSVQISMSQHPLPTVNKSDQTGDWFRSLIRCLNWNERLDQKAL
>Sorghum_bicolor_SORBI_3005G068700_NADK2_plastid
MSALCDPETGECPVRYDVESEDLPVLEDKVAAVLGCMLALLNRGRNEVLSGRSGVASAFQGSEDTSDRIPPLALFRGDMKRCCESMQVALASYLAPSEPRGLDVWRKMQRLKNACYDAGFPRPDGYPCPTLFANWFPVYLSIVSDDSGTDELEVAFWRGGQVSEEGLAWLLQKGFKTIVDLREEDVKDDLYLSAVQEAVSSGKIEVVNMPVEIGTAPSAEQVQQFAALVSDGARKPIYLHSKEGVSRTSAMVSRWKQYVTRSERLAVQNHSLNGNGKVLTSYKTMQHTDSSSSSTNGTENGTITESDRTMNNGESCEIDIETARHNLEVTNALPNDQSTQQGEMPGTGAELLSNFKLESNPLKAQFPTCDVFSRKEMTKFFRSKKVYPKSVLNSRRRSSSLLVSRRKQNLIVERNGTIDYEAAEFAVLESSNGKSFDNDYILSVASGITNGKPSNNGASSLIEEKEREVSVATVDTRASASSSNGKVQVGSQKSAAKNGTPYLERNKSDNVDGNMCASSTGVVRLQSRRKAEMFLVRTDGFSCTREKVTESSLAFTHPSTQQQMLMWKSPPKTVLLLKKLGDELMEEAKEVASFLHHQEKMNVLVEPDVHDTFARIPGYGFVQTFYSQDTSDLHERVDFVTCLGGDGLILHASNLFRTSVPPVVSFNLGSLGFLTSHNFEGFRQDLRDLIHGNNTLGVYITLRMRLRCEIFRKGKAMPGKVFDVLNEVVVDRGSNPYLSKIECYEHNHLITKVQADGVIVATPTGSTAYSTAAGGSMVHPNVPCMLFTPICPHSLSFRPVILPDSARLELKIPDEARSNAWVSFDGKRRQQLSRGDSVRISMSQHPLPTVNKSDQTGDWFRSLIRCLNWNERLDQKAL    
>Physcomitrella_patens_PP1S17_312V6_NADK2_plastid
HAAVMSSLRTLTLVQAGYANDRDIPVLEEKVVAGLARIGAILQQGRLEVVGSRQFVNMVNSPGFVPPLARLRAELKESCESLQKALETCLYPSLIPESIYRPLQRLHNICYDAGFPRLPGSPDHADIPNLAAVKLCPFQGGNPNLNQNEEIAFWRGGQVTEEGVEWLLQQGFKVVVDMRAEQSGSPFVQSMLETAEKTGKLRIIKMPVPFRTAPTAEQVEEFAKLVAVPENKPLYLHSQGGVGRACAMVSRWREYVLQLSGEGMRNPTKGSLDSSNFSSDGNTSDDVGAALRFPTDDSADEGASDYSNSRSLDAGDRDAKDSITPMEISSSGDEDDQRMITAVKSSFEAQRPGPNVFNKSSMSQFMKRRKTTPQGAGPVIGISDLAESTARRDQIGGIAGPAGQWRLAEPGIPRANAGNDSLVTEPRGFPETSEENGRLNQQTGAHSDVAGEEIRNESSNGAAVDGEVSSRSEQPVVRNGGLVRVDPAESQGRSEVENAPIVEGDMCASTTGVVRVQSRRKAEMYLVRTDGFSCTRERVKESTLAFTHPSTQQQMLMWKTPPKTVLLLKKLGMELMDQAQTVASYLFHQEGMNVMVEPDVHDVFARIPGYGFVQTFYNQDTSELHEMVDFVVCLGGDGVILHASNLFREAVPPVISFNLGSLGFLTSHAFEAFKGDLKSIIHGSGVYITLRMRLRCELFRNGKPIPGKVFEVLNEVVVDRGSNPYLCKIECYERSRLITKVQADGVIVATPTGSTAYSTAAGGSMVHPNVPCMLFTPICPHSLSFRPVILPDSALLELKVPDEARSNAWVSFDGKKRQQLCKGESMQISMSEYPMPTVNKLDQTEDWFASLSRCFGWNQRIEQRSITFYQE
>Thalassiosira_pseudonana_XP_002291199_stramenopiles_cyto
DLIVTLGGDGLLMYAAHVFSGPVPPILPVAGGSMGFLTPFAREEMFDAILISLALAFGRNNQICISMRMRLDCRIFGSDGTLKSRYNVLNEVVIDRGSSPYLASLECFCDDVHLTTVQADGIIFSTPTGSTAYSMAAGGSVVHPAVPAILVTPICPHVLSFRSMVFPDHVVLRCYVPSDARSTACVYFDGKHRTELNRGDSVQIEMSAHPVPTINRADHSSDWLSSLKRNFNFNTRVRQNPLR
>Phaeodactylum_tricornutum_XP_002180250_stramenopiles_cyto
EHEAFPDLICTIGGDGLLMHAAMLFQGPIPPILAVAGGSLGFLTPFSKEEMVDAIRVRICLSIRMRLECRILNGQGAVRARYNVLNEVVIDRGSSPYLAALECFCDDVHLTTVQADGIIFATPTGSTAYSMAAGGSVVHPAVPAILVTPICPHVLSFRSMVFPDHVVLRCYVPDDARAEASVAFDGKHRQELHRGDSVQIQMSAYPVPTINRMDHSSDWLGSLKQNFNFNTRPRQRPL
