# Supplementary material for: Episodic evolution of a eukaryotic NADK repertoire of ancient provenance
Source: PLoS One. 2019 Aug 1;14(8):e0220447. doi: 10.1371/journal.pone.0220447 (PMC6675116; doi:10.1371/journal.pone.0220447)
Supplement: S1 File — See S2 Table for a list of files. (ZIP) [file pone.0220447.s003.zip › NADK-dataset/NADK_v58-nematodes.nexus]

#NEXUS
[ Title ]
begin taxa;
       dimensions ntax=77;
       taxlabels
             Homo_sapiens_NADK2_MITOCHONDRIAL
             Mus_musculus_NADK2_mito
             Xenopus_tropicalis_NADK2_mito
             Octopus_bimaculoides_Ocbimv22017871_mito
             Capitella_teleta_CapteT170107_mito
             Drosophila_melanogaster_CG8080_RB_mito
             Tribolium_castaneum_TC034764_mito
             Ancylostoma_ceylanicum_EYC08485_clade_V_mito1
             Necator_americanus_XP_013303814_NECAME_17870_clade_V_mito1
             Dictyocaulus_viviparus_KJH51218_DICVIV_02583_02505_clade_V_mito1
             Haemonchus_contortus_CDJ91584_CBG21019_clade_V_mito1
             Caenorhabditis_elegans_Y17G7B.10_NADK2_MITOCHONDRIAL_clade_V_mito1
             Pristionchus_pacificus_PPA11260_NADK2_clade_V_mito1
             Steinernema_glaseri_L893_g16684_clade_IV_mito1
             Ascaris_suum_GS_04151_clade_III_mito1
             Toxocara_canis_KHN81145_clade_III_mito1
             Loa_loa_LOAG_00877_clade_III_mito1
             Onchocerca_volvulus_OVOC10974_clade_III_mito1
             Ancylostoma_ceylanicum_EYC29404_clade_V_mito2_m2c
             Necator_americanus_XP_013302554_clade_V_mito2
             Dictyocaulus_viviparus_DICVIV_08266_clade_V_mito2_m2c
             Haemonchus_contortus_C460251_clade_V_mito2_m2c
             Caenorhabditis_elegans_Y77E11A.2_NOTMITO_clade_V_mito2_m2c
             Pristionchus_pacificus_PDM70998_PRIPAC_44394_clade_V_mito2_m2c
             Steinernema_glaseri_L893_g9298_clade_IV_mito2
             Ascaris_suum_GS_05674_clade_III_mito2
             Toxocara_canis_KHN76293_clade_III_mito2
             Loa_loa_LOAG_05884_CURATED_clade_III_mito2
             Onchocerca_volvulus_OVOC4306_clade_III_mito2
             Hypsibius_dujardini_OQV11409_NADK2_tardigrade_mito
             Ramazzottius_varieornatus_GAU96705_RvY_08112_NADK2_tardigrade_mito
             Priapulus_caudatus_XP_014662053_NADK2_mito
             Mnemiopsis_leidyi_CAXH3304_mito
             Amphimedon_queenslandica_XP_019855535_mito
             Oscarella_carmela_g.66666_mito
             Capsaspora_owczarzaki_XP_004365266.2_mito
             Guillardia_theta_109105_cryptophyte_mito
             Arabidopsis_thaliana_NADK3_mito
             Theobroma_cacao_Plant_NADK3_mito
             Oryza_sativa_XP_015651403_NADK3_mito
             Sorghum_bicolor_EER98776_NADK3_mito
             Physcomitrella_patens_PP1S69_47V6_NADK3_mito
             Thalassiosira_pseudonana_XP_002296701_stramenopiles_mito
             Phaeodactylum_tricornutum_XP_002178684_stramenopiles_mito
             Homo_sapiens_NADK_CYTOPLASMIC
             Mus_musculus_NADK_cyto
             Xenopus_tropicalis_NADK_cyto
             Octopus_bimaculoides_Ocbimv22036801_cyto
             Capitella_teleta_CapteT168507_cyto
             Drosophila_melanogaster_CG6145_cyto
             Drosophila_melanogaster_CG33156_cyto
             Tribolium_castaneum_TC006614_cyto
             Hypsibius_dujardini_OQV12611_NADK_tardigrade_cyto
             Ramazzottius_varieornatus_GAU98205_RvY_09383_NADK_tardigrade_cyto
             Priapulus_caudatus_XP_014663475_NADK_cyto
             Mnemiopsis_leidyi_cyto
             Amphimedon_queenslandica_Aqu2.1.32577_cyto
             Oscarella_carmela_g.176965_g.177026_cyto
             Capsaspora_owczarski_CAOG_004754_KJE94057_cyto
             Guillardia_theta_163085_cryptophyte_cyto
             Guillardia_theta_XP_005830771_52824_cryptophyte_cyto
             Arabidopsis_thaliana_NADK1_CYTOPLASMIC
             Theobroma_cacao_NADK1_cyto
             Oryza_sativa_XP_015620997_NADK1A_cyto
             Sorghum_bicolor_SORBI_3003G432100_NADK1A_cyto
             Oryza_sativa_XP_015640515_NADK1B_cyto
             Sorghum_bicolor_SORBI_3009G123700_NADK1B_cyto
             Physcomitrella_patens_PP1S77_287V6_NADK1_cyto
             Physcomitrella_patens_PP1S57_138V6_NADK1_cyto
             Physcomitrella_patens_PP1S32_187V6_NADK1_cyto
             Arabidopsis_thaliana_AT1G21640_NADK2_PLASTID
             Theobroma_cacao_TCM_035207_NADK2_plastid
             Oryza_sativa_XP_015616979_NADK2_plastid
             Sorghum_bicolor_SORBI_3005G068700_NADK2_plastid
             Physcomitrella_patens_PP1S17_312V6_NADK2_plastid
             Thalassiosira_pseudonana_XP_002291199_stramenopiles_cyto
             Phaeodactylum_tricornutum_XP_002180250_stramenopiles_cyto
;
end;
begin characters;
       dimensions nchar=1175;
       format missing=? gap=- matchchar=. datatype=protein;
       matrix

Homo_sapiens_NADK2_MITOCHONDRIAL
------------------------------------------------------------
------------------------------------------------------------
-------TCYRGFL----------------------------------------------
------------------------------------LGSCCRVAGGR-AAALRG--P---
---------------GAGGPAARPRLGGDGGGRRHLG-----------------------
------------------------------------------------------------
-------------------QGQPRELAGCGSRADGG-------FRP-SRVV---------
----------------VVAKTTRYEFEQQ-------------------------------
------------------------------------------------------------
--------------R-YRYAE---------------------------------------
-------LSEEDLKQL----LA--LKGSSYSG--LLERHHIHTKNVEHIIDSLR------
NEG--I-EVRLVK----RR-----------------------EYDEE---TVRW---A--
--------------------DAVIAAGGDGTMLL----AASKVLD--RLKPVIGVNTDP-
---------------ERSEGHLCLP--VRYTH--SFPEALQKFYRG-----EFR------
----WLWRQRIRLYLEG---TGINPVPVDLHEQ-QLSLNQHNRALNIER--------AHD
ERSEASGPQL------------------------LPVRALNEVFIGESLS---SRASYYE
IS-VD-----DGPW-----EKQKSSGLNLCTGTGSKAWSFNIN-RVATQAVEDVLNIA--
KRQGNLSL--PLNRE-----LVEKVTNEYNESLLYSPEEPKILFSIREPIANR--VFSSS
---RQRCFS---SKVCVRSRCWDAC---MVVDG-G-TSFE-F-ND-GA-I-ASMMINKED
------ELRTVLLEQ--------------------

Mus_musculus_NADK2_mito
------------------------------------------------------------
------------------------------------------------------------
-------TCYRGFL----------------------------------------------
------------------------------------LGSCRRVAGGR--AALRG------
--------------SGSG-----------ADGRRHLG-----------------------
------------------------------------------------------------
-------------------HGQPRELAGGGSPADGG-------FRP-SRVV---------
----------------VVAKTTRYEFEQQ-------------------------------
------------------------------------------------------------
--------------R-YRYAE---------------------------------------
-------LSEEDLKQL----LA--LKGSSYSG--LLERHHIHTKNVEHIIDSLR------
DEG--I-EVRLVK----RR-----------------------EYDEE---TVRW---A--
--------------------DAVIAAGGDGTMLL----AASKVLD--RLKPVIGVNTDP-
---------------ERSEGHLCLP--VRYTH--SFPEALRRFSRG-----EFR------
----WLWRQRIRLYLEG---TGINPTPVDLHEQ-QLSLNQHSRAFNIER--------AHD
ERSEASGPQL------------------------LPVRALNEVFIGESLS---SRASYYE
IS-VD-----DGPW-----EKQKSSGLNLCTGTGSKAWSFNIN-RVAAQAVEDVLHIA--
RRQGNLTL--PLNKD-----LVEKVTNEYNESLLYSPEEPKILFSIREPIANR--VFSSS
---RQRCFS---SKVCVRSRCWDAC---MVVDG-G-TSFE-F-ND-GA-I-ASMMINKED
------ELRTVILEQ--------------------

Xenopus_tropicalis_NADK2_mito
------------------------------------------------------------
------------------------------------------------------------
--------LCLRLL----------------------------------------------
------------------------------------CSVCGAAALRV-PLGVSS--L---
------------------------------------------------------------
------------------------------------------------------------
-------------------RALSGSAEG---------------FRP-ARVA---------
----------------VVAKTTRYEFEQQ-------------------------------
------------------------------------------------------------
--------------R-YRSSG---------------------------------------
-------LSEAELRDL----LA--LKGSSYNG--LLQRYNIHSENVEHIVQSLR------
KEG--T-DVRLVK----RR-----------------------DYDEE---TVRW---A--
--------------------DAIISAGGDGTMLL----AASKVQD--RFKPVIGVNTDP-
---------------ERSEGHLCLP--VRYTW--SFPEALQKLYRG-----EFR------
----WQWRQRIRLYLEG---TGINLTPVDLHEQ-QLSLEQHNKAHNSQ---------LEQ
KSVAVSGPQL------------------------LPVRALNEVFIGESLS---SRASYYE
IS-VD-----DGPW-----EKQKSSGLNVCTGTGSKAWSYNIN-KMSSQSVEELLNIV--
RQHKSLNV--SLDSD-----VIQRVTNAYNDSLVYNPEEPKMFFSVREPIANR--VFSSS
---QQRGFT---SKVCVRSRCWDAC---MVVDG-G-TSFE-F-ND-GA-I-VSIVMDDQD
------ALCTVLLDD--------------------

Octopus_bimaculoides_Ocbimv22017871_mito
------------------------------------------------------------
------------------------------------------------------------
NCKRLLLFNCLPSL----------------------------------------------
------------------------------------VKHCKKCSHFQ-KQLLCS------
------------------------------------------------------------
------------------------------------------------------------
-------------------FSLRTFFSGPQLNQTSNAKQT---FNP-KKAV---------
----------------ILSKVTRYEYEKL-------------------------------
------------------------------------------------------------
--------------L-FGDGT---------------------------------------
---------EEQLIQN----LR--GKMSDYYG--LLQRHNIHQQCVQNITKSLE------
DLG--I-ETKVVQ----RF-----------------------DFDSN---LINW---A--
--------------------DIVISAGGDGTFLS----AASKITN--RDKAVIGINTDP-
---------------SRSEGYLCLPKIKTYNL-KSMKASFAKLLAG-----DFR------
----WKWRQRIRISMSG---KYMYDDPVELHDQ-QLHFHEHRFTEHVRENEMFNKNESLT
PKDTTRI---------------------------LPLLALNEVFMGESLS---SRVSYYE
LS-ID-----EAPK-----IKLKSSGITVCTGTGSSSWHFHIN-HIPQQSVQEILKLAGK
VAKCDLNWS-SDTVR--------KVTESFNQSLWFDPEIPKMAYTIRDPVMNS--VFQIP
---NPRGCV---HKIKVHSRMWDAC---LVIDG-G-SSFT-F-ND-GA-E-ATLEIHEED
------ALRTVSLD---------------------

Capitella_teleta_CapteT170107_mito
------------------------------------------------------------
-----------------------------------------------------MSILKPF
WLQKACSACCNGQV----------------------------------------------
------------------------------------TLSKVVNSVWL-SKQQTG------
-----------------------------VVQQTPLDSA---------------------
------------------------------------------------------------
-------------------SSVGRRCIHHTRRHD---------FQP-KKVL---------
----------------LLRKVTRYEYEKA-------------------------------
------------------------------------------------------------
--------------QDPD------------------------------------------
-------ISDAELKER----LI--SKGSNYDG--LLQRHDEYFRSIDEIQESLI------
KHH--M-EYELIR----RF-----------------------DFDRD---LIKW---A--
--------------------DMILTAGGDGTFLM----AASKVTN--GNKPVVGINTDP-
---------------MRSEGHLCLP--KQYSY--NVDLALQKILDD-----KFQ------
----WLWRQRIRIALAGR--SPSDYEPFDLLQQ-QLDFPEYRYWEHVREHEIHN---IDQ
ENVSPLRKEV------------------------LPVLALNEVFMGESLS---SRMSFYE
VC-FD-----DGPV-----SKQKSSGITVCTGTGSTSWFFNIN-HISQDSVSQVLKIA--
QEHGACGSA-CLDDD----HLLNRVREEFNTSLVFNPVCPQMAYSVRDPVSYG--IYQVA
---SPKGFC---SKVEVRSRMWDAW---VVVDG-S-LSYR-F-ND-GA-I-AELSVHRED
------ALRCISLLEDDQ-----------------

Drosophila_melanogaster_CG8080_RB_mito
------------------------------------------------------------
------------------------------------------------------------
-------------M----------------------------------------------
------------------------------------LKSKQLLQQFS-------------
------------------------------------------------------------
------------------------------------------------------------
-------------------KEYAKYTPTN--------------FKL-KRAL---------
----------------VVTKLSRYEFEQL-------------------------------
------------------------------------------------------------
--------------R-HPE-----------------------------------------
-------LSPDQLQQK----LR--DRGTDVEM--VLHLHKVHKDFERRVVQSFQ------
DVG--C-EVKLSS----RS-----------------------SLSKD---VMSW---A--
--------------------DVIVPVGGDGTFLLSAGRASPLFALSQQKTPIVGFNSDP-
---------------LHSEGRLMLP----KHYSDNPADAVSRIKSG-----DFK------
----WMHRSRVRTTMLGS--NGNIPEPTDLFRHTEVKMEQVSTAPEMLDQDMAYKYKAKM
KRV-------------------------------LPYLALNEVFIGEHLS---ARVSHLQ
LV-LDH----QDVV-----NKTKCSGLCVSTGTGSTSWHTSIN-RITSRDVDDLLRSL--
--PDGDSKN-VMMLR----QNAEEIAQRYNQGLLFAPDDPRLCYSIREQICVG--VWPSP
KTFKERDFV---QTVFVKSHCIDAN---LVIDG-S-ISFP-F-ND-GA-K-ALLEVHPED
------ALLTIALD---------------------

Tribolium_castaneum_TC034764_mito
------------------------------------------------------------
------------------------------------------------------------
--MFKPRTSFKDII----------------------------------------------
------------------------------------LGLKNVATTSE-GQLKNS------
------------------------------------------------------------
------------------------------------------------------------
-------------------------------------------IKI-DKVL---------
----------------VLSKLSRYEFEKK-------------------------------
------------------------------------------------------------
--------------QSKFS-----------------------------------------
--------NDDDLEQE----LR--SRGTDFEW--LIHCHMLHKKFETNVVNTFR------
RMG--I-DVQVAN----RF-----------------------NYTQD---KVDW---A--
--------------------DVIVPTGGDGTFLL----ASSRIRD--NTKPVIGFNSDP-
---------------NRSEGHLCLP----KKYSANIQSAIEKLQNG-----DFD------
----WLLRSRIRVKLIS---QKGDIVPKCLHEI-EDNFGKIHGKI---------------
----------------------------------LPVLALNEVFVGESIS---SRVSHLQ
LR-LN-----GSVE----QTSIKCSGVCVCTGTGSTSWHLSIN-RLPAQSVSELLKLV--
EVD-SREER-EVLAA--------KIADEYNRNLIFRPDDSRMSYTIRDLISAG--VWPHP
KGIKSRDFI---TKLEIKSNCYKAS---LVIDG-G-VSFD-F-ND-GT-I-AFLEIRPED
------SLRTVVLRP--------------------

Ancylostoma_ceylanicum_EYC08485_clade_V_mito1
------------------------------------------------------------
------------------------------------------------------------
------------------------------------------------------------
------------------------------------------------------------
------------------------------------------------------------
------------------------------------------------------------
-------------------------------------------FRP-KKVL---------
----------------ILSKITRYEFEKR-------------------------------
------------------------------------------------------------
--------------L-HSN-----------------------------------------
-------VDDKQLEAL----LR--RRGSDYHQ--LLAKHRVHHDYLTTIQSELE------
EAG--V-ESRVVQ----RS-----------------------DYNEE---ALQW---A--
--------------------DAIMTAGGDGTFLL----AASRIHQ--KDKPVIGINTDP-
---------------QGSEGYMCLM--RKLPK-EHFRSALQRLLDG-----DFD------
----WLYRQRIRITLSGDAQNGVGDSI-DLHDR-QLNQEPSTTRWLDAYSTPSSSVHRTP
QHRSPRCSDAEASLNAVKKSKKRPRSPSERVTVQLPVLALNEVFIGESLS---SRVSYYE
IQ-ID-----DGKM-----VKQKSSGIAMCTGTGSTSWYFNIN-KLTEQCVSELLRIVSD
RCEVSL----PVDDK----KVVSDICTTFNQQLIFSPDLRRMAFTVRDPIFNA--TFPPI
---TPRGFA---EKIVVKSRGYDAH---LVVDG-G-VSYR-F-ND-GA-E-ASLEVHEED
------ALQTVIF----------------------

Necator_americanus_XP_013303814_NECAME_17870_clade_V_mito1
------------------------------------------------------------
------------------------------------------------------------
------------------------------------------------------------
------------------------------------------------------------
------------------------------------------------------------
------------------------------------------------------------
------------------------------------------------------------
------------------------------------------------------------
------------------------------------------------------------
------------------------------------------------------------
-----------------------------------MMQH---------------------
-----I------------------------------------------------------
------------------------------------------------------------
---------------FRSEGYMCLM--RKLPK-EHFRSALQRLLDG-----DFS------
----WLYRQRLRIVLSSDAPNGVGDSV-DLHDR-QLNKEPYTSRWMDVSSTPGASTQRTP
QQRSPRSTDASPFSSTAK--KKRTRSSSEKVKMQLPVLALNEVFIGESLS---SRVSYYE
IQ-ID-----NSKM-----VKQKSSGIAICTG------------------------LP--
-----LS---PL--------------QGL-------ASSDVSSW----------------
---------------------FLAA---RAANA-G-VSAQEF-QEIGA-S----------
-----------------------------------

Dictyocaulus_viviparus_KJH51218_DICVIV_02583_02505_clade_V_mito1
------------------------------------------------------------
------------------------------------------------------------
------------------------------------------------------------
------------------------------------------------------------
------------------------------------------------------------
------------------------------------------------------------
-------------------ESS---------------------FHP-KKVL---------
----------------VLSKITRYEFEKH-------------------------------
------------------------------------------------------------
--------------K-HPK-----------------------------------------
-------FDDEQLQVMKMFQLR--RRGTDYYQ--MLSKHRVHCNYLQTIQEELEWVCCLR
KAG--M-ESRVVQ----RF-----------------------DYTEE---LIDW---A--
--------------------DVVMTAGGDGTFLR----AASRIHG--RNKPVIGINTDP-
--------------------------------------------QG--------------
----WLYRQRIRITLTGDP-QARIGDSFELYDH-EINTLPTTLRRLDTYPTRSSLSCHEN
EQSAAKIHHEHTVSSLTNEAKEQNRPLSERISIQLPVLALNEVFIGESLS---SRVSYYE
IQ-ID-----DGKM-----TKQKSSGIAICTGTGSTSWYFNIN-KLTEQCVSELLQITSD
RCGVKL----PIDDK----RVVSEICAKFNEQLIFKPDLFRMAYTVRDPIFNA--TFPST
---TPRGLA---EKIRVKSRGYDAH---LVIDG-G-VSYR-F-ND-GT-E-ALVEMHDED
------ALRTVVFR---------------------

Haemonchus_contortus_CDJ91584_CBG21019_clade_V_mito1
------------------------------------------------------------
------------------------------------------------------------
------------------------------------------------------------
------------------------------------------------------------
------------------------------------------------------------
------------------------------------------------------------
------------------------------------------------------------
------------------------------------------------------------
------------------------------------------------------------
------------------------------------------------------------
------------------------------------------------------------
------------------------------------------------------------
-----------------------MTAGGDGTFLL----GASRIHQ--RNKPVIGINTDP-
---------------QGSEGYMCLM--RKLPK-EHFRSALQRLLDG-----DFH------
----WLYRQRIRITLSGDR-QAGVGDSIELHDQ-QLNRMPATTRWMDGHVTASSAFCHAN
QGATPPREDG---ICNVKKSKKRQRSPPERVTMQLPVLALNEVFIGESLS---SRVSYYE
IQ-ID-----NGKM-----VKQKSSGIAICTGTGSTSWYFNIN-KLTEQCVSELLRITSE
QC--------NVALPADDKQMVSDICTKFNQQLIFEPDSLRMAFTVRDPIFNA--TFSPS
---TPRGFA---EKICVKSRGYDAH---LVVDG-G-VSYR-F-ND-GA-E-ATVEVREED
------ALQTVIFR---------------------

Caenorhabditis_elegans_Y17G7B.10_NADK2_MITOCHONDRIAL_clade_V_mito1
------------------------------------------------------------
------------------------------------------------------------
--------VRNAYL----------------------------------------------
------------------------------------CSSQPSVAPRI-ATAAAG--AVVA
PLPV-------KDESSRYWVDPTNHMRLPRSLAAALYQTQ--------------------
------------------------------------------------------------
-------------------NTQSKRSIGNMEKPS---------FTP-KKVL---------
----------------ILSKLTRYEFEKR-------------------------------
------------------------------------------------------------
--------------VNKGC-----------------------------------------
--------SDEQLATL----LK--KRGSDYGR--LLSKHKIHHSYLNTLQRELE------
NAG--I-ESRLVR----RF-----------------------GYTQE---AVDW---A--
--------------------DAVFSAGGDGTFLM----ASSRVRT--KHKPVIGINTDP-
---------------QGSEGYMCLM--RKLPE-ENLAGALKKLFSG-----NFE------
----WLNRQRIRITVTGD--DGISDAI-ELHDQ-QLNRDPATTRWTDNP--------RSP
AREIEECMSLSPPVKKRMISEAVEIPEVEKETVELPVLALNEVFIGESLS---SRVSYYE
IG-IN-----DAQM-----LKQKSSGITICTGTGSTSWNFNIN-KLTEQCVQDLMKIVAE
HCNL------P-QIPHGDKNAVSEICTKFNQQLIFDPDRKQLAFSVRDPIFNA--TFPPT
---DPRGFA---DKICIKSRGYDAH---LVIDG-G-ISYR-F-ND-GS-E-AVMEVRDED
------TLRTVVFR---------------------

Pristionchus_pacificus_PPA11260_NADK2_clade_V_mito1
------------------------------------------------------------
------------------------------------------------GRKVQSQGGLSF
LQDQSPVSLLKRFF----------------------------------------------
------------------------------------LAATLKDCSIM-ISLRLIKNDSDL
QE----------------------------------------------------------
------------------------------------------------------------
-------------------ETDLIRLPSNKTFAYSVKTE----FRP-SKVL---------
----------------IVAKTTRYQMEKR-------------------------------
------------------------------------------------------------
--------------L---------------------------------------------
----ASSVDDETLHSI----LV--NRGTDYNR--LLSKHNEHKAYVKYLEQLLK------
NRN--C-ETRIVE----RF-----------------------DYDES---AADW---A--
--------------------DAIFAAGGDGTFLL----ASSKIQT--NEKPVIGINTDP-
---------------QGSEGHMCLL--RKAPM-EHVDGAIDRLFKG-----DFQ------
----WLFRTRIRISVTSE--GGLGEST-PLHSS-AMNREPSTTRWEGRGRERDRERSSPR
KTSRIVGERK---------------------TEDVPILSLNEVFLGESLS---SRVSYFQ
LS-ID-----GGPL-----HKQKNSGLTVCTGSGSTSWYFNIN-KLTRESVADVLSLA--
SSS-SSSF--PSISP--SDQIIDKICNQFNEKLMFDPDLNKMAFCIRDPIFNS--TFTQS
---KSRGFA---TDIKVCSRGYDSH---LVVDG-G-MSYP-F-ND-GS-E-AHLRVLPQD
------SLRTVIFR---------------------

Steinernema_glaseri_L893_g16684_clade_IV_mito1
------------------------------------------------------------
--------------------------------------------------MHSLSVCAVK
CVSAYASAVLKNGF----------------------------------------------
------------------------------------PAACRRQLTTN-SRQFVG--HLND
DI---------------------------ALGSAMPNSTHDGCCESG-------------
------------------------------------------------------------
-------------------TAVANGSDTDTQKME---------FNP-KRVL---------
----------------LLSKITRLEFERR-------------------------------
------------------------------------------------------------
--------------R-HPN-----------------------------------------
-------LNESELELL----LK--TRGSDYER--LLNKHNHHLSYLNLINSELN------
RAG--I-ETRIVK----RF-----------------------NYTDD---VIDW---A--
--------------------DAIFSAGGDGTFLL----AASKIKT--RDKAVIGINTDP-
---------------TGSEGYMCLM--RKKPA-DAFPEALQRLLSG-----DFR------
----WLWRQRIRISLV----NGRLDDPVELHDQ-ELHVDIDEVRARQSSTTLSSEHR---
----------------------------------YPLLSLNEVYIGESQS---SRVSYYE
LQ-LD-----SQPM-----VKQKSSGITICTGTGSTSWHFNIN-KLTNECVSELLNIL--
----NGTFN-TAVEP--TKDNVQKIVDQFNSRLVYEPDCKKMAYSVRDAIWNA--TFPRL
---PPRGFA---ERIRVKSRCFDAN---LVIDG-G-ISYK-F-ND-GM-E-AVLEMHPED
------ALRTVILG---------------------

Ascaris_suum_GS_04151_clade_III_mito1
------------------------------------------------------------
------------------------------------------------------------
------------------------------------------------------------
------------------------------------------------------------
------------------------------------------------------------
------------------------------------------------------------
------------------------------------------------------------
------------------------------------------------------------
------------------------------------------------------------
--------------M---------------------------------------------
--------------------LA--RRGSDYSR--LLERHEQHNLYLNVVEQELR------
NAG--I-ETRVVQ----RF-----------------------DYDKA---AVEW---A--
--------------------DAIFSAGGDGTFLL----AASRVTS--SDKPIIGINTDP-
---------------HGSEGYLCLL--KKRSH-EHFKDALKRLLDG-----DFR------
----WTYRQRIRVRLRG---DPGRIEHVELHDQ-QLNI-RSSDAWHGMLSERRSDEQNDG
SAEELKDTNR---------------------EVILPELALNEVFMGESLS---SRVSYYE
LQ-ID-----DSEA-----MKQKSSGITVCTGTGSTSWFFNIN-KLNDQCVSDLLRII--
--GEELSM--PMPYD--DAQVVRRICDAFNNRLIFAPDLEKMAFSVRDPVYNL--TFRPT
---VERGFA---SKIRVRSRCYDAH---LVIDG-G-AAYK-F-ND-GA-E-AILEVHPED
------ALKTVIFR---------------------

Toxocara_canis_KHN81145_clade_III_mito1
------------------------------------------------------------
-------------GVASTSAGDKCLGFCQMSPGSQFQPSNMNISDALGKQSELKDKRRKK
KLRSGAERAGLEVS----------------------------------------------
------------------------------------VGRVLRFLRRG-RYAHRIGTAAGV
YLAAVLQYLILEVVELSGDAAHANKRKRIFPRHIQLAIRNDDELNRLLSAVTIPEGGVIP
HMESTLFIPSESYTCNISNAMKHTGCAMSTLFDVLLASEKCSYLSMPMWKYYGRLPRIAF
SYTALMHCDSLNLHMRASQTSRLSTAPESRLQPSDERPV----FSP-KKVL---------
----------------ILTKLTRLEFER--------------------------------
------------------------------------------------------------
--------------RTHAT-----------------------------------------
-------LSEEQLKHA----LA--KRGSDYAR--LLERHEQHNSYLKLVEQELR------
NAG--I-QTRVVQ----RF-----------------------DYDKA---SVEW---A--
--------------------DAIFSAGGDGTFLL----AASRVTS--NDKPIIGINTDP-
---------------QGSEGYLCLL--KKLSQ-EHFKDALERLLSG-----DFR------
----WTYRQRIRIRLCG---DPGRIEHVELHDQ-QLNI-RSEDAWHGMLSERRPGEQSDG
SAEELKDTER---------------------EVVLPELALNEVFIGESLS---SRVSYYE
LQ-VD-----EGEA-----MKQKSSGITVCTGTGSTSWFFNIN-KMNEQCVSDLLALI--
--AQELSI--PIPHD--DPQFVQRICRAFNDRLVFAPDFQKMAFSVRDPVYNS--TFRPS
---SQRGFA---SRLRVRSRCYDAH---LVIDG-G-AAYK-F-ND-GA-E-AILEVHPED
------ALKTVIFR---------------------

Loa_loa_LOAG_00877_clade_III_mito1
------------------------------------------------------------
-----------------------------------------------------IMQKFSV
TSSALLARVTAIQL----------------------------------------------
------------------------------------FATNMDSPVAIYQSSYNT------
------------------------------------------------------------
------------------------------------------------------------
-------------------TGTKIQTSDNSNTAEKCT------FKP-KKIL---------
----------------ILSKLTRLEYERQ-------------------------------
------------------------------------------------------------
---------------THPF-----------------------------------------
-------LDETQLKKA----LV--RRGSNYER--LRRRYDEHYQFLNVVIDELR------
ACG--I-ETRTVQ----KF-----------------------DYNNA---AVSW---A--
--------------------DAVFSAGGDGTFLH----AASKILS--TEKPVIGINTDP-
---------------KGSEGYLCLL--KKLSH-EYFKDALKRLLAG-----DFR------
----WLYRQRIRIRLEG---DVGDIEPFYLHEE-QLPFHYSKMQEMLKSRRKTENPTEGN
VNV-------------------------------LSDLALNDVFIGESLS---SRVSYYE
IQ-CD-----YGEM-----VKQKSSGVVICTGSGSTSWYFNIN-KMTDHCISNILGIA--
--SKEIGNI-TLGED---KSLIRRIRDIYNSRLLLTPDSENMAYCVCNPIYNA--TYPEF
---PPRGLV---KRLRLHSRCYDAH---LVIDG-R-VAYK-F-ND-GA-E-VVLEIHPED
------ALKTVVFR---------------------

Onchocerca_volvulus_OVOC10974_clade_III_mito1
------------------------------------------------------------
------------------------------------------------------QQNYLV
TSNSLLSRVAAVFL----------------------------------------------
------------------------------------FANSMDSTTATYQSSYSS------
------------------------------------------------------------
------------------------------------------------------------
-------------------TATKIQINDNSSKTEKCI------FKP-KKVL---------
----------------ILSKLTRLEYER--------------------------------
------------------------------------------------------------
--------------HTHPS-----------------------------------------
-------LNEIQLKKE----LA--RRGSNYER--LRNRHDEHYQFLNVVIDELR------
ACG--I-ETRTVQ----KF-----------------------DYNNA---AISW---A--
--------------------DAIFSAGGDGTFLH----AASRILS--TEKPVIGINTDP-
---------------KGSEGYLCLL--KKLSH-QYFKDSLKRLLAG-----DFR------
----WLYRQRIRIRVEG---DVGNSEPFYLHDE-QLPFHKSEKKEMLRSKRKSEKTTEGY
DNV-------------------------------LSYLALNDVFIGESLS---SRVSYYE
IQ-CD-----DGIM-----VKQKSSGVIVCTGSGSTSWYFNIN-KMTDYCVSSILNIA--
--SQEIGNM-TLGKD---KLLIRRIRDIYNSRLLFTPDCEKMAYCVRNPIYNA--TYPEF
---PLRGLV---KRLRLHSRCYDAH---LVIDG-Q-VGYK-F-ND-GA-E-AILEIHPED
------ALKTVVFR---------------------

Ancylostoma_ceylanicum_EYC29404_clade_V_mito2_m2c
------------------------------------------------------------
------------------------------------------------------------
------------------------------------------------------------
---------------------------------------MAAAVKIH-PALI--------
------------------------------------------------------------
------------------------------------------------------------
-------------------TIPEAEVPSVSNP-----------VPQFRTAV---------
----------------VLQKLTRLDWEKQ-------------------------------
------------------------------------------------------------
--------------K-YPH-----------------------------------------
-------KTTQQLLQY----LR--SKGYDVND--MIESDKKQKAAVMEILARLE------
-------EANIITQVVTRQ-----------------------SLRA----AVPW---A--
--------------------DLVVSAGGDGTYLT----AAAAVAD---KTPVIGINTDP-
---------------VGSEGHLCI-----GGK-NPPHDLFQRIVEG-----KFQ------
----FANRSRIRVTVL----NKKQEAKND-------------------------------
-----------------------------------CILALNEVFVGEDEA---AKVSTYS
IS-ID-----DQPM-----VKQKSSGLIVTTGTGSTSWYYGMN-RVEEQSVSAILEA---
MQSMGIEVK-ANVRG-----LAEEIAKKMNDKIAFEPDHPNFAYSIREPIFNA--TFKRT
---SVRGFA---RRIRLKSKCSKGF---LVLDG-A-TKIP-F-NS-GT-E-VLLEIFEAD
------ALRTIKL----------------------

Necator_americanus_XP_013302554_clade_V_mito2
------------------------------------------------------------
------------------------------------------------------------
------------------------------------------------------------
-----------------------------------------MTAAVK-------------
------------------------------------------------------------
------------------------------------------------------------
-------------------------------------------IHP---VI---------
------------------------------------------------------------
------------------------------------------------------------
------------------------------------------------------------
-----ITIPEAEVPSV--------SNPVPVSIIDLIDTHLLHSTLKAQSLRLFL------
NRDMVMREANIITQVVTRQ-----------------------SLQA----AIPW---A--
--------------------DLVVSAGGDGTFLT----AAAAVAD---KTPVIGINTDP-
---------------VGSEGHLCI-----GGK-NPPHDLFQRIAEG-----KFQ------
----FANRNRIRVTVL----NKKQEAKND-------------------------------
-----------------------------------CILALNEVFVGEDEA---AKVSTYS
IS-ID-----DQPM-----VKQKSSGLIVSTGTGSTSWYYGMN-RVEEQTVSAILEA---
MQNMGVEVK-ANVRG-----LAEEIAKKMNDKIAFEPDHPNFAYSIREPIFNA--TFKCT
---SVRGFA---RRIRLKSKCSKGF---LVLDG-A-TKIP-F-NS-GT-E-VLLEIFEAD
------ALRTIKL----------------------

Dictyocaulus_viviparus_DICVIV_08266_clade_V_mito2_m2c
------------------------------------------------------------
------------------------------------------------------------
-MSRFSYFIVMTFM----------------------------------------------
------------------------------------NTKMTAVVKIQ-PAVI--------
------------------------------------------------------------
------------------------------------------------------------
-------------------TLPEAEVPSVSNPSQH--------FRTAA------------
----------------VLQKMTRLDWEKQ-------------------------------
------------------------------------------------------------
--------------K-HPH-----------------------------------------
-------KSMPQLLQY----LR--YKGHEIEE--IIESDRKQKAAVAEILTRLQ------
-------DANIMTQLVERQ-----------------------SLSD----AVAW---A--
--------------------DLVISAGGDGTFLT----AAAAVAD---RTPVIGINTDP-
---------------VGSEGHLCI-----GGK-NPPHDLFQRLVEG-----KFR------
---------RIRVTVL----NKKSETKNG-------------------------------
-----------------------------------CILALNEVFIGENEA---AKVSTYS
IS-ID-----DQPM-----VKQKSSGLIVSTGTGSTSWYYGMN-RVEEQSVSAILEAM--
---QSLGV--EVKAN--MRELAGEIAKKINDKIAFEPSHPNFAYSIREPIFNA--TFKRT
---SVRGFA---RRIWLKSKCSKGF---LVLDG-A-TKIP-F-NN-GT-E-VLLEIFETD
------SLRTIVL----------------------

Haemonchus_contortus_C460251_clade_V_mito2_m2c
------------------------------------------------------------
------------------------------------------------------------
---------PSKEF----------------------------------------------
------------------------------------LWFSLLLSNFREAHIMT-------
------------------------------------------------------------
------------------------------------------------------------
-------------------QVVSRQTLPTA-------------VQWADLVV---------
----------------SAGGDGTFLTAAA-------------------------------
------------------------------------------------------------
------------------------------------------------------------
------AVTDKTPVIG----INTDPVGSEGHL--CIGGKNPPHDLIERIVN---------
--GKFK-EAHIMTQVVSRQ-----------------------TLPT----AVQW---A--
--------------------DLVVSAGGDGTFLT----AAAAVTD---KTPVIGINTDP-
---------------VGSEGHLCI-----GGK-NPPHDLIERIVNG-----KFKSVKRFI
LIFLYANRSRIRVTVLNRKPEAKNGCTLALNEV-FVGEDEAAKSIFSRYANRSRIRVTVL
NRKPEAKNG--------------------------CTLALNEVFVGEDEA---AKVSTYA
IS-ID-----DQPM-----VKQKSSGLIVSTGTGSTSWYYGMN-RVEDQGVAAILEAA--
AQGMGVEIK-ANMRE-----LAGEIAKKLNDKIAFEPNHPNFAFSIREPIFNA--TFKRT
---PVRGFA---RRIRLKSKCSKGF---LVLDG-A-TKIP-F-NS-GT-E-VLLEINEAD
------SLRTITL----------------------

Caenorhabditis_elegans_Y77E11A.2_NOTMITO_clade_V_mito2_m2c
------------------------------------------------------------
------------------------------------------------------------
------------------------------------------------------------
------------------------------------LAISHCVSHVA-RPV---------
------------------------------------------------------------
------------------------------------------------------------
-------------------SPVTQGKPSGSRQ-----------QPAIRFAL---------
----------------ILRKSTRWQWEKE-------------------------------
------------------------------------------------------------
--------------Q---------------------------------------------
-----TGLSDADLKKH----LS--SKGTKVQE--LLENEKKQVNAVQEIVSELG------
KAG--I-STKVVT----RE-----------------------QLAQ----YLPE---A--
--------------------DLVISAGGDGTFLA----AASVVND---NTPIIGINTDP-
---------------IGSEGHLCV-----GGK-NPPRDLIERLVSG-----NLK------
----WVQRTRIRVTV-----KESRNSIFSLKRS-EKSTN---------------------
-------------------------------------LALNEVFIGEDEA---AKVSTYN
IS-ID-----DSQT-----VKQKSSGLIVSTGTGSTSWYLGMN-RIDENATTSVLEAL--
---QSLGVDVPITRN-----LVEKVVNSVNEKIPFEPDHPSFAFSIREPIFNA--TYKRT
---ATRGFA---RKIKLESRCTNGY---LVLDG-S-TKIP-F-PR-GA-V-ATIEVNPND
------ALKTVIV----------------------

Pristionchus_pacificus_PDM70998_PRIPAC_44394_clade_V_mito2_m2c
------------------------------------------------------------
------------------------------------------------------------
------------ML----------------------------------------------
------------------------------------VDSSPSSTLHD-PVRFV-------
------------------------------------------------------------
------------------------------------------------------------
-------------------NTIPTSIHPMGVIPSNP-------IEEKRNAI---------
----------------VICKRTRWKFEAQ-------------------------------
------------------------------------------------------------
--------------RLGEN-----------------------------------------
----GMILSDEELERV---LLQ--RNIDPRP---LKLKEDEQRKAEEMIVNQLR------
ENGFSVRLEDVINLPL--------------------------RLPPL-------------
--------------------SLVVTAGGDGTFLA----ATSLVFD---STPVVGINTDP-
---------------AGSEGHLCI---NKKQSKNGPNDAIRMLVDK-----DTK------
----WTSRNRIKVTVH----GGKNENV---------------------------------
----------------------------------EPLLALNEVFVGEKDS---AKVSYYD
IS-ID-----GSPS-----QRQKSSGFIASSGSGSSAWYSSVN-HVLPDTVADVMKTL--
---ESMGI--NIPQD---ASIATRVAKELNDSLIESPHSQDLLFSVREPIFNK--TFAPS
---PCKGKA---RRISLRSRCSNAN---LVLDG-S-RHIN-F-DY-GT-V-VTLEIDPKY
------ALNTLF-----------------------

Steinernema_glaseri_L893_g9298_clade_IV_mito2
------------------------------------------------------------
--------------------------------------YSPRKIVLISLECRFSVLSYAL
YFLKNNVRRNSSKT----------------------------------------------
------------------------------------ATTIPFSARLN-AGLAGG--ASRH
HRRILSTSCRNVSNTGRPTTQPSDPSHQLMIRRHRSDQSRSRSISGDMGLMLHEAALNLR
SPAEALVLNSNHHHQHCSQAASVAAAV---------------------------------
-------------------ETDDRKSPDETTPSS---------FMP-HRVV---------
----------------ILSKTTRLQYELQ-------------------------------
------------------------------------------------------------
--------------Q-CGH-----------------------------------------
-------LDESGLIEH----FR--RQGTDFEE--LKRKHCLQSAYVCAIREELR------
KSN--I-DARVVL----RE-----------------------DYTSK---LVEW---S--
--------------------DLIISAGGDGTFLT----AASKVDD--R-KPVIGINTDP-
---------------IGSEGHLCLT--GKLQI-KP-QDVIRQVLDG-----QFT------
----WAQRQRIRVTIVNQ--NNENDEN-GLLA----PVDDYDMAFKGVQL-------FKR
ESIIPKG----------------------------PILALNEVFIGESHA---ARVSYYE
VQ-ID-----DGPT-----VKQKSSGITVCTGTGSTSWHYNIN-RLSGQNVSEMLDIM--
RS---MGMQ-VANND----SLVHSICQKFNEKLIFEPDSQKMAFTVRDPVFNA--TFASS
---QARGFA---RRIRLKSRCSDAQ---IVLDG-S-TSIP-F-NH-GT-E-VILEMLPDD
------ALRTIHLT---------------------

Ascaris_suum_GS_05674_clade_III_mito2
------------------------------------------------------------
------------------------------------------------------------
------------MV----------------------------------------------
------------------------------------AGTAELISKIG-SDIIEC------
------------------------------------------------------------
------------------------------------------------------------
-------------------HSDGEQPSKPTL------------FLS-KRIL---------
----------------VLSKTTRFDYERQ-------------------------------
------------------------------------------------------------
--------------K-HAE-----------------------------------------
-------LTLQQFRTI----LK--RRGSNYAA--MKKKHIQQQVYVNAICKALT------
DNG--I-EVKVVS----RE-----------------------EYNDE---ALLW---A--
--------------------DAVFSAGGDGTFLI----AAAKIND---QRPVIGFNTDP-
---------------LGSEGHLCIT----RKSDQPVRGVIEKLLKG-----DFS------
----WMWRQRIRVTIL----KWVEECK-DVSEA-EDEMCEKSDGLRKARLFRTDSFDPE-
----------------------------------MPVLALNDVFIGESHA---ARVSYYD
VQ-VD-----DGPM-----LRQKSSGLTVSTGTGSTSWNYNIN-RVSDQHINDILSIM--
KTMGVLRVE-PDDEM------TNEICRRFNEKLIFEPHSSKMSFTVRDPVFNA--TFPAM
---APRGYA---SRIRVRSRCSDAH---LVLDG-G-VSVP-F-NY-GT-E-ILLEVHRED
------ALRSVMLL---------------------

Toxocara_canis_KHN76293_clade_III_mito2
------------------------------------------------------------
------------------------------------------------------------
------------MV----------------------------------------------
------------------------------------AGTADFISVID-------------
------------------------------------------------------------
------------------------------------------------------------
-------------------TGIIDYHPGKGQPSKATI------FLP-KRIL---------
----------------VLSKTTRFDYERQ-------------------------------
------------------------------------------------------------
--------------K-HAD-----------------------------------------
-------LSIQQFRAI----LK--RRGSNYAA--LKKKHVQQQVYVNAICNAVT------
DNG--I-EVRVVT----RE-----------------------DYNEE---AVAW---A--
--------------------DAIFSAGGDGTFLM----AAAKINN---HKPVIGFNTDP-
---------------LGSEGHLCI---TRKSN-QPVRGVIEKLLKG-----DFS------
----WMWRQRIRVTVL----KWVEDSK-DVSEA-EDEMCEKSDKLRKARLFRADSFDPE-
----------------------------------VPVLALNDVFIGESHA---ARVSYYD
VQ-VD-----DGPM-----LRQKSSGLTISTGTGSTSWNYNIN-RVSTQHINDILSIM--
KTMGVLRVD-PTNEI------TDEVCRRFNEKLIFEPQSSKMSFTVRDPVFNA--TFPAM
---APRGYA---SRIRVRSRCSDAH---LVLDG-G-VSVP-F-NY-GA-E-ILLETHKED
------ALRSVMLL---------------------

Loa_loa_LOAG_05884_CURATED_clade_III_mito2
------------------------------------------------------------
------------------------------------------------------------
MVAGGTNVNNNDFE----------------------------------------------
------------------------------------CEEDNSDLCT--------------
------------------------------------------------------------
------------------------------------------------------------
-------------------KNKSRMYPGLI-------------FLP-KHVV---------
----------------ILSKTTRLDYERR-------------------------------
------------------------------------------------------------
--------------K---------------------------------------------
----HLHLSRTQFCSL----LK--RSGWNYKE--MKKKHTEQQNYIRTMRQCLE------
NRG--I-EVEIVT----RS-----------------------EYTME---VVAH---A--
--------------------DAVFSAGGDGTFLV----AAEKIRD---HRAVVGFNTDP-
---------------MGSEGYLCI---TRKRT-QPVGEIIEKLLKG-----ECR------
----WIRRQRIRVTIL----KWVENDK-NNAES-DEEYHEKSDKLREARL-------FLQ
DNGYPE----------------------------YPLLALNDVFIGESHA---SRVSYYD
VQ-ID-----DGTV-----VRQKSSGMTACTGTGSTSWNYNIN-RVSEQKVSDLLSVM--
AGMNLLAVD-PTDAI------TQEICKRFNGKLLFDPQCTTIAFTVRDPVFNA--TFPAG
---IQHGFA---KRIRVRSRCTNAH---IVLDG-N-ISVP-F-NS-GT-E-ILLEIHESD
------ALCSAVFP---------------------

Onchocerca_volvulus_OVOC4306_clade_III_mito2
------------------------------------------------------------
-----------------------------------------------------------M
VAGETTINNIVLQY----------------------------------------------
------------------------------------EEGCNNLCI---------------
------------------------------------------------------------
------------------------------------------------------------
-------------------KNNSRTYSGLI-------------FLP-KHVV---------
----------------ILSKTTRLDYERQ-------------------------------
------------------------------------------------------------
--------------K---------------------------------------------
----HLHLNSTQFYAL----LK--RRGWNYEE--MKKKRIEQQNYVRAMRQYLE------
NRG--I-KVEVVT----RS-----------------------EYTVE---VIAH---A--
--------------------DAVFSAGGDGTFLV----AAQKIRD---YRAVIGFNTDP-
---------------LGSEGYLCI---TRKGT-QPVGEVIDKLLKG-----ECR------
----WMWRQRIRVTIL----KWVENNKNNEES--DEECYETSDKLREARLFLQSDCDAE-
----------------------------------YPLLALNDVFIGESHA---SRVSYYD
VQ-ID-----DGPM-----VRQKSSGMIACTGTGSTSWNYNIN-RVSEQHVGELLSIM--
AD---MNLH-TIN-P--KDAITQEICKRFNEKLLFDPQCTTIAFTIRDPVFSA--TFPVG
---IKHGFA---KRIRVRSRCTNAH---IVLDG-N-VSIP-F-NS-GT-E-VLLEIHESD
------ALRSALFS---------------------

Hypsibius_dujardini_OQV11409_NADK2_tardigrade_mito
------------------------------------------------------------
----------------------------------------------------MIISPGAG
FRVLSSISTGGGGI----------------------------------------------
------------------------------------KSGASSLRRFTIACTAGP------
------------------------------------------------------------
------------------------------------------------------------
-------------------NTLRPSPPPDRVLSAHLEEMPAR-FAP-RRVL---------
----------------VLSKITRYEFEKQ-------------------------------
------------------------------------------------------------
--------------K-YPD-----------------------------------------
-------LSEEELAVL----LA--KKGSNLKK--LKDLNDFHKDQARKVVQCFS------
ERD--I-EAQMVN----RY-----------------------EYGPE---VIDW---A--
--------------------DAIFTAGGDGTFLL----GASKVKS--NSKPLIGINTDP-
---------------RRSEGYLCLA----KPDSADFSKSLDKLLKG-----QFK------
----WFYRQRIRIELSG---PNAMDAPVELHEQ-QLELSEHRFADYPLHDESLQKGDADG
TATPGEVESP---------------------TRILPERALNEVFIGESLS---SRVSYYE
VS-VD-----DGPS-----AKQKSSGVTVCTGTGSTSWSFNIN-KLTQQAAASLIGLI--
---RDTSLL-PVPSD---EDYVEHVTKKFNEQLIFDPSDTRMVYTVRDPVSNS--TYSTA
---NPRGFA---QRVHLKSRCYDAA---LVIDG-G-PSYK-F-NE-GS-E-ATLSIHPDD
------ALLTVQLE---------------------

Ramazzottius_varieornatus_GAU96705_RvY_08112_NADK2_tardigrade_mito
------------------------------------------------------------
-----------------------------------------------------MVLWRRS
ALHQLQNSIQARGL----------------------------------------------
------------------------------------TGSFHRSKPIA-STAGSDDRAK--
------------------------------------------------------------
------------------------------------------------------------
-------------------SSMSRKASPDGRSIQA--------FRP-KKVL---------
----------------VLSKITRYEFEKQ-------------------------------
------------------------------------------------------------
--------------KQSP------------------------------------------
-------LTDEELAEA----LA--KKGSNLAT--LKKYHDFHKEQAHNIVKSLT------
ERK--I-EAHIVN----RY-----------------------EYGPE---TVKW---A--
--------------------DAIITAGGDGTFLL----GASMVKD--ARVPIIGVNTDP-
---------------RRSEGYLCLP----KEDSLSFPASLDKLLDQ-----QFR------
----WAYRQRIRVELSG---PHAMEAPVELHEQ-ELDFPRHKFADFAVDLDDKNEEPSSK
DNATSTAPGT---------------SSQETFSRVLPECALNEVFIGESLS---SRVSYYE
IT-VD-----NYPA-----QKQKSSGVAICTGTGSRSWAFNIN-KLTKQATASIINII--
RET---SLL-PIPSE---DEYIEMITSRFNDKLLFDPSDERMVYTVRDPVSNR--VYGAE
---NPRGYA---QRVTIKSRCSDAS---LVIDG-G-SSYK-F-ND-GA-T-AVFTINPED
------ALRTVQLL---------------------

Priapulus_caudatus_XP_014662053_NADK2_mito
------------------------------------------------------------
--------------------------------------------------ENLHRILSKR
FFGLQTNSKMLQLL----------------------------------------------
------------------------------------CLRAAFKQAGA-SAQCECFSTSV-
------------------------------------------------------------
------------------------------------------------------------
-------------------NELNSRIPKISETVQASGG-----FRP-SKAL---------
----------------VLTKLTRYEFEKR-------------------------------
------------------------------------------------------------
--------------R-HSA-----------------------------------------
-------YSEPQLIRN----LE--SKGSDYKS--LLQIHNNHQRAKDIVVACLQ------
KEG--I-ETRVVS----RF-----------------------GYVQE---AIDW---A--
--------------------DVVFTSGGDGTFLL----GASKILS--RDKPIIGVTSDT-
---------------KRSEGRLCLP----KALSENFSEALARLLRG-----DFK------
----WQWRQRIRLTMTG---RGVNIVPIEFHNH-QLNIPELRYFEHMREHLQSLQEQEEH
EGAPVPSTSV-----------------------VLPVRVLNEVFLGESLS---SRVSYYE
VS-VD-----NWPS-----IKQKSSGLTVSTGTGSSSWHFNIN-RLTAQSAEQILRIACK
ETGCDIDFS-NIALV-------QGICQKFNDDLNFDAAEPRMAYTVRDPIINS--IFPAT
---PSKGFA---KTMTVRSRCWDAC---IVVDG-G-LSFI-F-ND-GA-M-VHLEILPED
------ALKTVSL----------------------

Mnemiopsis_leidyi_CAXH3304_mito
------------------------------------------------------------
------------------------------------------------------------
------------------------------------------------------------
--------------------------------------------MVA-NGLKLA------
------------------------------------------------------------
------------------------------------------------------------
-------------------QKLT--------------------FSP-RRVL---------
----------------VVQKRTRLVQETQ-------------------------------
------------------------------------------------------------
--------------R---------------------------------------------
---------RPCYLEN----LQTAGRHDDLVA--IKTRHDVHEANLSIILNELK-----S
HFD----EVALVD-----------------------------TINKK---HVEW---A--
--------------------DLFISAGGDGTFLN----VASQLEG---GKLLIGLNTDP-
---------------ERSVGHLCAR--SRFGN-SNLKYVIKQLAGG-----KCT------
----FIMRSRIRVKLT---------YPCNIGEKTEIE-----------------------
----------------------------------IPKYALNDVYIGETSP---TRLSYLE
LQ-ID-----QLPA-----EKQKSSGFLISTGSGSTAWGYHVN-GLDFYRTEQFLKI---
LHDSGLTNK-RLKST-----EIAEIMNKFNDSFKFGPEDRRMKYITREPLQNS--VFRAV
---NTQGYA---KSITVRSLCWNGK---IVMDGIQ-RKFN-F-DD-GV-R-ANFTTSDCD
------SINSIQFVD--------------------

Amphimedon_queenslandica_XP_019855535_mito
------------------------------------------------------------
------------------------------------------------------------
-------------M----------------------------------------------
------------------------------------KKANAHTTPYK-------------
------------------------------------------------------------
------------------------------------------------------------
---------------------MQRGL-----------------RRAVRRVL---------
----------------LLKKTSRLDYERR-------------------------------
------------------------------------------------------------
--------------R-YAQ-----------------------------------------
-------YNEESFKAK----LL--SIGSDYDG--LLLRHEQHEDSVNEVHQSLL------
SRG--V-EVLLRQ----RE-----------------------TITKD---DISS---S--
--------------------DVLISAGGDGNFLA----AASRVLR--PDKLVIGINTDP-
---------------EKSEGHLCIT----PTAEHSISSIIDYIMEN-----RLN------
----LIHRQRIHVSI-----NGEG------------------------------------
----------------------------------LPVLALNEAFIGDTDP---SQVSYFE
LI-SD-----GGEW-----LKTRNSGMLVYTGTGSTSWAYNIN-KLSTAAISRLLEIA--
KSSGAVSFN-EDLDT-----TVEKITALYNSSVLSGSEDGFMSYIIREQIERG-ITNPTI
---SQSGIC---SKLKVRSRSWNNK---IIVDG-Q-RLYE-F-PN-GS-E-ATFTLGDQY
------KLLTASLPI--------------------

Oscarella_carmela_g.66666_mito
------------------------------------------------------------
------------------------------------------------------------
------------------------------------------------------------
------------------------------------LMLMVRRLLLR-SRLLSG------
------------------------------------------------------------
------------------------------------------------------------
-------------------------------------------FSSVRNVL---------
----------------VVHKSTRYEYDRS-------------------------------
------------------------------------------------------------
--------------L-HDA-----------------------------------------
-------LTEREFQDI----LA--SRGSDYTE--IRRRHDAHRRGLDEIIDFLI------
NHT--L-DARIKQ----QR-----------------------DYSND---DVCW---A--
--------------------DVIVSAGGDGTMLL----TAAKIPG--RDKPLIGINTDP-
---------------QRSQGELCI----RRKHGCSIRDDLTAIFEG-----HFR------
----WRHRQRIRVSM-----TNHGDISQKLDDTAKEDEDR--------------------
-----------------------------------PVLALNEVFVGESDP---SQTSYLE
MC-VN-----GGPR-----RKQKSSGMVVCTGSGSTAWAYNVG-RVTENQVRKVLEAAGV
SCPSSQFLK-DV-------------CEEHNRSLVYDPSDMRMAFALRDCITKG--IFAVE
---EPYGFA---ERIEVRSRCKNAQ---LVVDA-G-WSCP-F-ND-GA-S-ASLDMNENQ
------ALLTVELI---------------------

Capsaspora_owczarzaki_XP_004365266.2_mito
------------------------------------------------------------
----------------------------------------------------------PT
MIAAHPRKRAAAAT----------------------------------------------
------------------------------------AAAAPSPTSMQ-PAQSQAAQ----
------------------------------------------------------------
------------------------------------------------------------
-------------------TADSDGKSPSQQQSRG--------LTL-RNVL---------
----------------VVMKLSRLEYERQ-------------------------------
------------------------------------------------------------
--------------S-HGN-----------------------------------------
-------VSDAELAAL----LR--KRGSDYDG--LLFRHRLHIASIERLTSLLA------
ARG--V-RYTLVSADEVRP-----------------------SLFRP---VSSWLSTSLS
HSKEAQGAPSTFAATPSQVFDAVFSAGGDATFLR----AAAHVTD---QTPVIGLNTDP-
---------------ERSRGFLCL------KV-HDPVDVLDRLAEG-----NFS------
----YLRRQRIRVRLSG-----------ELSTM---------------------------
----------------------------------AVAFALNEVIIAEADV---SNAAYYE
LS-VD-----GSPG-----EKQKSSGLIVSTGTGSTSWLYNVC-RMNASDVTRILELA--
HCP--QGRD-PVHIA-----------EQFNSALVFDPADPRLKFAVREPIDNG--IFNVT
---HPRGFA---NTLSVRSRSIDAR---LILDS-A-VSIP-F-TD-GA-V-ATVEMHDED
------ALLTVVMDR--------------------

Guillardia_theta_109105_cryptophyte_mito
------------------------------------------------------------
------------------------------------------------------------
------------------------------------------------------------
------------------------------------------------------------
------------------------------------------------------------
------------------------------------------------------------
-------------------MPLE--------------------IERAQ------------
----------------IITKVTRYQDEAS-------------------------------
------------------------------------------------------------
--------------RICGKRW---------------------------------------
-----ADITQPELDFV-DKTLD--EEGFSSAL--VKKSHKVQMDSLNKITTTLT------
DFG--I-EYTILTSGESFT----------------------SSLDDPDDPSSSSRTNSAR
RQELLNGKKY----------DILISAGGDGTFLR-----AALENK--SALPQIGINTDP-
---------------TRSRGKLCA-----MDA-SSFGVALQRLKEG-----KFR------
----WLKRNRLTVRLSKA--NTLGSSSEDLHT----------------------------
----------------------------------IENLALNEVFVGEKDP---CRTSILR
VR-AD-----DDAF-----ESYKCSGILISTGTGTTAWSSEAS-KINPQDVIMVLRGI-E
RVYSQIKLD-NIFSNGFDAGAVSSAANEAASHDLLPPDSEEIQMLVREPIIN-----PGQ
---NEKG-------LCI----WQGQSPSKVLDG-R-IHVP-L-ER-GW-E-AEIFVDPKK
------ALWSFAFD---------------------

Arabidopsis_thaliana_NADK3_mito
------------------------------------------------------------
------------------------------------------------------------
------------------------------------------------------------
------------------------------------------------------------
------------------------------------------------------------
------------------------------------------------------------
-------------------------------------------MAIRKLLL---------
----------------LLKPIDPYPFLQT-------------------------------
------------------------------------------------------------
------------------------------------------------------------
--EGASLIKNPQVLQY------------------LESRCKVHKNAIKFCQEILS------
KKP--V-EWKPIS----RN-----------------------DLSHP---IRDV------
--------------------DMVITVGGDGTLLH----ASHFIDD---SVPVLGVNSDP-
TQAHEVEELSDQFDASRSTGHLCA-----ATV-ENFEQVLDDILFG-----RVV------
----PAKVSRISLKL----------NSETLLSH---------------------------
--------------------------------------ALNDILIAQPCP---AAVSRFS
FK-IKNKDGASSPK----TVNCRSSGLRICTAAGSTAAMQSAG-----------------
------GF-------------------------VMPMLSRDLQFMVREPISPG--STASL
---MHSTF----KPDQFMDVNWYSDHGTIYIDGCQ-VQHS-V-QL-GD----TIEISSDA
------PVLNVFLSHGISQ----------------

Theobroma_cacao_Plant_NADK3_mito
------------------------------------------------------------
------------------------------------------------------------
VVEGLQARHYVEWA----------------------------------------------
------------------------------------LGLGLQSSPWT-PLKRGG------
---------------------RSTFQLKFPVFQSS-------------------------
------------------------------------------------------------
-------------------TTLSSFLLGHRRKRKT--------MAIRKLLL---------
----------------LLKPFDVYHATQS-------------------------------
------------------------------------------------------------
------------------------------------------------------------
---------NPAS-----------LFTNPRVVHYLNNRSKVHKEAIDLCQKILQ------
QKS--V-DWQPIF----RN-----------------------DLSQP---IRNV------
--------------------DLVVTVGGDGTLL-----QASHFMD--DTVPVIGVNSDP-
TQAEEVEEFSNEFDANRSTGYLCA-----ATV-KNFEQVLDSFLEG-----QTV------
----PSKLSRISVSV-----NSKA------------------------------------
----------------------------------LPAYALNDILIAHPCP---ATLSRFS
FK-IKRDDNSCSPL-----VNCRSSGLRVSTAAGSTAAMLSAG-----------------
------GFAMPIL-------------------------SQDLQYMVREPIASG--GAISG
---LMHGLIKSDQSIDAA---WFSKEGSIYVDG----SYVFFTIQSGD----TIEISSKA
------PVLQVVLAPHLSS----------------

Oryza_sativa_XP_015651403_NADK3_mito
------------------------------------------------------------
------------------------------------------------------------
------------------------------------------------------------
------------------------------------------------------------
------------------------------------------------------------
------------------------------------------------------------
-------------------------------------------MALRRVLL---------
----------------FVKPFDVYPPRPL-------------------------------
------------------------------------------------------------
--------------AAAAS-----------------------------------------
-------SPPPPPPPL--------RVSNPKVLNYLDDRCRVHKETINLCKSVLQ------
RKS--I-DWISVQ----RN-----------------------DMSNP---IHDV------
--------------------DLVISVGGDGTLLR-----ASHFLN--SSIPVLGVNSDP-
TCPDEVDELTDEFDARRSTGHLCA-----ATA-ANFEQILDATLDG-----SRQ------
----PSELSRISVKL-----NGLQ------------------------------------
----------------------------------LPTYALNDILVSHPCP---ASVSRFS
FR-KRSNTGESSHL-----INCRSSGLRVATPAGSTAAMLSAGG----------FVMP--
ISSHELQY--MIREP-------------------ISPRDAD------KPLLHG--L----
---VKQG-----QHILVV---WYNEEGAVYFDG-S-HVMHSI-QH-GD----TLEISSDA
------PILKVILPENLLK----------------

Sorghum_bicolor_EER98776_NADK3_mito
------------------------------------------------------------
------------------------------------------------------------
------------------------------------------------------------
------------------------------------------------------------
------------------------------------------------------------
------------------------------------------------------------
-------------------------------------------MARRRVLL---------
----------------FLKPFDVYPPRPY-------------------------------
------------------------------------------------------------
--------------VGAAASS---------------------------------------
------PTSAPSTPP-----QP--RAASPKILSYLDDRCRVHKDTIDLCQSVLQ------
RKS--L-DWISVQ----RN-----------------------HLSQP---IRDV------
--------------------DLVIAVGGDGTLLR-----ASHFLD--SSVPILGVNSDP-
TCTKEVEELTDEFDARRSTGYLCA-----ATA-GNFEQILDATLDG-----SRR------
----PLELSRISVKL-----NGIQ------------------------------------
----------------------------------LPTYALNDILVSHPCP---ASVSRFS
FRKRNNMGETSRLI------NCRSSGLRVSTAAGSTAAMLSAG-----------------
------GF-------------------------MMPLSSRELQYMIREPISPT--DADKP
---MLHGFL---KQEQHMLVVWYNQEGAVYVDG-S-HVVHSI-QH-GD----SLEISSDA
------PTLKVVLPEHLLK----------------

Physcomitrella_patens_PP1S69_47V6_NADK3_mito
------------------------------------------------------------
------------------------------------------------------------
------------------------------------------------------------
------------------------------------------------------------
------------------------------------------------------------
------------------------------------------------------------
-------------------SVMAVRM---------------------RRVL---------
----------------VLAKRSAYDMYVA-------------------------------
------------------------------------------------------------
--------------R---------------------------------------------
-------HQDPSFTRF----LS-----EPQMVGNLQDRHRVHEHTVRLCKDVLS------
RRQAHI-QFEMHL----RD-----------------------ELQS----PIRD---I--
--------------------DLVITVGGDGTLLQ----ASH-YLD--SSIPVLGVNSDP-
TQIDEVEENLGRFDANRSSGHLCG-----ATA-ENFEQMLDDILNG-----TME------
----PAEVTRIATFID----GVKIDTP---------------------------------
--------------------------------------ALNDILIAHPSP---AAISRCS
FS-IEKQST-EELL--IPVIHSRSSGLRISTATGSTAAMKSAGGTV----------MP--
LLSSKLQY------------------------MVREPNSPHPKYTS--------------
---FLKGFVEDDHVLQVD---WRSRKGIIYVDGSH-LCYP-I-SF-GS-K---IGVSNCA
------PPLRIFWAQK-------------------

Thalassiosira_pseudonana_XP_002296701_stramenopiles_mito
------------------------------------------------------------
------------------------------------------------------------
------------------------------------------------------------
------------------------------------------------------------
------------------------------------------------------------
------------------------------------------------------------
------------------------------------------------MCI---------
----------------THDPSQRATPHQL-------------------------------
------------------------------------------------------------
--------------K---------------------------------------------
-------LRGQAPKA-----LR--WPR-------LESRYQSHKACVESLLSILQ------
ANN--V-AFSCVN----RV-----------------------ELDRQ---HLAD---V--
--------------------DLMIAVGGDGTVLS----AAHFLDH--GTIPLLGINSDP-
ISEEDKYDEFNQ---SLSHGALCA-----ITA-IDMKEKVPQVLFG-----GGK------
----LTQRARIQCVVK----STFSETR---------------------------------
-----------------------------------LVPALNDLLIANPKPQPLPRSQYGT
ITRFG-----GRPFDVTNSLNVWSSGMWVSTATGSSAAMAAAGG------------MP--
MCSPDLQYL-------------------IREHMIENSPNKDEVKDL----DNG--I----
---LHKG-----QHLHLR---WNSQKGRIFIDG-S-HLMHNL--ELGD-E---ILIDPEA
------PPLALYSRWD-------------------

Phaeodactylum_tricornutum_XP_002178684_stramenopiles_mito
------------------------------------------------------------
------------------------------------------------------------
------------------------------------------------------------
------------------------------------------------------------
------------------------------------------------------------
------------------------------------------------------------
--------------------------------------------------L---------
--------------------ESRYKAHKQ-------------------------------
------------------------------------------------------------
------------------------------------------------------------
-----------CVSHL----LA------------ILRQHQVNFSCVNRV-----------
-------ELD-------RQ-----------------------HLADV-------------
--------------------DLVVAVGGDGTVLS----SAHFLDH--GTIPLLGINSDPN
VKPEDIKVVHKKSDERRSHGALCM-----CTA-LDMEDGLAQVLYG-----GGY------
----LQARTRIRCKVK----STFSETRL--------------------------------
----------------------------------VP--ALNDLLIANPSP---AAVSRFR
LGWMN-----LNSL------NVWSSGMWLSTSTGSTAAMAAAGGQ---------------
----------PMPLA-----------------------SEDIQYLIREHMIEGGNVDGHD
---LDNGMIRTEEKMHVR---WNSQKGRIFIDG-S-HLMHNL--ELGD-E-ILIDGRA--
------PPLKLF-----------------------

Homo_sapiens_NADK_CYTOPLASMIC
------------------------------------------------------------
----------------------------------------------------MEMEQEKM
TMNKELSPDAAAYC----------------------------------------------
------------------------------------CSACHGDETWSYNHPIRG------
------------------------------------------------------------
------------------------------------------------------------
-------------------RAKSRSLSASPALGSTKE------FRRTRSLH---------
----------------GPCPVTTFGPKAC-------------------------------
------------------------------------------------------------
--------------VLQNPQT---------------------------------------
----IMHIQDPASQR-----LT--WNKSPKSV--LVIKKMRDASLLQPFKELCTHLMEE-
NMIVYV-EKKVLEDPAIAS---------------------DESFGAVKKKFCTF---RED
YDDISNQI------------DFIICLGGDGTLLY----ASSLFQG--SVPPVMAFH----
---------------LGSLGFLTP-----FSF-ENFQSQVTQVIEG-----NAA------
----VVLRSRLKVRVV----KELRGKKTAVHNGLGENGSQAAGLDMDVGKQA--------
----------------------------------MQYQVLNEVVIDRGPS---SYLSNVD
VY-LD-----GHLI-----TTVQGDGVIVSTPTGSTAYAAAAGASMIHPNVPAIMITP--
ICPHSLSFR-PIVVP-----------AGVELKIMLSPEARNTAWVS----FDG--RKRQE
---IRHG-----DSISITTSCYPLP---SICVR-D-PVSDWF-ESLAQ-C-LHWNVRKKQ
------AHFEEEEEE--------------------

Mus_musculus_NADK_cyto
------------------------------------------------------------
----------------------------------------------------MEMEQEKM
NLSQELSADSASYN----------------------------------------------
------------------------------------CSACHGDETWSYNHPIRG------
------------------------------------------------------------
------------------------------------------------------------
-------------------RAKSRSLSASPALGSTKE------FRRTRSLH---------
----------------GPCPVTTFGPKAC-------------------------------
------------------------------------------------------------
--------------VLQNPQT---------------------------------------
----IMHIQDPASQR-----LT--WNKSPKSV--LVIKKIRDASLLQPFKELCIYLMEEN
NMIVYV-EKKVLEDPAIVS---------------------DENFGPVKKKFCTF---RED
YDDISNQI------------DFIICLGGDGTLLY----ASSLFQG--SVPPVMAFH----
---------------LGSLGFLTP-----FNF-ENFQSQVNQVIEG-----NAA------
----VILRSRLKVRVV----KEPRDKKTAIHNGLSENGLDTEGGKQA-------------
----------------------------------MQYQVLNEVVIDRGPS---SYLSNVD
VY-LD-----GHLI-----TTVQGDGVIVSTPTGSTAYAAAAGASMVHPNVPAIMVTP--
ICPHSLSFR-PIVVP-----------AGVELKIMLSPEARNTAWVS----FDG--RKRQE
---IRHG-----DSISITTSCYPLP---SICVC-D-PVSDWF-ESLAQ-C-LHWNVRKKQ
------AHFPEDEED--------------------

Xenopus_tropicalis_NADK_cyto
------------------------------------------------------------
----------------------------------------------------MERSQGKV
CNKDKSESIEETHF----------------------------------------------
------------------------------------FAACDCEEDFTRGKPIRG------
------------------------------------------------------------
------------------------------------------------------------
-------------------RTKSRSLSASPAPGSTKE------FRRTRSMH---------
----------------GPCPVTTFGPKAC-------------------------------
------------------------------------------------------------
--------------MLQNPKA---------------------------------------
----IMHIQDPASQL-----LT--WNKPPKSV--LVIKKVRDASLLKPFKELCVFLTEEK
NMIVYV-EKKVLEDPAIAN---------------------DENFGPVKKKFCTF---RED
YDDISNQI------------DFIICLGGDGTLLY----ASSLFQD--SVPPVMAFH----
---------------LGSLGFLTP-----FNF-DNFQTQVTQVIEG-----NAA------
----LVLRSRLKVKVS----KEHKEKKTVLQNGVEENGLIVKSEKEPIKQ----------
----------------------------------TKYQVLNEVVVDRGPS---SYLSNVD
VF-LD-----GHLI-----TTVQGDGVIVSTPTGSTAYAAAAGASMIHPNVPAIMITP--
ICPHSLSFR-PIVVP-----------AGVELKIMLSPDARNTAWVS----FDG--RKRQE
---ISHG-----DSISITTSCYPVP---SICFR-D-PVNDWF-DSLAE-C-LHWNVRKKQ
------NHFTEEEEE--------------------

Octopus_bimaculoides_Ocbimv22036801_cyto
------------------------------------------------------------
-------------------------------------------MKIRMNDNQNDTPSTLP
NVQTLPSFQTTSLP----------------------------------------------
------------------------------------HTACNTDCSASHHHLYHH------
----------------------RPLVSQTAINTNTTGPTTL-------------------
------------------------------------------------------------
-------------------TSLSSTCETMEVNRHSKKPERH--FPRNQHNT---------
----------------SIFAEVEFGPKGT-------------------------------
------------------------------------------------------------
--------------LMDNSRL---------------------------------------
-----ITIPEQTGQK-----LK--WSEPPETV--LVLKKSFGDNMFEPFIEVLFWLTYEK
KLTVFV-ESKVLNPIFFKD----------------------ERYDGIKNHLQTF---NQD
NEDLTDRI------------DLVICLGGDGTLMY----AASLFQQ--SVPPVMSFH----
---------------LGSLGFLAP-----FQF-REFKEDITQVLEG-----NAT------
----LLLRSRLECIVC----KAGTELSKKSDWK---------------------------
-----------------------------------NILVLNEVVLDRGLS---PYLCNLD
LY-VE-----RHLV-----TSVQGDGIIISTPTGSTAYAVAAGASMMHPSVPSIMITP--
ICPHSLSFR-PIVVP-----------AGVEIKLMVSKEARNTAWVS----FDG--RSRQE
---LKVG-----DCVKIKTATHPVP---SICCK-D-PIDDWF-NSLAE-C-LHWNVRKLQ
GGPSSTTSMASLNSDEIEFNHSS------------

Capitella_teleta_CapteT168507_cyto
------------------------------------------------------------
------------------------------------------------MPYVSNEALAAR
QLNQKPQTPQLKKI----------------------------------------------
------------------------------------RNESIQTSQLD-NRLSTS--M---
------------------------------------------------------------
------------------------------------------------------------
-------------------ENLAESRPP---------------RRRTKSLY---------
----------------GVSPNCKFGPKAS-------------------------------
------------------------------------------------------------
--------------VMKNQAN---------------------------------------
----VLTIQDPGSQR-----LT--WYKSPLTV--LIIKKILDEQVIQPFFDLSLWLLKVK
QMVVFV-EAKVLEEDLVVG---------------------HRQFKDIKGKLCSF---KEG
VDDLTDKI------------DLIICLGGDGTLLY----ASTLFQQ--SVPPIMAFH----
---------------LGSLGFLSP-----FEF-DDFKSKVTTVLQG-----NVP------
----LSLRTRLKCVI-----AKKGPDCDQLDDA-PFKHVESK------------------
----------------------------------QNILVLNEVVVDRGCM---PYLGNLD
LY-IE-----HKYI-----TSVQGDGLIISTPTGSTAYAAAAGASMVHPNVPAIVIAP--
ICPHSLSFR-PIVVP-----------AGVEIKLMVSPNARSDAWVS----FDG--RNRLQ
---LSKG-----DVLKISTSIFPIP---SICNE-D-QISDWF-DSLGR-C-LHWNVRKPQ
KAFSHAPSSESLLSDSDNGR---------------

Drosophila_melanogaster_CG6145_cyto
------------------------------------------------------------
-------------------------------------------------MTCLSDIDLAT
LHQHRLEEIFSYKL----------------------------------------------
------------------------------------AWSGTGHQQTQYNDLLVRHNASLK
RQRIIQHTANRASTRAKDQASTDDCVATSPGNIQAKSEQ---------------------
------------------------------------------------------------
-------------------DPDDGYFDSTTRRTRSGT------WPRTRSLN---------
----------------APSPFQHFGPCGR-------------------------------
------------------------------------------------------------
--------------IMKNSAM---------------------------------------
----VMQIQDPASQR-----LT--WYKPPLTV--LVIKK-KDSQVLPPFVQLVEWLVQEK
HMVVWV-ESAVLEDKLLRDDVKLEQESSKFQKVHQQYAGVRARFLDLREKLVTF---KDG
RDDLTDRI------------DFIVCLGGDGTLLY----ASQLFQQ--SVPPVMAFY----
---------------LGSLGFLTP-----FQC-DNFQEQVTNVLEG-----HAA------
----LTLRSRLRCSIH----RKGERRKESLLHSVGGNLLIPSFQRQLNYVELNNGQTGKA
GSNNNNGHNN-------------------------SILVLNEVVINRGPS---PYLSNID
IF-LE-----GKYI-----TSVQGDGLIVSTPTGSTAYAAAAGASMIHPSVPAILVTP--
ICPHSLSFR-PIVVP-----------AGVELKISISPDSRNTSRVS----FDG--RNDQE
---LNHG-----DSLRVTTSIYPVP---SICSQ-D-QISDWF-DSLAE-G-LHWNVRKRQ
------KCLDELSDLTTSGSEDTLDDFDNLQIYDA

Drosophila_melanogaster_CG33156_cyto
------------------------------------------------------------
------------------------------------MALSDIDLATLHENRLEQRWHYGL
PNSHHIYHQHHYHH----------------------------------------------
------------------------------------VGFSAMTRLCL-ERNLQR------
-----------------KVQPDHNGNCLARGRSRENA-----------------------
------------------------------------------------------------
-------------------NAIDSSSSGGGRRRRSGT------WPRTRSLN---------
----------------APSPVQQFGPCGR-------------------------------
------------------------------------------------------------
--------------IMKNSAM---------------------------------------
----VMQIQDPASQR-----LT--WYKPPLTV--LVIKKVSDASVLAPFVYLVDWLLQEK
NMVVWV-ESAVLEDVQLNE---------------------NVRFKAIRDKLVTF---KDG
RDDLTDRI------------DFIVCLGGDGTLLY----ASLLFQQ--SVPPVMAFH----
---------------LGSLGFLTP-----FRF-DNFEEQLTSVLEG-----HAA------
----LTLRSRLRCVMHRR--SDRKHEAKTLEADLDGEARPAA------------------
----------------------------------NSILVLNEVVIDRGPS---PYLSNID
LF-LD-----GKYI-----TSVQGDGLIVSTPTGSTAYAAAAGASMIHPSVPAIMVTP--
ICPHSLSFR-PIVVP-----------AGVELKISVSPESRNTSWVS----FDG--RNRQE
---LFHG-----DSLRVTTSIYPVP---CICAQ-D-QISDWF-ASLAD-G-LHWNVRKRQ
------KCLDELSDLTASGSEDTLDEIENMKLYDV

Tribolium_castaneum_TC006614_cyto
------------------------------------------------------------
------------------------------------------------MASLWAGSDVDL
SVLHQCRIAERLEF----------------------------------------------
------------------------------------RLACLHKQKIP-DSDTKC------
------------------------------------------------------------
------------------------------------------------------------
-------------------EGEIHKFRQCRRRSGT--------WPRTRSLN---------
----------------APSPIQQFGPCGR-------------------------------
------------------------------------------------------------
--------------IMKNSAMVIISSDCDISVSVVNFSEMVANGNVVCLPFAEEINNNNN
MKFQYRTIQDPASQR-----LT--WYKPPLTV--LVIKKVRDASVHLPFVQLVQWLIEEK
RMLVFV-EAAVLEDPLLDQ---------------------FTSFATIKDKLMTF---RDG
KDDLTDKI------------DFIICLGGDGTLLY----ASHLFQQ--SVPPVMAFH----
---------------LGSLGFLTP-----FRF-DNFQEQVNNVLEG-----NAA------
----LTLRSRLRCIIM----RKGDDEKKTSKQP---------------------------
----------------------------------TNLLVLNEVVVDRGPS---PYLSNID
LF-LD-----GKLI-----TSVQGDGLIVSTPTGSTAYAVAAGASMIHPSVPAIMVTP--
ICPHSLSFR-PIVVP-----------AGVELKISVSRDSRNTSWVS----FDG--RNRQE
---LLHG-----DSLRVTTSIYPVP---SICAQ-D-QISDWF-DSLAE-C-LHWNVRKRQ
------KHLDELTDLTHSSSNDTLDSLEHAELIEK

Hypsibius_dujardini_OQV12611_NADK_tardigrade_cyto
------------------------------------------------------------
------------MPAKSPTVVRRSTATAQPKKEVATNGNATDTKMANAKTTAKLEAAAEK
EMKAPRRRTCRRMS----------------------------------------------
------------------------------------VGCCLRLLPRP-ARNVEN--VRLT
GLSTIDSNGDRLLTSKTSSSSHSSSKISVATTEKDNDSQSDLDGSFSNGSASPAVNSATN
LAPSKTQSEKKPNKICDFLLSKLTNGHRE-------------------------------
-------------------EPKTSPLPNKLRLLDEH-------MKRTRSLA---------
----------------GPSPNCRFGPKAQ-------------------------------
------------------------------------------------------------
--------------LFQPAAE--------------------------------DTDQLDV
SAASSFNYHDPGNTR-----LN--WYTLPQSV--LVIKKARDHDVLEPFVQLIRCLLRK-
GMQVFV-EESVLTEEISQK---------------------CEVFIKMKDQLCTF---VQG
CDGLNEKI------------DFIVCLGGDGTLLY----AGSLFQT--SVPPVMAFH----
---------------LGSLGFLTP-----FEF-VDVETKIDSVLSG-----HAN------
----LTLRSRLKCVI-----RSKEAASHVLKSA-DAAGGATVAGSGDTVAMRNGFRNED-
----------------------------------ATHVVLNDVVIDRGPS---PYLVHID
LF-AD-----GQLV-----TSVQGDGLIISTPTGSTAYAVAAGASIIHPGVPAIMITP--
ICPHSLSFR-PIVVP-----------AGCDLRVMVSENARDSAWVS----FDG--RNRQQ
---LSIG-----DSLRITTSVYPLP---SICAA-D-QMQDWF-NGLAG-C-LHWNVRKPQ
------KKLDPDL----------------------

Ramazzottius_varieornatus_GAU98205_RvY_09383_NADK_tardigrade_cyto
------------------------------------------------------------
------------------------------------------------MNSGGDRLLVDV
ASPDAPLKDYDSDL----------------------------------------------
------------------------------------NSSVLNEQISSSEREDEL------
-----------------GRLRSSTLPNGTKDRLLSLLTVNL-------------------
------------------------------------------------------------
-------------------NGMESKTTPMKNIQTRLLEELN--ARRPKSLA---------
----------------GPSPNYRFGPKAH-------------------------------
------------------------------------------------------------
--------------LLQPEQQ---------------------------------------
---HTTTFHDPGDTR-----LK--WNATPQTV--LVIKKIRDEDVKEPFVQLIRCLLKK-
NMRVLV-EKSALSEQNLLA---------------------CETFVSMKDQLSTF---IEG
CDSLNGLI------------DFIICLGGDGTLLY----ASSLFQT--SVPPVMAFH----
---------------LGSLGFLTP-----FGF-EDIEEKIESVVSG-----HSY------
----LTLRSRLQCVLDN---TETRASPAPADSPVDGCGRDGS------------------
-----------------------------------TFVILNDVVIDRGPS---PYLVHID
LF-VD-----GQMV-----TSVQGDGLIISTPTGSTAYAVAAGASIMHPAVPAIMITP--
ICPHSLSFR-PIVIP-----------AGCELRVTVSDNARDPAWVS----FDG--RNRQQ
---LSRG-----DSVRITSSVYPLP---SICAA-D-QMQDWF-NGLAG-C-LHWNVRKPQ
------KPLQQ------------------------

Priapulus_caudatus_XP_014663475_NADK_cyto
------------------------------------------------------------
--------------------------------------------------MERLSLHGKS
SGESFQQSAEDDLI----------------------------------------------
------------------------------------ISNALDTDDGD-SCVHEE--DHGE
EH----------------WQDVDDGETSGSHAIAPLGMMGRTR-----------------
------------------------------------------------------------
-------------------NGFAKNKMPMRVEKV---------FRRARSLT---------
----------------GPSPVYNFGPKAR-------------------------------
------------------------------------------------------------
--------------TMKNSAG---------------------------------------
----LMSIQDPASLR-----LT--WYKTPFSV--LVIKKIYDEDIIRPFVEIISHLVKER
RMMVYV-EEAILKDVKLNS---------------------NEDFDRLKDKLYTV---SEG
QDDLTDKI------------DFILCLGGDGTLLH----ASSLFQT--SVPPVLAFH----
---------------LGSLGFLTI-----FEYAENFKSVLTSVLEG-----NAK------
----LSLRSRLKCAI-----TKVDSDLSRIPVK-NLQASHQK------------------
-----------------------------------SMMVLNEVVIDRGPS---PYLTNLD
LY-VE-----GRYV-----TSVQGDGLIISTPTGSTAYAVSAGASLVHPSVPAIMITP--
ICPHSLSFR-PIVLP-----------AGVEIKVMVSPEARSTAWVS----YDG--RNRHE
---LAHG-----ELLRVATAIYPVP---CICRD-D-QIMDWF-DCLGT-C-MHWNVRHRQ
K-----PFIGIGNGMTPSSSSNSLCSRNSGSDTNC

Mnemiopsis_leidyi_cyto
------------------------------------------------------------
------------------------------------------------------------
----MTEKGDGTEQ----------------------------------------------
------------------------------------KEVSEDDPP---------------
------------------------------------------------------------
------------------------------------------------------------
-------------------ENGSEQVPSAKK------------LSPGKRHL---------
----------------KKQESTFFGRNSM-------------------------------
------------------------------------------------------------
--------------M---------------------------------------------
-------LGDTNVPLYKQLHLS--WTRPPSNC--LVIKKYHDPAVLKKFKMMCIWLITVR
GLDVYV-EEKDFEELQTIKAGELPRSSSYDNFKSISTKNLDIEFIGLIEKIKVW---KIG
KDKLNNKI------------DFIACLGGDGTLLY----ASSLFQR--SVPPIIAFS----
---------------LGSLGFLTP-----FDF-KEFPTVLNKVLKG-----TLG------
----FTLRNRLESTLWS---RGAEGESEEDDDHIIIP-----------------------
----------------------------------ESVQVLNEVVIHRGIY---SGVCMID
IY-CD-----EFFV-----TTVIGDGVIVATPTGSTAYAAATGASIVAPSVPCYIIAP--
ICPHSLSFR-PIMVP-----------LNCSLKCKLNKDARGDAQIS----FDG--RHMQD
---FTKN-----HIVDISASEYPLP---CIDKE-G-SMQDWF-NGLQN-T-LLWNGRSS-
------AQKPLEKKK--------------------

Amphimedon_queenslandica_Aqu2.1.32577_cyto
------------------------------------------------------------
------------------------------------------------------------
-------------M----------------------------------------------
------------------------------------AGMARAEPDMS-NAAEKK------
------------------------------------------------------------
------------------------------------------------------------
-------------------RQSYKYYNQRSQLD----------FYPEQTDS---------
----------------DEEPKSKAMIQKA-------------------------------
------------------------------------------------------------
--------------SDMSG-----------------------------------------
-------IEDPSCDHH----LL--WREAPKRV--LLMKKFRDEEVTATFKNVAKWLIEEM
NAVIIC-EPAVLKENLICQ----------------------EEFSSISRQFLTW---KDE
DEDSEEEDSKEKVLSDI---DIIICIGGDGTLLY----TSSMFQDGTAVPPVLSFN----
---------------NGSLGFLTP-----FPI-TEYKSHIQRVFKG-----KVS------
----ITLRHRLICEIRA---NNKVALPLSPDNE-DICHVDYCKDHPVSPPPNDMRRLSKF
STKVMISSQD---------------------KLKTKMMVMNEVVVDRGPS---PYLTNLE
LC-CN-----GRPM-----TSVQGDGIIIATPTGSTAYSLAAGASMVHPSVPCMLISP--
ICPHSLSFR-SIVIP-----------AGVEISVTVATESRNSAWVS----FDG--RNRQE
---IFQG-----DCVVVTTSSCPVP---SVNNT-G-HVTDWF-DSLAE-C-LHWNIRKQQ
------KKL--------------------------

Oscarella_carmela_g.176965_g.177026_cyto
------------------------------------------------------------
------------------------------------------------------------
------------------------------------------------------------
---------------------------------------MSEENDVE-IRAARE------
------------------------------------------------------------
------------------------------------------------------------
-------------------SIAARTLQPTDR------------FGPKACLL---------
----------------EAVPKGREEMSHG-------------------------------
------------------------------------------------------------
--------------RPH-------------------------------------------
-------VIESCLRRVTDYHLC--WTIAPTTV--LVIKKFRDVTVTRCFKTLITWLHNEK
HMTVYV-ESSVLEEEELAD---------------------DENFAEHCERLNTW---SDG
EEDLKDKI------------DFIICLGGDGTLLY----ASTLFPS--SAPPLIGFH----
---------------LGSLGFLTP-----FPF-QKSKEAISTVIDG-----AAK------
----LTLRLRLHCKVQ----KASKSIDKRVLQ----------------------------
-----------------------------------PDSVLNELVIDRGPS---PYLSNLH
VY-CN-----DNLV-----TVVQGDGLIVATPTGSTAYAAAAGSSMVHPSVPAIILAP--
ICPHSLSFR-PIVVP-----------SGVDIRISVSEDSRHTAWAS----FDG--RNRRE
---IKQG-----ESVLVTTSKWCLP---CVTDG-D-HLSDWF-RSLSQ-C-LNWNYRLQQ
K-----GFDGRASSEADE-----------------

Capsaspora_owczarski_CAOG_004754_KJE94057_cyto
------------------------------------------------------------
--------------------------------------------------GSPTSTLTAT
EASSSPRAADATTT----------------------------------------------
------------------------------------TTPTAHDALAS-PSLSPS------
----------------SSSEDADQLSSLPLTHHSSASSS---------------------
------------------------------------------------------------
-------------------TVASAGASPNPQPRN---------IRQEHHMI---------
-------------------AKSKFLREHA-------------------------------
------------------------------------------------------------
------------------------------------------------------------
----------KALHST---PLE--WIAPPTTV--FVIKKFRDRAVTERLKEITTWLVAEK
QLTVFV-ESSVLQEDALVN---------------------DVTYAHSILPKLQNLD-VST
IGTLADQI------------DFIICLGGDGTILY----ASSLFQG--RCPPVMSFH----
---------------MGSLGFLMP-----FDV-RNFKERIECVLLG-----KCL------
----VTMRMRLECEVI----RSKNNQRASMLPH---------------------------
-----------------------------------VFHALNEIVIDRGPS---PFLGDLQ
VF-CD-----GKHI-----TSVQGDGLIVATPTGSTAYSVSAGGSMVHPNVPAMLLTP--
ICPHTLSFR-PILVP-----------DTVELRLLVSLTSRNSAWIS----LDG--RNPQE
---LKQG-----DGLRIVSSPWPVP---TINRV-D-QSTDWF-RSLSQ-C-LNWNVRQKQ
------LPFNEESRYRPSGLRPYPYPGYESAPSLD

Guillardia_theta_163085_cryptophyte_cyto
------------------------------------------------------------
--------------------------------------------------MSFSGSFESG
QMNAQPEAKRAGIK----------------------------------------------
------------------------------------ILQCNNEYC---QYERRN------
------------------------------------------------------------
------------------------------------------------------------
-------------------NGNIEWASQSNRLVNLN-------FDSKPQLV---------
----------------LIIKKPNAPP----------------------------------
------------------------------------------------------------
------------------------------------------------------------
-----LSLALKEVAHF----LR---DEKNLQV--ILL--PLLASVLVLFSSTLSDEPSTS
KVA--V-EPAVKAEFPDLP--------------------WLISLGPP---GCTA---NQY
CPDTLRSI------------DFVICLGGDGTIMW----VNGLYNG--PCPPIVSFA----
---------------MGSLGFLTP-----FDF-SDYKKVITRVMRN-----EMK------
----VEIRTRLWCTVH----NDMRRKIAD-------------------------------
------------------------------------FITLNEVSVDRGPS---PYLTNIE
CF-CD-----DRFV-----CASQGDGIIVATPTGSTAYSLAAGGSMVHPDVPGMLLTP--
ICASVLSFR-PIVFP-----------DSVTLRLQVPVDSSVSAWCS----FDG--RNAMS
---LSKG-----WSVTVITSKWPLP---LVARS-G-GEDDWF-NGVME-T-LNWNNRKVQ
------GGFARTCSGDSIPGEKSKN----------

Guillardia_theta_XP_005830771_52824_cryptophyte_cyto
------------------------------------------------------------
------------------------------------------------------------
------------------------------------------------------------
------------------------------------------------------------
------------------------------------------------------------
------------------------------------------------------------
------------------------------------------------------------
------------------------------------------------------------
------------------------------------------------------------
------------------------------------------------------------
------------------------------------------------------------
------------------------------------------------------------
-------------------------LGGIGAVIH-------------GMRSLLGVAE---
---------------VQEQGCLAL-----RNF--SLQTEMELIVEQ-----EFI------
------------------------------------------------------------
------------------------------------YYALNDMVLDRGPS---PFLTSVE
CY-CN-----GKLI-----TLVQGDGLIIATPTGSTAYNQAAGGAMVHPGVPCILFTP--
LNPHSLSFR-PIILP-----------SNSVLKLQLTAVARAPAWVS----FDG--RQRQP
---LNQKFA-----LLKNSKFIPLP---CHSRP-RMRTTDLAPRVLSQPCRLDLAMKLRR
DRILRLGPRKFEQELHPQEAGNKENNQF-------

Arabidopsis_thaliana_NADK1_CYTOPLASMIC
-------TVYSQKLGRVRLRFPYIYILHINLPSWRLETYLKLLLRVTHFLLLLLSLSFFF
VFDHRRQNSMSSTYKLNHTDSFANGDAKSLLPNPENGFTHLTSL------AQSEKAVQEL
LLQQTPMQATDDHL----------------------------------------------
------------------------------------VEFSEALRTVA-KALRGA--AEGK
AL---------AQAEAAEWKRRYELERSKNVELQHKELSNGVCADES-----------NG
QRMEHLAKSPRLYAQEISS-----------------------------------------
-------------------NGMETICSHEVLQDGGFNSFNNKLKRKASFKL---------
----------------SWGCKGMANDQHK-------------------------------
------------------------------------------------------------
--------------KEIVSFE---------------------------------------
--RGNISTAERSSKQI---SLT--WESDPQTV--LIITKPNSTSVRVLSVDMVRWLRTQK
GLNIYV-EPRVKEELLSES-----------------------SSFNF---VQTW---EDD
KEISLLHTKV----------DLLITLGGDGTVLW----AASMFKG--PVPPIVPFS----
---------------MGSLGFMTP-----FHS-EQYRDCLEAILKG-----PIS------
----ITLRHRLQCHII----RDKATHEYEPEE----------------------------
-----------------------------------TMLVLNEVTIDRGIS---SYLTNLE
CY-CD-----NSFV-----TCVQGDGLILSTTSGSTAYSLAAGGSMVHPQVPGILFTP--
ICPHSLSFR-PLILP-----------EHVTVRVQVPFNSRSSAWVS----FDG--KDRKQ
---LEAG-----DALVCSMAPWPVS---TACQV-E-STNDFL-RSIHD-G-LHWNLRKTQ
------SADGP------------------------

Theobroma_cacao_NADK1_cyto
-----------------------------MSPS---------------------------
--------------KLDSTASFGNGDASISCSKPE--NGLVDSL----SLFHSEKAVEE-
LLQQTPVEGMDEHL----------------------------------------------
------------------------------------IEFSEALRTVA-KALRRA--AEGK
AS---------AQAEAAEWKRRYELERTRNIQMERKARIAERFSAEQ-NGDFDCGKVEN-
-SDNQLVQQNEPDEHSEKGCMKHGICSH--------------------------------
-------------------EVLRDRESDSNSKGDHNKM-----MRKASFKL---------
----------------SWWCKGENGDQHK-------------------------------
------------------------------------------------------------
--------------HDIVSFE---------------------------------------
--KGNITTAERSSKQI---SLK--WESDPQTL--LILTKPNSVSVRILCAQMVRWLKEKK
KLNIYV-EPRVRVELLTES-----------------------SDFNY---VQTW---KDD
REILLLHTKV----------DLVITLGGDGTVLW----AASMFKG--PVPPIVPFS----
---------------LGSLGFMTP-----FHS-EHYKECLDSVLRG-----PIS------
----ITLRHRLLCRVV----RDAAKNEYDTEE----------------------------
-----------------------------------PILVLNEVTIDRGIS---SYLTNLE
CY-CD-----NSFV-----TCVQGDGLILSTTSGSTAYSLAAGGSMVHPQVPGILFTP--
ICPHSLSFR-PLILP-----------EHVTVRIVVPFNSRSPAWAS----FDG--KDRKQ
---LAAG-----DALLCSMAPWPVP---TACQV-D-STNDFL-RSIHD-G-LHWNLRKTQ
------SFDGPRDL---------------------

Oryza_sativa_XP_015620997_NADK1A_cyto
-------MSLD------------------ELPHKKLASSEGIRFARSDSRFRSLSPAPIP
IPTAPSFRSLVD----PVSDERVNHDTVTS-HESEIGSGSISTVSSTVSSVESEKAAYE-
FLAQTPIKSTDAHL----------------------------------------------
------------------------------------VEFSEAMRTVA-KALRRV--AEGK
AA---------AQAEAEEWRRKYELEMA---HKQQRKIKGYGSCANN--------ELEKL
ASQLTL-ETPASDQAGCCG--NHGICSH--------------------------------
-------------------EVLQDESPGPNPRSSHKLV-----SRKASFRL---------
----------------SWGCNGDKNGQHK-------------------------------
------------------------------------------------------------
--------------HDFVSFE---------------------------------------
--KGDITTAERSNKQI---LLK--WESSPQTV--LFITKPNSNSVHVLCAEMVRWLKEHK
KINVVV-EPRVSKELLTED-----------------------SYYNF---IQTW---DDD
EEKKMLHTKV----------DLIVTLGGDGTVLW----AASLFKG--PVPPVVAFS----
---------------LGSLGFMTP-----FPS-EQYRDCLDNVLNG-----PFS------
----ITLRNRLQCHVI----RDAAKDELETEE----------------------------
-----------------------------------PILVLNEVTIDRGIS---SYLTYLE
CY-CD-----SSFV-----TCVQGDGLIISTTSGSTAYSLAAGGSMVHPQVPGILFTP--
ICPHSLSFR-PLILP-----------EYVTLRVQVPHNSRGQAWAS----FDG--KDRKL
---LSPG-----DALICSISPWPVP---TACLV-D-STTDFL-RSIHE-G-LHWNLRKSQ
------SFDGPRD----------------------

Sorghum_bicolor_SORBI_3003G432100_NADK1A_cyto
-------MSLD------------------ELADKEPSSSEEVQLAPSDSKFRSIGPAPIP
IPAPPSIRSLVD----SVSDERVNVDIVAS-HQSE--NGSISTASST-GSLESEKAAYE-
FLAQTPVRSTDAHL----------------------------------------------
------------------------------------VEFSEAMRTVA-KALRRV--AEGK
AA---------AQAEAAEWKRKYELETA---HKQQSKIKGYNSCISN--------DLDKL
ASQLTL-ETPAPDQLGCCG--KHGICAH--------------------------------
-------------------EVLQDEVPGPIPRSNHKVV-----GRKASFKL---------
----------------SWGCNGDKNGQHK-------------------------------
------------------------------------------------------------
--------------HDFVSFE---------------------------------------
--KGDITTAERSNKQI---LLK--WESPPQTV--LFITKPNSNSVRVLCAEMVRWLRESK
NINIFV-EPRVRKELLTED-----------------------SYYNF---VQTW---DND
EEIKMLHTKV----------DLIVTLGGDGTVLW----AASLFKG--PVPPVVAFA----
---------------LGSLGFMTP-----FPS-EQYRELLDNVLNG-----PFS------
----ITLRNRIQCHVI----RDAAKDEIMTEE----------------------------
-----------------------------------PFLVLNEVTIDRGIS---SYLTNLE
VY-CD-----SSFV-----TCVQGDGLIISTTSGSTAYSLAAGGSMVHPQVPGILFTP--
ICPHSLSFR-PLILP-----------EYVTLRVQVPYNSRGAAWAS----FDG--KDRQQ
---LSPG-----DALICSISPWPVP---TACLV-D-STTDFF-RSIHE-G-LHWNLRKSQ
------SFDGPRD----------------------

Oryza_sativa_XP_015640515_NADK1B_cyto
-------MDGR------------------RLD----------------------------
------------------CDGRVNLSVATS-DQTL--DSSM----------ESERAAYA-
FLPQTPIKSTDAHL----------------------------------------------
------------------------------------VEFSEAMRAVA-KTLRQV--AEGK
AA---------AQAEAAEWKRKYELEKAVKAHRHNTVTKGCSNCDKE--------KLEQL
ASQLTL-ETTSVDPTSCCG--NHEICSR--------------------------------
-------------------QILQDECPGTNKISHDKIA-----ARKAPFKL---------
----------------SWGCNGDNNGQHK-------------------------------
------------------------------------------------------------
--------------HDFVSFE---------------------------------------
--KGDITTAERSNKQI---LLK--WESPPQTV--LFVTKPNSNSVHALCAEMVRWLKEHN
NINIFV-EPRVSKELVTED-----------------------SYFNF---IQTW---DND
EEMKTLHTKV----------DLIVTLGGDGTVLW----AASLFKG--PVPPVVAFS----
---------------LGSLGFMTP-----FSS-ELYRECLDHVLKR-----PFG------
----ITLRSRLQCHVI----YDSAKNEVDTEE----------------------------
-----------------------------------PILVLNEVTIDRGMS---SYLTYLE
CY-CD-----SSFV-----TRVQGDGLIISTTSGSTAYSLAAGGSMVHPQVPGILFTP--
ICPHSLSFR-PLILP-----------EYVTLRVQVPINSRGQAWAS----FDG--KGRKQ
---LGPG-----DALICSISPWPVP---TACLV-D-STTDFL-RSIHE-G-LHWNLRKSQ
------SFDGPVA----------------------

Sorghum_bicolor_SORBI_3009G123700_NADK1B_cyto
-------MSAN------------------ELAA---------------------------
----------AD----EVCDERINFNVATS-NQTE--NGDITTV----SLVESERAAYA-
FIPQTPIRSTDAHL----------------------------------------------
------------------------------------EEFSEALRTVA-KTLRRV--AEGK
AA---------AQAEAAEWKRKYELEMASKEHKHYNVIKGCSNFRKD--------KLEQP
TSQLAL-ETAPIDQTSCCG--NHGICSH--------------------------------
-------------------QILQDECPGPKRKPDEKII-----GRKAPFRL---------
----------------LWGCDGDKNGQHK-------------------------------
------------------------------------------------------------
--------------RDFVSFE---------------------------------------
--KGDIKTAERSNKQI---LLK--WESPPQTV--LLVTKPNSNSVLALCAEMVS------
--GTF------RKELLAED-----------------------SYFSF---IQTC---NND
QEAKTLHTKI----------DLIVTLGGDGTVLW----AASLFIG--PVPPVVAFS----
---------------LGSLGFMTP-----FPS-EQYRECLSNVLKQ-----PFS------
----ITLRSRLQCHVI----RDAAKEQVENEQ----------------------------
-----------------------------------PILVLNEVTIDRGMS---SYLTYLE
CY-CD-----SSYV-----TRVQGDGLIISTTSGSTAYSLAAGGSMVHPQVPGILFTP--
ICPHSLSFR-PLILP-----------EYVTLCVQVPLNSRGHAWAS----FDG--KGRIQ
---LGRG-----DALICSISPWPVP---TACLA-D-STTDFL-RSIHD-G-LHWNLRKSQ
------SFDGPSA----------------------

Physcomitrella_patens_PP1S77_287V6_NADK1_cyto
---------------------------------------------MNLTSPLAQDEGASE
GEPLASADALQSGSLPKIVGPHRKTICSLFSKSKTTRMEQDGGKHQNGWIHSCSQRSVEE
HLQETTIGDGGTHL----------------------------------------------
------------------------------------VEFSNAMRAVE-KALRQVAASKGR
AQ-----------DEAAEWKRKYEMERLRAASLEQEQQVLEQELEQCRSPPDPWTSDEPL
ELEKADTENGERSPVGSANGWFPLHVNSDCCKREGICSQ---------------------
-------------------QLLRSHSSSSGNISLLSEVQPV--AEKASFRL---------
----------------VWGCAGKVSPRHK-------------------------------
------------------------------------------------------------
--------------HDVVSFE---------------------------------------
--CGNISTASRSSKQI---TLV--WDSPPQTV--LIISKPNSPTCTALCKEMIRWLREEK
GVGVYL-EPPMKKEILAE------------------------DYFNCVK-SCET---EEE
VLQLHTKV------------DLVITLGGDGTVLW----AASMFKG--PVPPVVSFS----
---------------MGSLGFMTP-----FQS-DRYKECLQTLIKG-----PVY------
----ITLRHRLHCQILRN--PDKVKEGEDPCES---------------------------
----------------------------------EVHLVLNEVAIHRGMS---SNLSNLE
CY-CD-----GNFV-----TSVQGDGLILSTPSGSTAYSLAAGGSMVHPQVPGILFTP--
ICPHSLSFR-PLILP-----------EYVTIRVQVPHESRGQAWVS----FDG--KDREQ
---LSGG-----DALICRMAAWPVP---AACEQ-E-STTDFL-RSVRE-G-LHWNLRKRQ
------LSDGPIST---------------------

Physcomitrella_patens_PP1S57_138V6_NADK1_cyto
------------------------------------------------------------
-------------------------------------MDLDCGKRQNGSIHACSQRSMEE
HLQETSIGDGDAHL----------------------------------------------
------------------------------------VEFSEAMRAVK-KALRQVSESKAR
AL-----------DEAAEWRRKYEMEHLRAAILEQKQKKREQYIDQS--PPDSWSPAEPL
DSEKSDPENGEESPVGSVNGWLPPHSNSECCKREGICT----------------------
-------------------QQILRSHSGSTSNMSLLTRAPQA-AEKASFRL---------
----------------QWGCAGKKDSRNH-------------------------------
------------------------------------------------------------
-------------THDVVSFE---------------------------------------
--CGNITTASRSSKQI---TLV--WNSPPQSV--FILCKPSASDVTAICKEMIRWLKEEK
GIGVYV-EPSMKRELLDDS-----------------------SYFRCVQ-ACET---EQE
VHEVHTKV------------DLVITLGGDGTVLW----AANMFKG--PVPPVVSFS----
---------------MGSLGFMTP-----FRS-DRYKDCLQTLIKG-----PVY------
----ITLRHRLHCQIIRN--PEAVKEGDDPCEE---------------------------
-----------------------------------THLVLNEIAIDRGMS---SFLTNLE
CY-CD-----DIFL-----TSVQGDGLILSTPSGSTAYSLAAGGSMVHPQVPGILFTP--
ICPHSLSFR-PLILP-----------EYVTIRVQVPRNSRGQAWAS----FDG--KDRQQ
---LNEG-----DALLCHMSAWPVP---AACDI-E-STTDFL-QSVRD-G-LHWNLRKRQ
------GSEGPTSN---------------------

Physcomitrella_patens_PP1S32_187V6_NADK1_cyto
----------------------------------------------MDVLTQGACVAWRT
PVARESFPRDLVGLPRHFTRRHSLKLPRKILIGLTSSPNRLEHGKIENLAIRSQRLDSDG
VGAMITNRDEKNHL----------------------------------------------
------------------------------------SEFSDALQTVA-KALEDV--AVKK
AL---------AQDEAAQWKHKYELELLRNSQLERSIASRALDSSRQDNLSVTSVISEGD
IDATEFRSSPQNTQTRSNGYLQYKETIQN-------------------------------
-------------------SKVLSYSPDLFNNLYLDTQLDSKISEKASFTL---------
----------------TLDPVDERRKEQN-------------------------------
------------------------------------------------------------
--------------HDLVSFD---------------------------------------
--DGDINAEVRSNKQI---ALV--WNSSPASV--FILLKPNAAAVQQLCEEMVWWLREQN
VTKIYV-EPRVKAELMEEN----------------------ADFEFIQ--TCET---EKQ
LVTINKSV------------DLVITLGGDGTMLW----AASLFKG--PMPPLVAFS----
---------------MGSLGFMTK-----FQS-SMYRESLQAIMKG-----PAY------
----ITLRHRLHCQIIR---HDRETDDNTSSES---------------------------
----------------------------------AEYLVLNEVSIDRGMS---SALSNLE
CF-CD-----GHFV-----TIVQGDGLIISSPSGSTAYSLAAGGSVVHPQVPGILFTP--
ICPHSLSFR-PLILP-----------DYVTLRVQLPLNCRGQAWAS----FDG--KGRQQ
---LWGG-----DALIVRMSEWPVP---AVCEK-E-SSGDFL-RSVRE-S-LHWNRRNIQ
------LADERPSPSH-------------------

Arabidopsis_thaliana_AT1G21640_NADK2_PLASTID
METLCNPVTGECRVPYDFSPEEKPLLEDKIVSVLGCILSLLNKGRKEILSGRSSSMNSFN
LDDVGVAEESLPPLAVFRGEMKRCCESLHIALENYLTPDDERSGIVWRKLQKLKNVCYDA
GFPRSDNYPCQTLFANWDPIYSSNTKED--IDSYESEIAFWRGGQVTQEGLKWLIENGFK
TIVDLRAEIVKDTFYQTALDDAISLGKITVVQIPIDVRMAPKAEQVELFASIVSDSSKRP
IYVHSKEGVWRTSAMVSRWKQYMTRPITKEIPVSEESKRREVSETKLGSNAVVSGKGVPD
EQTDKVSEINEVDSRSASSQSKESGRFEGDTSASEFNMVS--------------------
-------------------DPLKSQVPPGNIFSRKEMSK----FLKSKSIAPAGY-----
------LTNPSKIL--GTVPTPQFSYTGVTNGNQIVDKDSIRRLAETGNSNGTLLPTSS-
-----QSLDFGNGKFSNGNVHASDNTNKSISDNRGNGFSAAPIAVPPSDNLSRAVGSHSV
RESQTQRNNSGSSSDSSDDEAGAIEGNMCASATGVVRVQSRKKAEMFLVRTDGVSCTREK
VTESSLAFTHPSTQQQ---MLL--WKTTPKTV--LLLKK-LGQELMEEAKEAASFLYHQE
NMNVLV-EPEVHDVFARIP-----------------------GFGFV---QTFY---IQD
TSDLHERV------------DFVACLGGDGVILH----ASNLFKG--AVPPVVSFN----
---------------LGSLGFLTS-----HPF-EDFRQDLKRVIHGNNTLDGVY------
----ITLRMRLRCEIY----RKGKAMPGKVFD----------------------------
--------------------------------------VLNEIVVDRGSN---PYLSKIE
CY-EH-----DRLI-----TKVQGDGVIVATPTGSTAYSTAAGGSMVHPNVPCMLFTP--
ICPHSLSFR-PVILP-----------DSAKLELKIPDDARSNAWVS----FDG--KRRQQ
---LSRG-----DSVRIYMSQHPLP---TVNKS-D-QTGDWF-RSLIR-C-LNWNERLDQ
------KAL--------------------------

Theobroma_cacao_TCM_035207_NADK2_plastid
MDTLCNPLTGECIVSYDFTPEEKPLVEDKIVSVLGCMLSLLNKGREDVLSGRVSIMNNFR
MADISVMDDKLPPLALFRSEMKRCCESLHVALENYLTPDDFRSLNVWRKLQRLKNACYDL
GFPRKDEHPCHTLFANWQPVCLSTSKEE--IESKDCEIAFWRGGQVTEEGLKWLIEKGFK
TIVDLRAEIVKDNFYQAAMDDAISSGKVEFVKIPIEVGTAPSMEQVEKFASLVSDFNKKP
IYLHSKEGVWRTSAMVSRWRQYMTRFASQFVSNQSMSPSDTPSKAANGSGEMQASSSSEE
KLKLQETLNVSHGSNGAHKNEVFSDNDKEDQRICGANNDLVSSQVMTSEEAVDNAEGTMI
NIFENI-------------DPLKAQIPPCNIFSRKEMSM----FLRSKKISPPMY-----
------FNHQLKRL--ETLPVSRETSTRAAWGNKVVHANAKSQLAEAG----SSNGLFSA
TNQSQEHHSTAAGRGKYLNGGSYATSSTKVNGFVEGERYSMTETKAATLDGNFNEHVTST
SFSKRQKSNGKAFSDSNDDELGSIEGDMCASATGVVRVQSRKKAEMFLVRTDGFSCTREK
VTESSLAFTHPSTQQQ---MLM--WKSTPKTV--LLLKK-LGPELMEEAKEVASFLYYHE
KMNVLV-EPDVHDIFARIP-----------------------GFGFV---QTFY---SQD
VSDLHERV------------DFVACLGGDGVILH----ASNLFRG--AVPPVVSFN----
---------------LGSLGFLTS-----HTF-EDYRQDLMQVIHGNNTADGVY------
----ITLRMRLQCEIF----RNGKAVPGKVFD----------------------------
--------------------------------------VLNEVVVDRGSN---PYLSKIE
CY-EH-----DRLI-----TKVQGDGVIVATPTGSTAYSTAAGGSMVHPNVPCMLFTP--
ICPHSLSFR-PVILP-----------DSARLELKIPDDARSNAWVS----FDG--KRRQQ
---LSRG-----HSVRISMSQHPLP---TVNKS-D-QTGDWF-HSLIR-C-LNWNERLDQ
------KAL--------------------------

Oryza_sativa_XP_015616979_NADK2_plastid
MSALCDPETGECPVRYDVQTEDLPVLEDKVAAVLGCMLALLNRGRKEVLSGRSGVASAFQ
GSEDSTM?DKIPPLALFRGDLKRCCESMQVALASYLVPSEARGLDIWRKLQRLKNACYDA
GFPRADGHPCPTLFANWFPVYFSTVPDD--SLSDELEVAFWRGGQVSEEGLEWLLLKGFK
TIVDLREEDVKDDLYLSAIHEAVSLGKIEVVNLPVEIGTAPSAEQVQRFAEIVSDSAKKP
IYLHSQEGISRTSAMVSRWKQYVTRAERLATQNRSLNGNGKHVRNDQTEQLTNSPGFSSE
GSENGTPLESDRTM-EGETCDIDIETARHNLEITNSLPSE---QSTEQGELHGTRTELQS
NFRLES-------------NPLKAQFPSCDVFSKKGMTD----FFRSKKVYPKSVLNPRR
RSNSLLVSRRKQSL--SAEQNGAIDYEAA-----------------------E-FKVLK-
-SSNGASFDNDYILSVASGITNGKPSNNGASTSVEDREMETSVVTVDPRTSDTSNSNGNA
PLGSQKSAERNGSLYVEREKSDHVDGNMCASATGVVRLQSRRKAEMFLVRTDGFSCTREK
VTESSLAFTHPSTQQQ---MLM--WKSPPKTV--LLLKK-LGDELMEEAKEVASFLHHQE
KMNVLV-EPDVHDIFARIP-----------------------GYGFV---QTFY---TQD
TSDLHERV------------DFVACLGGDGVILH----ASNLFRT--SVPPVVSFN----
---------------LGSLGFLTS-----HNF-EGFRQDLRAVIHGNNTL-GVY------
----ITLRMRLRCEIF----RNGKAMPGKVFD----------------------------
--------------------------------------VLNEVVVDRGSN---PYLSKIE
CY-EH-----NHLI-----TKVQGDGVIVATPTGSTAYSTAAGGSMVHPNVPCMLFTP--
ICPHSLSFR-PVILP-----------DSARLELKIPDDARSNAWVS----FDG--KRRQQ
---LSRG-----DSVQISMSQHPLP---TVNKS-D-QTGDWF-RSLIR-C-LNWNERLDQ
------KAL--------------------------

Sorghum_bicolor_SORBI_3005G068700_NADK2_plastid
MSALCDPETGECPVRYDVESEDLPVLEDKVAAVLGCMLALLNRGRNEVLSGRSGVASAFQ
GSEDTS--DRIPPLALFRGDMKRCCESMQVALASYLAPSEPRGLDVWRKMQRLKNACYDA
GFPRPDGYPCPTLFANWFPVYLSIVSDD--SGTDELEVAFWRGGQVSEEGLAWLLQKGFK
TIVDLREEDVKDDLYLSAVQEAVSSGKIEVVNMPVEIGTAPSAEQVQQFAALVSDGARKP
IYLHSKEGVSRTSAMVSRWKQYVTRSERLAVQNHSLNGNGKVLTSYKTMQHTDSSSSSTN
GTENGTITESDRTMNNGESCEIDIETARHNLEVTNALPND---QSTQQGEMPGTGAELLS
NFKLES-------------NPLKAQFPTCDVFSRKEMTK----FFRSKKVYPKSVLNSRR
RSSSLLVSRRKQNL--IVERNGTIDYEAA-----------------------E-FAVLE-
-SSNGKSFDNDYILSVASGITNGKPSNNGASSLIEEKEREVSVATVDTRAS-ASSSNGKV
QVGSQKSAAKNGTPYLERNKSDNVDGNMCASSTGVVRLQSRRKAEMFLVRTDGFSCTREK
VTESSLAFTHPSTQQQ---MLM--WKSPPKTV--LLLKK-LGDELMEEAKEVASFLHHQE
KMNVLV-EPDVHDTFARIP-----------------------GYGFV---QTFY---SQD
TSDLHERV------------DFVTCLGGDGLILH----ASNLFRT--SVPPVVSFN----
---------------LGSLGFLTS-----HNF-EGFRQDLRDLIHGNNTL-GVY------
----ITLRMRLRCEIF----RKGKAMPGKVFD----------------------------
--------------------------------------VLNEVVVDRGSN---PYLSKIE
CY-EH-----NHLI-----TKVQADGVIVATPTGSTAYSTAAGGSMVHPNVPCMLFTP--
ICPHSLSFR-PVILP-----------DSARLELKIPDEARSNAWVS----FDG--KRRQQ
---LSRG-----DSVRISMSQHPLP---TVNKS-D-QTGDWF-RSLIR-C-LNWNERLDQ
------KAL--------------------------

Physcomitrella_patens_PP1S17_312V6_NADK2_plastid
-------HAAVMSSLRTLTLVQAGYANDRDIPVLEEKVVAGLARIGAILQQGRLEVVGSR
QFVNMVNSPGFVPPLARLRAELKESCESLQKALETCLYPSLIPESIYRPLQRLHNICYDA
GFPRLPGSPDHADIPNLAAVKLCPFQGGNPNLNQNEEIAFWRGGQVTEEGVEWLLQQGFK
VVVDMRAEQSGSPFVQSMLETAEKTGKLRIIKMPVPFRTAPTAEQVEEFAKLVAVPENKP
LYLHSQGGVGRACAMVSRWREYVLQLSGEGMRNPTKGSLDSSNFSSDGNTSDDVGAALRF
PTDDSADEGASDYSNSRSLDAGDRDAKDSITPMEISSSGD---EDDQRMITAVK------
-------------------SSFEAQRPGPNVFNKSSMSQ----FMKRRKTTPQGAGPVIG
ISDLAESTARRDQIGGIAGPAGQWRLAEP-----------------------GIPRANAG
NDSLVTEPRGFPETSEENGRLNQQTGAHSDVAGEEIRNESSNGAAVDGEVSSRSEQPVVR
NGGLVRVDPAESQGRSEVENAPIVEGDMCASTTGVVRVQSRRKAEMYLVRTDGFSCTRER
VKESTLAFTHPSTQQQ---MLM--WKTPPKTV--LLLKK-LGMELMDQAQTVASYLFHQE
GMNVMV-EPDVHDVFARIP-----------------------GYGFV---QTFY---NQD
TSELHEMV------------DFVVCLGGDGVILH----ASNLFRE--AVPPVISFN----
---------------LGSLGFLTS-----HAF-EAFKGDLKSIIHGS----GVY------
----ITLRMRLRCELF----RNGKPIPGKVFE----------------------------
--------------------------------------VLNEVVVDRGSN---PYLCKIE
CY-ER-----SRLI-----TKVQADGVIVATPTGSTAYSTAAGGSMVHPNVPCMLFTP--
ICPHSLSFR-PVILP-----------DSALLELKVPDEARSNAWVS----FDG--KKRQQ
---LCKG-----ESMQISMSEYPMP---TVNKL-D-QTEDWF-ASLSR-C-FGWNQRIEQ
------RSITFYQE---------------------

Thalassiosira_pseudonana_XP_002291199_stramenopiles_cyto
------------------------------------------------------------
------------------------------------------------------------
------------------------------------------------------------
------------------------------------------------------------
------------------------------------------------------------
------------------------------------------------------------
------------------------------------------------------------
------------------------------------------------------------
------------------------------------------------------------
------------------------------------------------------------
------------------------------------------------------------
------------------------------------------------------------
--------------------DLIVTLGGDGLLMY----AAHVFSG--PVPPILPVA----
---------------GGSMGFLTP-----FAREEMFDAILISLALAFGRNNQIC------
----ISMRMRLDCRIFGS--DGTLKSRYN-------------------------------
--------------------------------------VLNEVVIDRGSS---PYLASLE
CF-CD-----DVHL-----TTVQADGIIFSTPTGSTAYSMAAGGSVVHPAVPAILVTP--
ICPHVLSFR-SMVFP-----------DHVVLRCYVPSDARSTACVY----FDG--KHRTE
---LNRG-----DSVQIEMSAHPVP---TINRA-D-HSSDWL-SSLKR-N-FNFNTRVRQ
------NPLR-------------------------

Phaeodactylum_tricornutum_XP_002180250_stramenopiles_cyto
------------------------------------------------------------
------------------------------------------------------------
------------------------------------------------------------
------------------------------------------------------------
------------------------------------------------------------
------------------------------------------------------------
------------------------------------------------------------
--------------------------EHE-------------------------------
------------------------------------------------------------
------------------------------------------------------------
------------------------------------------------------------
------------------------------------------AFP---------------
--------------------DLICTIGGDGLLMH----AAMLFQG--PIPPILAVA----
---------------GGSLGFLTP-----FSK-EEMVDAIRV---------RIC------
----LSIRMRLECRIL----NGQGAVR---------------------------------
----------------------------------ARYNVLNEVVIDRGSS---PYLAALE
CF-CD-----DVHL-----TTVQADGIIFATPTGSTAYSMAAGGSVVHPAVPAILVTP--
ICPHVLSFR-SMVFP-----------DHVVLRCYVPDDARAEASVA----FDG--KHRQE
---LHRG-----DSVQIQMSAYPVP---TINRM-D-HSSDWL-GSLKQ-N-FNFNTRPRQ
------RPL--------------------------

;
end;
