# Supplementary material for: Episodic evolution of a eukaryotic NADK repertoire of ancient provenance
Source: PLoS One. 2019 Aug 1;14(8):e0220447. doi: 10.1371/journal.pone.0220447 (PMC6675116; doi:10.1371/journal.pone.0220447)
Supplement: S1 File — See S2 Table for a list of files. (ZIP) [file pone.0220447.s003.zip › NADK-dataset/NADK_v58-nematodes_only.fas]

>Ancylostoma_ceylanicum_EYC08485_clade_V_mito1
FRPKKVLILSKITRYEFEKRLHSNVDDKQLEALLRRRGSDYHQLLAKHRVHHDYLTTIQSELEEAGVESRVVQRSDYNEEALQWADAIMTAGGDGTFLLAASRIHQKDKPVIGINTDPQGSEGYMCLMRKLPKEHFRSALQRLLDGDFDWLYRQRIRITLSGDAQNGVGDSIDLHDRQLNQEPSTTRWLDAYSTPSSSVHRTPQHRSPRCSDAEASLNAVKKSKKRPRSPSERVTVQLPVLALNEVFIGESLSSRVSYYEIQIDDGKMVKQKSSGIAMCTGTGSTSWYFNINKLTEQCVSELLRIVSDRCEVSLPVDDKKVVSDICTTFNQQLIFSPDLRRMAFTVRDPIFNATFPPITPRGFAEKIVVKSRGYDAHLVVDGGVSYRFNDGAEASLEVHEEDALQTVIF
>Necator_americanus_XP_013303814_NECAME_17870_clade_V_mito1
MMQHIFRSEGYMCLMRKLPKEHFRSALQRLLDGDFSWLYRQRLRIVLSSDAPNGVGDSVDLHDRQLNKEPYTSRWMDVSSTPGASTQRTPQQRSPRSTDASPFSSTAKKKRTRSSSEKVKMQLPVLALNEVFIGESLSSRVSYYEIQIDNSKMVKQKSSGIAICTGLPLSPLQGLASSDVSSWFLAARAANAGVSAQEFQEIGAS
>Haemonchus_contortus_CDJ91584_CBG21019_clade_V_mito1
MTAGGDGTFLLGASRIHQRNKPVIGINTDPQGSEGYMCLMRKLPKEHFRSALQRLLDGDFHWLYRQRIRITLSGDRQAGVGDSIELHDQQLNRMPATTRWMDGHVTASSAFCHANQGATPPREDGICNVKKSKKRQRSPPERVTMQLPVLALNEVFIGESLSSRVSYYEIQIDNGKMVKQKSSGIAICTGTGSTSWYFNINKLTEQCVSELLRITSEQCNVALPADDKQMVSDICTKFNQQLIFEPDSLRMAFTVRDPIFNATFSPSTPRGFAEKICVKSRGYDAHLVVDGGVSYRFNDGAEATVEVREEDALQTVIFR
>Dictyocaulus_viviparus_KJH51218_DICVIV_02583_02505_clade_V_mito1
ESSFHPKKVLVLSKITRYEFEKHKHPKFDDEQLQVMKMFQLRRRGTDYYQMLSKHRVHCNYLQTIQEELEWVCCLRKAGMESRVVQRFDYTEELIDWADVVMTAGGDGTFLRAASRIHGRNKPVIGINTDPQGWLYRQRIRITLTGDPQARIGDSFELYDHEINTLPTTLRRLDTYPTRSSLSCHENEQSAAKIHHEHTVSSLTNEAKEQNRPLSERISIQLPVLALNEVFIGESLSSRVSYYEIQIDDGKMTKQKSSGIAICTGTGSTSWYFNINKLTEQCVSELLQITSDRCGVKLPIDDKRVVSEICAKFNEQLIFKPDLFRMAYTVRDPIFNATFPSTTPRGLAEKIRVKSRGYDAHLVIDGGVSYRFNDGTEALVEMHDEDALRTVVFR
>Caenorhabditis_elegans_Y17G7B.10_NADK2_MITOCHONDRIAL_clade_V_mito1
VRNAYLCSSQPSVAPRIATAAAGAVVAPLPVKDESSRYWVDPTNHMRLPRSLAAALYQTQNTQSKRSIGNMEKPSFTPKKVLILSKLTRYEFEKRVNKGCSDEQLATLLKKRGSDYGRLLSKHKIHHSYLNTLQRELENAGIESRLVRRFGYTQEAVDWADAVFSAGGDGTFLMASSRVRTKHKPVIGINTDPQGSEGYMCLMRKLPEENLAGALKKLFSGNFEWLNRQRIRITVTGDDGISDAIELHDQQLNRDPATTRWTDNPRSPAREIEECMSLSPPVKKRMISEAVEIPEVEKETVELPVLALNEVFIGESLSSRVSYYEIGINDAQMLKQKSSGITICTGTGSTSWNFNINKLTEQCVQDLMKIVAEHCNLPQIPHGDKNAVSEICTKFNQQLIFDPDRKQLAFSVRDPIFNATFPPTDPRGFADKICIKSRGYDAHLVIDGGISYRFNDGSEAVMEVRDEDTLRTVVFR
>Pristionchus_pacificus_PPA11260_NADK2_clade_V_mito1
GRKVQSQGGLSFLQDQSPVSLLKRFFLAATLKDCSIMISLRLIKNDSDLQEETDLIRLPSNKTFAYSVKTEFRPSKVLIVAKTTRYQMEKRLASSVDDETLHSILVNRGTDYNRLLSKHNEHKAYVKYLEQLLKNRNCETRIVERFDYDESAADWADAIFAAGGDGTFLLASSKIQTNEKPVIGINTDPQGSEGHMCLLRKAPMEHVDGAIDRLFKGDFQWLFRTRIRISVTSEGGLGESTPLHSSAMNREPSTTRWEGRGRERDRERSSPRKTSRIVGERKTEDVPILSLNEVFLGESLSSRVSYFQLSIDGGPLHKQKNSGLTVCTGSGSTSWYFNINKLTRESVADVLSLASSSSSSFPSISPSDQIIDKICNQFNEKLMFDPDLNKMAFCIRDPIFNSTFTQSKSRGFATDIKVCSRGYDSHLVVDGGMSYPFNDGSEAHLRVLPQDSLRTVIFR
>Diploscapter_pachys_WR25_08591B_clade_V_mito1
MDCNANISQCRLASSRDPSSFSVSPALLPPVVSSAESDSIERIGDWLQDVSTAKHMRRIANQAAAHFVAHNKSKFTQAATTPIASPCLAAQKNVQPVNGHVSMMSTRSGSEKSIFQPKKVLILTKLTRYEFEKKVHDDVSETQLEKILNRRGSNYNRLLKKHELHHQYLQKISEELSRAGIESRIVQRFDYTSEAIDWADAVFSAGGDGTFLMAASKIHNRDKPVIGINTDPEGSEGYMCLMRKDSQEHFGATLQRLLNGDFQWLFRQRIRITVTGDNGVGDSVELHDQQLNRHPSTSRWTDNLRSQSPERSQPKTSRKRVKTSPSKERITVELPVLALNEVFIGESLSSRVSYYEIQIDDEKMLKQKSSGLTICTGTGSTSWYFNINKLTDQCVYDLMKIVSDKCNVSLPVNDKSIVSDICKQFNQKLIFDPDLPQLAFCVRDPVFNATFPATRQRGHATRICVKSRGYDAHLVRNQQD
>Diploscapter_pachys_WR25_16973A_clade_V_mito1
MDCNANISQCRLASSRDPSSFSVSPALLPPVVSSAESDSIERIGDWLQDVSTAKHMRRIANQAAAHFVAHNKSKFTQAVTTPIASPCLAAQKNIQPVNGHVSMMSTRSGSEKSIFQPKKVLILTKLTRYEFEKKVHDDVSETQLEKILNRRGSNYNRLLKKHELHHQYLQKISEELSRAGIESRIVQRFDYTSEAIDWADAVFSAGGDGTFLMAASKIHNRDKPVIGINTDPEGSEGYMCLMRKDSQEHFGATLQRLLNGDFQWLFRQRIRITVTGDNGVGDSVELHDQQLNRHPSTSRWTDNLRSQSPERSQPKTSRKRVKTSPSKERITVELPVLALNEVFIGESLSSRVSYYEIQIDDEKMLKQKSSGLTICTGTGSTSWYFNINKLTDQCVYDLMKIVSDKCNVSLPVNDKLIVSDICKQFNQKLLFDPDLPREFHKSFDFSLQK                               

>Steinernema_glaseri_L893_g16684_clade_IV_mito1
MHSLSVCAVKCVSAYASAVLKNGFPAACRRQLTTNSRQFVGHLNDDIALGSAMPNSTHDGCCESGTAVANGSDTDTQKMEFNPKRVLLLSKITRLEFERRRHPNLNESELELLLKTRGSDYERLLNKHNHHLSYLNLINSELNRAGIETRIVKRFNYTDDVIDWADAIFSAGGDGTFLLAASKIKTRDKAVIGINTDPTGSEGYMCLMRKKPADAFPEALQRLLSGDFRWLWRQRIRISLVNGRLDDPVELHDQELHVDIDEVRARQSSTTLSSEHRYPLLSLNEVYIGESQSSRVSYYELQLDSQPMVKQKSSGITICTGTGSTSWHFNINKLTNECVSELLNILNGTFNTAVEPTKDNVQKIVDQFNSRLVYEPDCKKMAYSVRDAIWNATFPRLPPRGFAERIRVKSRCFDANLVIDGGISYKFNDGMEAVLEMHPEDALRTVILG

>Ascaris_suum_GS_04151_clade_III_mito1
MLARRGSDYSRLLERHEQHNLYLNVVEQELRNAGIETRVVQRFDYDKAAVEWADAIFSAGGDGTFLLAASRVTSSDKPIIGINTDPHGSEGYLCLLKKRSHEHFKDALKRLLDGDFRWTYRQRIRVRLRGDPGRIEHVELHDQQLNIRSSDAWHGMLSERRSDEQNDGSAEELKDTNREVILPELALNEVFMGESLSSRVSYYELQIDDSEAMKQKSSGITVCTGTGSTSWFFNINKLNDQCVSDLLRIIGEELSMPMPYDDAQVVRRICDAFNNRLIFAPDLEKMAFSVRDPVYNLTFRPTVERGFASKIRVRSRCYDAHLVIDGGAAYKFNDGAEAILEVHPEDALKTVIFR 
>Brugia_malayi_Bm6303_clade_III_mito1
RIMQRFSVNNSLLARDVAIPPFAINMDSIAATYKSSYCSNAGMKIQTSDNSSTVEKKPIFKPKKVLILSKLTRLEYERQNHPFLDETQLKKALARRGSNYDRLRRRYDEHYRFLNVVIGELRACGIETRTVQKVDYNNAAVSWADAIFSAGGDGTFLHAASRILSAEKPVIGINTDPMGSEGHLCLLKKLSHEYFRDALKRLLAGDFRWLYRQRIRIRLEGDVGDIKPFYLHEEQLPFYNSKKQEMLKSTRISGNIAEEHVNVLSDLALNDVFIGESLSSRVSYYEIQYDDSEMVKQKSSGVIICTGSGSTSWYFNVNKVTDHCVSSILDIASKEIGCTTLTEDKSLIQRIRDIYNSRLLFTPDCKNMAYCVRNPIYNATYPEFPPRGLVKRLRLHSRCYDAHLVVDGRVAYRFNDGAEAVLEIHPKDALKTVVFR
>Wuchereria_bancrofti_EJW80533_WUBG_08558_clade_III_mito1
MKRIMQRFSVSNSLLARDVAISPFAISMDSIAATYKSSYNSTAGTKVQISDNSNTVEKKPVFKPKKVLILSKLTRLEYERQNHPFLDETQLKKVLARRGSNYERLRRRYDEHYRFLNVVVGELRACGIETRTVQKVDYNNAAVSWADAIFSAGGDGTFLHAASRILSTEKPVIGINTDPMGSEGHLCLLKKLSHEYFRDALKRLLAGDFRWLYRQRIRIRLEGDVGDIKPFYLHEEQLPFYNSRKEMLKSAKISGNTDDDGHVNVLSDLALNDVFIGESLSSRVSYYEIQYDDSEMVKQKSSGVIVCTGSGSTSWYFNINKVTDHCVSSILDIASKEIGYATLAEDKSLIQRIRDIYNSRLLFTPDCESMAYCVRNPIYNATYPEFPPRGLVKHLRLHSRCYDAHLVVDGRVAYRFNDGAEAVLEVLIFFIYF
>Loa_loa_LOAG_00877_clade_III_mito1
IMQKFSVTSSALLARVTAIQLFATNMDSPVAIYQSSYNTTGTKIQTSDNSNTAEKCTFKPKKILILSKLTRLEYERQTHPFLDETQLKKALVRRGSNYERLRRRYDEHYQFLNVVIDELRACGIETRTVQKFDYNNAAVSWADAVFSAGGDGTFLHAASKILSTEKPVIGINTDPKGSEGYLCLLKKLSHEYFKDALKRLLAGDFRWLYRQRIRIRLEGDVGDIEPFYLHEEQLPFHYSKMQEMLKSRRKTENPTEGNVNVLSDLALNDVFIGESLSSRVSYYEIQCDYGEMVKQKSSGVVICTGSGSTSWYFNINKMTDHCISNILGIASKEIGNITLGEDKSLIRRIRDIYNSRLLLTPDSENMAYCVCNPIYNATYPEFPPRGLVKRLRLHSRCYDAHLVIDGRVAYKFNDGAEVVLEIHPEDALKTVVFR
>Onchocerca_volvulus_OVOC10974_clade_III_mito1
QQNYLVTSNSLLSRVAAVFLFANSMDSTTATYQSSYSSTATKIQINDNSSKTEKCIFKPKKVLILSKLTRLEYERHTHPSLNEIQLKKELARRGSNYERLRNRHDEHYQFLNVVIDELRACGIETRTVQKFDYNNAAISWADAIFSAGGDGTFLHAASRILSTEKPVIGINTDPKGSEGYLCLLKKLSHQYFKDSLKRLLAGDFRWLYRQRIRIRVEGDVGNSEPFYLHDEQLPFHKSEKKEMLRSKRKSEKTTEGYDNVLSYLALNDVFIGESLSSRVSYYEIQCDDGIMVKQKSSGVIVCTGSGSTSWYFNINKMTDYCVSSILNIASQEIGNMTLGKDKLLIRRIRDIYNSRLLFTPDCEKMAYCVRNPIYNATYPEFPLRGLVKRLRLHSRCYDAHLVIDGQVGYKFNDGAEAILEIHPEDALKTVVFR
>Toxocara_canis_KHN81145_clade_III_mito1
APITTKELTSSHLHLLTGMFLGSDPCPQSNGRDLLTCAAQEMDHTECCRARGVASTSAGDKCLGFCQMSPGSQFQPSNMNISDALGKQSELKDKRRKKKLRSGAERAGLEVSVGRVLRFLRRGRYAHRIGTAAGVYLAAVLQYLILEVVELSGDAAHANKRKRIFPRHIQLAIRNDDELNRLLSAVTIPEGGVIPHMESTLFIPSESYTCNISNAMKHTGCAMSTLFDVLLASEKCSYLSMPMWKYYGRLPRIAFSYTALMHCDSLNLHMRASQTSRLSTAPESRLQPSDERPVFSPKKVLILTKLTRLEFERRTHATLSEEQLKHALAKRGSDYARLLERHEQHNSYLKLVEQELRNAGIQTRVVQRFDYDKASVEWADAIFSAGGDGTFLLAASRVTSNDKPIIGINTDPQGSEGYLCLLKKLSQEHFKDALERLLSGDFRWTYRQRIRIRLCGDPGRIEHVELHDQQLNIRSEDAWHGMLSERRPGEQSDGSAEELKDTEREVVLPELALNEVFIGESLSSRVSYYELQVDEGEAMKQKSSGITVCT
GTGSTSWFFNINKMNEQCVSDLLALIAQELSIPIPHDDPQFVQRICRAFNDRLVFAPDFQKMAFSVRDPVYNSTFRPSSQRGFASRLRVRSRCYDAHLVIDGGAAYKFNDGAEAILEVHPEDALKTVIFR

>Trichinella_spiralis_EFV53791_clade_I_mito1
AMRPYLSLLKGAVCRSGLFPVVYPSGTVWYAVSLSKYHSAALMNLPMNSARNVDDFRSPAIGSSTSVFNPQKVLVLSKITRLDYERSSNKNLTEAELSRKINQNGSDYERLVSKHNTHYEFLNKICHELSERKVEYKVVKRWEYESQEVDWADAVIAAGGDGTFLLAASKIRERSKPLIGINTDPLSSEGYLCLLKKQPEEQLPIAFEKLFSGNFKWIWRQRIRITLIGDGAFDKPEELYDCQMRYPEYRWADHMQEHERSRLGTENSVSTVYDNHSDCPNDHVGHHARVLPYLALNDIFIGESLSSRVSYYDLQVDDGPFMKQKSSGLTACTGTGSTSWYFNINRLSDHCLKDLLKIVSDELKVKLPYDDSEIVNRLCDKFNNQLAFPPETVGIAYVVRDPIFNETFLPFPSRGFAKQLLIKSRGFDAQVIIDGGVSYAFSYGTMVKLEVNAQDALQTVIFR
>Trichuris_suis_KFD56596_M513_02700_clade_I_mito1
MTSSISAATAVAASSIRYLADVSVVGHRVLCVSCRRVVRPTRSSSLSVVIISCRRCLGCLNTVCCPVAPASRCAERHSRKRLLARTRMSISSRRLPSMNSSREHVSDIDSKPYFNPSRVLVLSKITRLDFERRRLQKRDDEDSQDIIRDGADCSKLWKQHNAHYSYLKRICQELSARNIEYKVVQRWDYNPEAIDWCDAVISAGGDGTYLLAASKIREQSKPLIGINTDPTSSEGYLCLMKKRSEEYLPEALNRLFSGDFTWLWRQRIRVTLSGKNAFAEPVELFDQQLMYPEYRWSDHVREYEDVRLRSLVLSRAAQSAARPSSGPSGNFVPSFERLLPYLALNDVFIGESLSSRVSYYDLQVDDGKFTKQKSSGLTVCTGTGSTSWYFNINKLTDMCLKDLLKLVSDEFHVQIPYEDESVVQKICKRFNDKLVFSPEDPS
LAYAVRDPVFNATFPPFPARGFSRKMVVQSRGYDAHLVIDGGMSYIFNHGTVAKLEINAQDALRTVIFR
>Romanomermis_culicivorax_nRc.2.0.1.g26460_clade_I_mito1
MEKSRNKTISGEDLAEKLNDLISNDGQNNEILRKNDSFYNGMTHHDSSPYFTDYDQNIRLNDLKNSRIKNEKSNETNDNNNNNNNGGDELHQIKKFEIKSTEIKFEDDEGRPKFRPHKVLILTKLTRLEFERRTNPDLKERGSDYNRLLAKYRVHSSYLKTICDELQKQGIEYRTVQRWDYSEENIEWADAIFTAGGDGTFLLAASKIRSRNKPVIGINTDPSGSEGYMCLLKKLPENKFPEALSRLLGGEFQWLWRQRIRVTLSGKHAFDDPIELHDQQGENFPLIGQILIYPEYRWSEHVREYEDVRNRLKTHFKGCTPLYGRAFKRRARSVSPSQSTKRVLPFLALNEVFIGESLSSRVSYYELQVDDKEKVKQKSSGFTVCTGTGSTSWYFNINKLTDRCVADLLQIINEELGVQLPTKDPAIINKLCRRFNDQLIFSPSDLPANCKYSQTERAVQEQPICRIVCRFIPMTRTSRFTESPDSSKVPILRLIIEIDFLMICELHSPKL 

>Ancylostoma_ceylanicum_EYC29404_clade_V_mito2_m2c
MAAAVKIHPALITIPEAEVPSVSNPVPQFRTAVVLQKLTRLDWEKQKYPHKTTQQLLQYLRSKGYDVNDMIESDKKQKAAVMEILARLEEANIITQVVTRQSLRAAVPWADLVVSAGGDGTYLTAAAAVADKTPVIGINTDPVGSEGHLCIGGKNPPHDLFQRIVEGKFQFANRSRIRVTVLNKKQEAKNDCILALNEVFVGEDEAAKVSTYSISIDDQPMVKQKSSGLIVTTGTGSTSW
YYGMNRVEEQSVSAILEAMQSMGIEVKANVRGLAEEIAKKMNDKIAFEPDHPNFAYSIREPIFNATFKRTSVRGFARRIRLKSKCSKGFLVLDGATKIPFNSGTEVLLEIFEADALRTIKL
>Haemonchus_contortus_C460251_clade_V_mito2_m2c
MPSKEFLWFSLLLSNFREAHIMTQVVSRQTLPTAVQWADLVVSAGGDGTFLTAAAAVTDKTPVIGINTDPVGSEGHLCIGGKNPPHDLIERIVNGKFKEAHIMTQVVSRQTLPTAVQWADLVVSAGGDGTFLTAAAAVTDKTPVIGINTDPVGSEGHLCIGGKNPPHDLIERIVNGKFKSVKRFILIFLYANRSRIRVTVLNRKPEAKNGCTLALNEVFVGEDEAAKSIFSRYANRSRIRVTVLNRKPEAKNGCTLALNEVFVGEDEAAKVSTYAISIDDQPMVKQKSSGLIVSTGTGSTSWYYGMNRVEDQGVAAILEA
AAQGMGVEIKANMRELAGEIAKKLNDKIAFEPNHPNFAFSIREPIFNATFKRTPVRGFARRIR
LKSKCSKGFLVLDGATKIPFNSGTEVLLEINEADSLRTITL
>Dictyocaulus_viviparus_DICVIV_08266_clade_V_mito2_m2c
MSRFSYFIVMTFMNTKMTAVVKIQPAVITLPEAEVPSVSNPSQHFRTAAVLQKMTRLDWEKQKHPHKSMPQLLQYLRYKGHEIEEIIESDRKQKAAVAEILTRLQDANIMTQLVERQSLSDAVAWADLVISAGGDGTFLTAAAAVADRTPVIGINTDPVGSEGHLCIGGKNPPHDLFQRLVEGKFRRIRVTVLNKKSETKNGCILALNEVFIGENEAAKVSTYSISIDDQPMVKQKSSGLIVSTGTGSTSWYYGMNRVEEQSVSAILEAMQSLGVEVKANMRELAGEIAKKINDKIAFEPSHPNFAYSIREPIFNATFKRTSVRGFARRIWLKSKCSKGFLVLDGATKIPFNNGTEVLLEIFETDSLRTIVL
>Caenorhabditis_elegans_Y77E11A.2_NOTMITO_clade_V_mito2_m2c
LAISHCVSHVARPVSPVTQGKPSGSRQQPAIRFALILRKSTRWQWEKEQTGLSDADLKKHLSSKGTKVQELLENEKKQVNAVQEIVSELGKAGISTKVVTREQLAQYLPEADLVISAGGDGTFLAAASVVNDNTPIIGINTDPIGSEGHLCVGGKNPPRDLIERLVSGNLKWVQRTRIRVTVKESRNSIFSLKRSEKSTNLALNEVFIGEDEAAKVSTYNISIDDSQTVKQKSSGLIVSTGTGSTSWYLGMNRIDENATTSVLEALQSLGVDVPITRNLVEKVVNSVNEKIPFEPDHPSFAFSIREPIFNATYKRTATRGFARKIKLESRCTNGYLVLDGSTKIPFPRGAVATIEVNPNDALKTVIV
>Necator_americanus_XP_013302554_clade_V_mito2
MTAAVKIHPVIITIPEAEVPSVSNPVPVSIIDLIDTHLLHSTLKAQSLRLFLNRDMVMREANIITQVVTRQSLQAAIPWADLVVSAGGDGTFLTAAAAVADKTPVIGINTDPVGSEGHLCIGGKNPPHDLFQRIAEGKFQFANRNRIRVTVLNKKQEAKNDCILALNEVFVGEDEAAKVSTYSISIDDQPMVKQKSSGLIVSTGTGSTSWYYGMNRVEEQTVSAILEAMQNMGVEVKANVRGLAEEIAKKMNDKIAFEPDHPNFAYSIREPIFNATFKCTSVRGFARRIRLKSKCSKGFLVLDGATKIPFNSGTEVLLEIFEADALRTIKL
>Pristionchus_pacificus_PDM70998_PRIPAC_44394_clade_V_mito2_m2c
MLVDSSPSSTLHDPVRFVNTIPTSIHPMGVIPSNPIEEKRNAIVICKRTRWKFEAQRLGENGMILSDEELERVLLQRNIDPRPLKLKEDEQRKAEEMIVNQLRENGFSVRLEDVINLPLRLPPLSLVVTAGGDGTFLAATSLVFDSTPVVGINTDPAGSEGHLCINKKQSKNGPNDAIRMLVDKDTKWTSRNRIKVTVHGGKNENVEPLLALNEVFVGEKDSAKVSYYDISIDGSPSQRQKSSGFIASSGSGSSAWYSSVNHVLPDTVADVMKTLESMGINIPQDASIATRVAKELNDSLIESPHSQDLLFSVREPIFNKTFAPSPCKGKARRISLRSRCSNANLVLDGSRHINFDYGTVVTLEIDPKYALNTLF

>Steinernema_glaseri_L893_g9298_clade_IV_mito2
YSPRKIVLISLECRFSVLSYALYFLKNNVRRNSSKTATTIPFSARLNAGLAGGASRHHRRILSTSCRNVSNTGRPTTQPSDPSHQLMIRRHRSDQSRSRSISGDMGLMLHEAALNLRSPAEALVLNSNHHHQHCSQAASVAAAVETDDRKSPDETTPSSFMPHRVVILSKTTRLQYELQQCGHLDESGLIEHFRRQGTDFEELKRKHCLQSAYVCAIREELRKSNIDARVVLREDYTSKLVEWSDLIISAGGDGTFLTAASKVDDRKPVIGINTDPIGSEGHLCLTGKLQIKPQDVIRQVLDGQFTWAQRQRIRVTIVNQNNENDENGLLAPVDDYDMAFKGVQLFKRESIIPKGPILALNEVFIGESHAARVSYYEVQIDDGPTVKQKSSGITVCTGTGSTSWHYNINRLSGQNVSEMLDIMRSMGMQVANNDSLVHSICQKFNEKLIFEPDSQKMAFTVRDPVFNATFASSQARGFARRIRLKSRCSDAQIVLDGSTSIPFNHGTEVILEMLPDDALRTIHLT 
>Bursaphelenchus_xylophilus_BXY_0818200_clade_IVa_mito2
MLKAGLRFRLPSYRRPVQQSRCFSSQSDDFPGNQAPHNRFMGFQLDQSGEKIQKQDFEWPILHGGYKPQHVLVLSKITRWEVIKDKRIGKDPSDAHLIAKHKQQEWFVEKIVEKLKSHKINVTVTKPGHYTVEKLKNVDLVISAGGDGTFLTAASRIRNNIPVIGINTDPVGSEGHLCLTGKEKRDVGEVIEQFLAGHFTFFYRHRIRVTLLKPSIVGKVRRNDSTEEHNDKAQFHSDDEENHHNNIPLPLLALNEVFVGESHAARVSYLEIQIDDGPVYKQKNSGVIVCTGTGSTSWNYNINRSTERSVAELITFMQEQGYEVKPPLDQNAVKSLCQRYNERLVFAPDEERMEYSIRDPVFNRTFAQIPDRGSATKIKIKSKCSHAHLTLDGSTSIPFNHGAEVLIELYREDALRTALLTAPAEKSS                                                    
>Globodera_rostochiensis_GROS_g12807_clade_IVa_mito2
AEFRISGIANAVCMADRNGVVHYLHNGVATFAKRSSHRASTQKPKRALIVSKSSLLEYEFDRRGPKNDYIGLDDSRFLKELGGQHVNVDDMRVRHKLQRHYLDTIVEELRRHNIEWKIVRRRQYSETLAQWADLIISAGGDGTFLTASKRIPDGRKPVIGINTDPVGYFWHCKRGISGIANAVCMADKNGVVHYLHNGVATFAKRSSHRASTQKCPSFSQFKPKRALIVSKSSLLEYEFDRRGPKNDYIGLDDSRFLKELGGQHVNVDDMRVRHKLQRHYLDTIVEELRRHNIEWKIVRRRQYSETLAQWADLIISAGGDGTFLTASKRIPDGRKPVIGINTDPVGSEGFLCLTGKSRRPADEVIRQFLEESSKPNFHWMHRQRIRVTILKSTGPHDERSLSSSSIHQQMAQCEQGDSPRKDSIAEEQQGNQSDDDEMSNISKKSKFSSDDEEQQSESAVVNGNGGNFHRLALNEVFIGESHAARVSYYDVQVDNGPMTKQKSSGMTICTGTGSTSWHYNINRLTEQTLGEIFTEMSLMGISLDREVDSEMVEGICRHFNSKLKFGPEQNKMAFSVRDPVFNATFPKTPIRGFAHKILLKSRCTHADLILDGSTSIPFNRGTEVLLEIHPEDALQTAVFTAEGRN              
>Panagrellus_redivivus_Pan_g5466_clade_IVa_mito2
MCCPRPSLCLVQSTLASLNLGLRLGCTISSVGAKGYFPLIHQRRYLLLPVSNYQRCVRFKSDKPDSDSKPALMGLVVDEPATITLPVSQNKCHSSATLSRKYGTLFAPKNVLIISKTTRLQYELHRAKLDLSQVHNPEFVSRVKSRGIDLLDLKRKHEMQSTFVENICRELSKDNITVRVATRADYTKDLVAWSDLIISAGGDGTFLTAASKVRDATPVIGINTDPVGSEGHLCLTGKSRRPAGSVIRQFLDGDYGWTQRQRIRVTILKNSSDDSPPAVTSRRNLRSQQSKACHFFSDDEEEAEPPVEPMLALNEVFIGESHAARVSYYEVQIDDGPMLKQKSSGMTVCTGTGSTSWHYNINRLTEQTVGDVIHIMAGMGFKADHDIDDKVVEEVCRRFNQQLIFEPSAHKMAFSVRDPVFNATFPKTSARDFATKIRVKSKCSHAHLVLDGSTSIPFNLGTEVLLELLPEDALQTVSFKH

>Strongyloides ratti_XP_024506761_SRAE_2000222300_clade_IVb_mito2a
FNPKNVVLLTKTTKLQYLLKKYKVKYEDRYQHKFVKKLEKIGVNINELEGKQRFQDEFVNEIVSTLNERKIKTKVVLRDDFNEELVNQSDLVISAGGDGTFLTAASSVSPKIPLIGINTDPVGSEGHLCIAGKANIPPSVQINDFLNGNFEWLKRQRIRVKIIKSVNGSPPLSPNGNGIVSLPEQINHHESLALNEVFIGETHAARVSYYELQIDDGPMLKQKSSGLTVCTGTGSSSWHYNINRITEQKMESILDILEDLNIDFKGKKNASFIEEACNRFNSKLKFDPGYEKMSFSVRDPVFNSTFPLTESRGFCKSIRVKSRCSNAQIVLDGNLTINFNQGTEAILELRPEDSLITA
>Parastrongyloides_trichosuri_PTRK_0000084000_clade_IVb_mito2a
MMNVVVNDNNEKEVFKPKNVVILTKTTKLQYLLKKYKVKYEDRYQEKFIKRLEKIGVNINELEGKQDSQDEFVNEIVDTFKKRNIRSKIVLRDDFNETIVKASDLIVSAGGDGTFLTAASHVPPGIPLIGINTDPIGSEGHLCIAGKANISPSIQINDFLNGDFEWMKRQRIRVKIIKSVNGSPPLSPNNTIGNGDVIINNENHHESLALNEVFIGETHAARVSYYELQIDDGPMLKQKSSGLTVCTGTGSSSWHYNINRITEQKMEAIFDVLEDLNVDFKGKRTAAFVEEACNKFNSKLKFDPGYEKMSFSVRDPVFNATFPMTKSRGFCKNIRVKSRCSNAQIVLDGNLTINFNQGTEAILEMRPEDSLRTAILPQYLNQ
>Rhabditophanes_sp_KR3021_RSKR_0000366100_clade_IVb_mito2a
MAGTSKSADYYETRQKFETPTKVLILSKTTRLQYELSKHKLDFNSRHQEKFVQKLKKMGINMAEIEAKHAKQEEYVKDLKDELERRNIEVVVVLRNDYTQELVESCGLIISAGGDGTFLTAASKVKNNTPLIGINTDPIGSEGHLCITGKANVKAEKVIAKFLDNQFKWLFRQRIRVTILSTPNGSPPSTPSSILPFIKNKNNNNHTEPAEQEFLALNEVFIGETHAARVSYYELQIDDSPMLKQKSSGMTVCTGTGSTSWHYNINRINEQKMNGIFDVLKDMGVDLGTMNRDDLVENVCNKYNHTLIFDPSYDQMAFSVRDPVFNATFPHTESRGFCKSIRIKSRCTKAHIVLDGNQSINFNQGTEVLLEMHDHDELRTATMDPHMFK

>Strongyloides ratti_XP_024498645_SRAE_X000118200_clade_IVb_mito2b
NYLLLKNSEKNFFPPRKVLIISKTTRLQWEMSLKDVNYKKIKNEKVFFDEISNENISPHIIVKHLKHIKYVNKIIHALKKHCIQIKIIYFDEYNENSSKGFDLIITAGGDGTFLTGASKIKNNIPIIGLNSDYHGSEGYLCIGKKMNIPPKIIINKFLEKKFDWMYRQRIKVIVKERSITKEKNMLVNKKIFYVLNEVFISEINSGKVSYFEVSINNEKPVKQKNSGISICTGTGSTAWHFNINKLYDDKLKSIINVLENMGVIFENKNSNFIKEVCNRYNKKLIFDPFCCQMAYTFREPIYNNTFHQMSQKGFTRNIKIISKCSNGGLFLDGNNLIPINFNSEIILQILPEDSLKTV
>Parastrongyloides_trichosuri_PTRK_0000522300_clade_IVb_mito2b
MQSLVRYTRHDVSSTLAATDTTHSSSINKFVNNIVSDKKNLANAEYCLLKTGEKNYFTPRHVLILSKTTRLQYELSLHNITYDQMNHAKFTSKLRSLNINIPALEAKHLAQTNYVNTIANAFIKKGISVRIVTRDEYEKENLEGYDLIVTAGGDGTFLTAASKIINDIPIIGFNSDYHGSEGHLCVARKLNISPDYIISKFLEGNYNWMYRQRITVTIENIYNDKDYCSFNGKKVFHALNEVFIGEVNAARVSYYEVSINNEKAIKQKSSGLSICSGTGSTAWHYSINRLNGNKLESIIHVLESMGINFNEQRKNDNFIKEACDKYNSQLAFDPSYNQMAYSIREPIFNDTFLSMPQTGFTTKMKILSRCSDAQIVLDGNKTIPFNYGTEITLQMFPENALRTINMNFSD
>Rhabditophanes_sp_KR3021_RSKR_0000740800_clade_IVb_mito2b
MKTPFARACFFNLSPNGGTSTHVGDNSKNKPATTTIKWEEEDKIKSINKEVLSSFQSSDKMFFPPKRVIILTKTTRLQYELGKHNIRIDQMHMKSFNTKLTKHGVNIKELENKHLVQSNYVKNVKDVLDQHNIDVRVVTRDDFTEDLVNWCDLVISAGGDGTFLTAAAKLRNDIPLLGLNSDFIGSEGHLCVTGKQDISGAQALKQYLDGKFTWMYRQRIRVTIINPNNNNSLLSCNKPTVSGHDTTSSYLALNEVFIGETHAAKVSYYEVSVDDGPMIKQKSSGMTVCTGTGSTSWHYNINRVYEQKLSGIMDVLESMGVDFGVSRSDSAFIEEACKRFNQQLVFEPSYHQMAFSVRDPVFNATFPHTSPRGFAKKIRIKSRCSDAQLVLDGNQPISFNQGTEVILEMYPEDALRTASMTFA

>Ascaris_suum_GS_05674_clade_III_mito2
MVAGTAELISKIGSDIIECHSDGEQPSKPTLFLSKRILVLSKTTRFDYERQKHAELTLQQFRTILKRRGSNYAAMKKKHIQQQVYVNAICKALTDNGIEVKVVSREEYNDEALLWADAVFSAGGDGTFLIAAAKINDQRPVIGFNTDPLGSEGHLCITRKSDQPVRGVIEKLLKGDFSWMWRQRIRVTILKWVEECKDVSEAEDEMCEKSDGLRKARLFRTDSFDPEMPVLALNDVFIGESHAARVSYYDVQVDDGPMLRQKSSGLTVSTGTGSTSWNYNINRVSDQHINDILSIMKTMGVLRVEPDDEMTNEICRRFNEKLIFEPHSSKMSFTVRDPVFNATFPAMAPRGYASRIRVRSRCSDAHLVLDGGVSVPFNYGTEILLEVHREDALRSVMLL                     
>Onchocerca_volvulus_OVOC4306_clade_III_mito2
MVAGETTINNIVLQYEEGCNNLCIKNNSRTYSGLIFLPKHVVILSKTTRLDYERQKHLHLNSTQFYALLKRRGWNYEEMKKKRIEQQNYVRAMRQYLENRGIKVEVVTRSEYTVEVIAHADAVFSAGGDGTFLVAAQKIRDYRAVIGFNTDPLGSEGYLCITRKGTQPVGEVIDKLLKGECRWMWRQRIRVTILKWVENNKNNEESDEECYETSDKLREARLFLQSDCDAEYPLLALNDVFIGESHASRVSYYDVQIDDGPMVRQKSSGMIACTGTGSTSWNYNINRVSEQHVGELLSIMADMNLHTINPKDAITQEICKRFNEKLLFDPQCTTIAFTIRDPVFSATFPVGIKHGFAKRIRVRSRCTNAHIVLDGNVSIPFNSGTEVLLEIHESDALRSALFS
>Loa_loa_LOAG_05884_CURATED_clade_III_mito2
MVAGGTNVNNNDFECEEDNSDLCTKNKSRMYPGLIFLPKHVVILSKTTRLDYERRKHLHLSRTQFCSLLKRSGWNYKEMKKKHTEQQNYIRTMRQCLENRGIEVEIVTRSEYTMEVVAHADAVFSAGGDGTFLVAAEKIRDHRAVVGFNTDPMGSEGYLCITRKRTQPVGEIIEKLLKGECRWIRRQRIRVTILKWVENDKNNAESDEEYHEKSDKLREARLFLQDNGYPEYPLLALNDVFIGESHASRVSYYDVQIDDGTVVRQKSSGMTACTGTGSTSW
NYNINRVSEQKVSDLLSVMAGMNLLAVDPTDAITQEICKRFNGKLLFDPQCTT
IAFTVRDPVFNATFPAGIQHGFAKRIRVRSRCTNAHIVLDGNISVPFNSGTEILLEIHESDALCSAVFP
>Toxocara_canis_KHN76293_clade_III_mito2
MVAGTADFISVIDTGIIDYHPGKGQPSKATIFLPKRILVLSKTTRFDYERQKHADLSIQQFRAILKRRGSNYAALKKKHVQQQVYVNAICNAVTDNGIEVRVVTREDYNEEAVAWADAIFSAGGDGTFLMAAAKINNHKPVIGFNTDPLGSEGHLCITRKSNQPVRGVIEKLLKGDFSWMWRQRIRVTVLKWVEDSKDVSEAEDEMCEKSDKLRKARLFRADSFDPEVPVLALNDVFIGESHAARVSYYDVQVDDGPMLRQKSSGLTISTGTGSTSWNYNINRVSTQHINDILSIMKTMGVLRVDPTNEITDEVCRRFNEKLIFEPQSSKMSFTVRDPVFNATFPAMAPRGYASRIRVRSRCSDAHLVLDGGVSVPFNYGAEILLETHKEDALRSVMLL

>Hypsibius_dujardini_OQV11409_NADK2_tardigrade_mito
MIISPGAGFRVLSSISTGGGGIKSGASSLRRFTIACTAGPNTLRPSPPPDRVLSAHLEEMPARFAPRRVLVLSKITRYEFEKQKYPDLSEEELAVLLAKKGSNLKKLKDLNDFHKDQARKVVQCFSERDIEAQMVNRYEYGPEVIDWADAIFTAGGDGTFLLGASKVKSNSKPLIGINTDPRRSEGYLCLAKPDSADFSKSLDKLLKGQFKWFYRQRIRIELSGPNAMDAPVELHEQQLELSEHRFADYPLHDESLQKGDADGTATPGEVESPTRILPERALNEVFIGESLSSRVSYYEVSVDDGPSAKQKSSGVTVCTGTGSTSWSFNINKLTQQAAASLIGLIRDTSLLPVPSDEDYVEHVTKKFNEQLIFDPSDTRMVYTVRDPVSNSTYSTANPRGFAQRVHLKSRCYDAALVIDGGPSYKFNEGSEATLSIHPDDALLTVQLE
>Ramazzottius_varieornatus_GAU96705_RvY_08112_NADK2_tardigrade_mito
MVLWRRSALHQLQNSIQARGLTGSFHRSKPIASTAGSDDRAKSSMSRKASPDGRSIQAFRPKKVLVLSKITRYEFEKQKQSPLTDEELAEALAKKGSNLATLKKYHDFHKEQAHNIVKSLTERKIEAHIVNRYEYGPETVKWADAIITAGGDGTFLLGASMVKDARVPIIGVNTDPRRSEGYLCLPKEDSLSFPASLDKLLDQQFRWAYRQRIRVELSGPHAMEAPVELHEQELDFPRHKFADFAVDLDDKNEEPSSKDNATSTAPGTSSQETFSRVLPECALNEVFIGESLSSRVSYYEITVDNYPAQKQKSSGVAICTGTGSRSWAFNINKLTKQATASIINIIRETSLLPIPSEDEYIEMITSRFNDKLLFDPSDERMVYTVRDPVSNRVYGAENPRGYAQRVTIKSRCSDASLVIDGGSSYKFNDGATAVFTINPEDALRTVQLL
