# Supplementary material for: Episodic evolution of a eukaryotic NADK repertoire of ancient provenance
Source: PLoS One. 2019 Aug 1;14(8):e0220447. doi: 10.1371/journal.pone.0220447 (PMC6675116; doi:10.1371/journal.pone.0220447)
Supplement: S1 File — See S2 Table for a list of files. (ZIP) [file pone.0220447.s003.zip › NADK-dataset/NADK_v58-nematodes_only.nexus]

#NEXUS
[ Title ]
begin taxa;
       dimensions ntax=40;
       taxlabels
             Ancylostoma_ceylanicum_EYC08485_clade_V_mito1
             Necator_americanus_XP_013303814_NECAME_17870_clade_V_mito1
             Haemonchus_contortus_CDJ91584_CBG21019_clade_V_mito1
             Dictyocaulus_viviparus_KJH51218_DICVIV_02583_02505_clade_V_mito1
             Caenorhabditis_elegans_Y17G7B.10_NADK2_MITOCHONDRIAL_clade_V_mito1
             Pristionchus_pacificus_PPA11260_NADK2_clade_V_mito1
             Diploscapter_pachys_WR25_08591B_clade_V_mito1
             Diploscapter_pachys_WR25_16973A_clade_V_mito1
             Steinernema_glaseri_L893_g16684_clade_IV_mito1
             Ascaris_suum_GS_04151_clade_III_mito1
             Brugia_malayi_Bm6303_clade_III_mito1
             Wuchereria_bancrofti_EJW80533_WUBG_08558_clade_III_mito1
             Loa_loa_LOAG_00877_clade_III_mito1
             Onchocerca_volvulus_OVOC10974_clade_III_mito1
             Toxocara_canis_KHN81145_clade_III_mito1
             Trichinella_spiralis_EFV53791_clade_I_mito1
             Trichuris_suis_KFD56596_M513_02700_clade_I_mito1
             Romanomermis_culicivorax_nRc.2.0.1.g26460_clade_I_mito1
             Ancylostoma_ceylanicum_EYC29404_clade_V_mito2_m2c
             Haemonchus_contortus_C460251_clade_V_mito2_m2c
             Dictyocaulus_viviparus_DICVIV_08266_clade_V_mito2_m2c
             Caenorhabditis_elegans_Y77E11A.2_NOTMITO_clade_V_mito2_m2c
             Necator_americanus_XP_013302554_clade_V_mito2
             Pristionchus_pacificus_PDM70998_PRIPAC_44394_clade_V_mito2_m2c
             Steinernema_glaseri_L893_g9298_clade_IV_mito2
             Bursaphelenchus_xylophilus_BXY_0818200_clade_IVa_mito2
             Globodera_rostochiensis_GROS_g12807_clade_IVa_mito2
             Panagrellus_redivivus_Pan_g5466_clade_IVa_mito2
             Strongyloides_ratti_XP_024506761_SRAE_2000222300_clade_IVb_mito2a
             Parastrongyloides_trichosuri_PTRK_0000084000_clade_IVb_mito2a
             Rhabditophanes_sp_KR3021_RSKR_0000366100_clade_IVb_mito2a
             Strongyloides_ratti_XP_024498645_SRAE_X000118200_clade_IVb_mito2b
             Parastrongyloides_trichosuri_PTRK_0000522300_clade_IVb_mito2b
             Rhabditophanes_sp_KR3021_RSKR_0000740800_clade_IVb_mito2b
             Ascaris_suum_GS_05674_clade_III_mito2
             Onchocerca_volvulus_OVOC4306_clade_III_mito2
             Loa_loa_LOAG_05884_CURATED_clade_III_mito2
             Toxocara_canis_KHN76293_clade_III_mito2
             Hypsibius_dujardini_OQV11409_NADK2_tardigrade_mito
             Ramazzottius_varieornatus_GAU96705_RvY_08112_NADK2_tardigrade_mito
;
end;
begin characters;
       dimensions nchar=805;
       format missing=? gap=- matchchar=. datatype=protein;
       matrix

Ancylostoma_ceylanicum_EYC08485_clade_V_mito1
------------------------------------------------------------
------------------------------------------------------------
------------------------------------------------------------
------------------------------------------------------------
------------------------------------------------------FRPKKV
LILSKITRYEFEKRLH----SNVD--DKQ-LEAL----LRRRGSDYHQLLAKHRVHHDYL
TTIQSE------LEEAGVESRVVQRSDYNEEALQWADAIMTAGGDGTFLLAASRIHQKDK
PVIGINTDPQGSEGYMCLMRKLPKEHFRSALQRLLDG----DFD--------WLY-----
----------------------------------------RQRIRITL-S---GDAQNGV
GDSIDLHDRQLNQEP--------STTRWLDAYSTPSSSVHRTPQHRSPRCSDAEASLNAV
KKSKKRPRSPSERV---TVQLPVLALNEVFIGESLSSRVSYYEIQIDDGKMVKQKSSGIA
MCTGTGSTSWYFNINKLTEQCVSE-LLRIVSDRCEV-SLPVDDKK--VVSDICTTFNQQL
IFSPDLRRMAFTVRDPIFNATFPPITPRGFAEKIVVKSRGYDAHLVVDGGVSYRFNDGAE
ASLEVHEE-DALQTVIF--------

Necator_americanus_XP_013303814_NECAME_17870_clade_V_mito1
------------------------------------------------------------
------------------------------------------------------------
------------------------------------------------------------
------------------------------------------------------------
------------------------------------------------------------
----------------------------------------------------------MM
QHI--------------------------------------------F------------
----------RSEGYMCLMRKLPKEHFRSALQRLLDG----DFS--------WLY-----
----------------------------------------RQRLRIVL-S---SDAPNGV
GDSVDLHDRQLNKEP--------YTSRWMDVSSTPGASTQRTPQQRSPRSTDASPFS--S
TAKKKRTRSSSEKV---KMQLPVLALNEVFIGESLSSRVSYYEIQIDNSKMVKQKSSGIA
ICTGLPLSP----LQGLASSDVSSWFLAARAANAGV-S--------------AQEFQ---
------------------------------------------------------------
---EIGAS-----------------

Haemonchus_contortus_CDJ91584_CBG21019_clade_V_mito1
------------------------------------------------------------
------------------------------------------------------------
------------------------------------------------------------
------------------------------------------------------------
------------------------------------------------------------
------------------------------------------------------------
---------------------------------------MTAGGDGTFLLGASRIHQRNK
PVIGINTDPQGSEGYMCLMRKLPKEHFRSALQRLLDG----DFH--------WLY-----
----------------------------------------RQRIRITL-S---GDRQAGV
GDSIELHDQQLNRMP--------ATTRWMDGHVTASSAFCHANQGATPPREDGICN---V
KKSKKRQRSPPERV---TMQLPVLALNEVFIGESLSSRVSYYEIQIDNGKMVKQKSSGIA
ICTGTGSTSWYFNINKLTEQCVSE-LLRITSEQCNV-ALPADDKQ--MVSDICTKFNQQL
IFEPDSLRMAFTVRDPIFNATFSPSTPRGFAEKICVKSRGYDAHLVVDGGVSYRFNDGAE
ATVEVREE-DALQTVIFR-------

Dictyocaulus_viviparus_KJH51218_DICVIV_02583_02505_clade_V_mito1
------------------------------------------------------------
------------------------------------------------------------
------------------------------------------------------------
------------------------------------------------------------
---------------------------------------------------ESSFHPKKV
LVLSKITRYEFEKHKH----PKFD--DEQ-LQVMKMFQLRRRGTDYYQMLSKHRVHCNYL
QTIQEELEWVCCLRKAGMESRVVQRFDYTEELIDWADVVMTAGGDGTFLRAASRIHGRNK
PVIGINTDPQG-----------------------------------------WLY-----
----------------------------------------RQRIRITL-T---GDPQARI
GDSFELYDHEINTLP--------TTLRRLDTYPTRSSLSCHENEQSAAKIHHEHTVSSLT
NEAKEQNRPLSERI---SIQLPVLALNEVFIGESLSSRVSYYEIQIDDGKMTKQKSSGIA
ICTGTGSTSWYFNINKLTEQCVSE-LLQITSDRCGV-KLPIDDKR--VVSEICAKFNEQL
IFKPDLFRMAYTVRDPIFNATFPSTTPRGLAEKIRVKSRGYDAHLVIDGGVSYRFNDGTE
ALVEMHDE-DALRTVVFR-------

Caenorhabditis_elegans_Y17G7B.10_NADK2_MITOCHONDRIAL_clade_V_mito1
---------------VRNAYLCSSQPSVA-------------------------------
----------------------------------------------PRIATAAAGAVVAP
LPVKDES-------------------------------------SRYWVDPTN-------
-HMR---LPRSLAAALYQT-----------------------------------------
--------------------------------------QNTQSKRSIGNMEKPSFTPKKV
LILSKLTRYEFEKRVN----KGCS--DEQ-LATL----LKKRGSDYGRLLSKHKIHHSYL
NTLQRE------LENAGIESRLVRRFGYTQEAVDWADAVFSAGGDGTFLMASSRVRTKHK
PVIGINTDPQGSEGYMCLMRKLPEENLAGALKKLFSG----NFE--------WLN-----
----------------------------------------RQRIRITV-T---GD--DGI
SDAIELHDQQLNRDP--------ATTRWTDNPRSPAREIEECMSLSPPVKK--------R
MISEAVEIPEVEKE---TVELPVLALNEVFIGESLSSRVSYYEIGINDAQMLKQKSSGIT
ICTGTGSTSWNFNINKLTEQCVQD-LMKIVAEHCNLPQIPHGDKN--AVSEICTKFNQQL
IFDPDRKQLAFSVRDPIFNATFPPTDPRGFADKICIKSRGYDAHLVIDGGISYRFNDGSE
AVMEVRDE-DTLRTVVFR-------

Pristionchus_pacificus_PPA11260_NADK2_clade_V_mito1
---------------GRKVQSQGGLSFLQ-------------------------------
----------------------------------------------------DQSPVSLL
KRFFLAA-------------------------------------TLKDCSIMI-------
-SLR---LIKNDSDLQEET-----------------------------------------
------------------------------------DLIRLPSNKTFAYSVKTEFRPSKV
LIVAKTTRYQMEKRLA----SSVD--DET-LHSI----LVNRGTDYNRLLSKHNEHKAYV
KYLEQL------LKNRNCETRIVERFDYDESAADWADAIFAAGGDGTFLLASSKIQTNEK
PVIGINTDPQGSEGHMCLLRKAPMEHVDGAIDRLFKG----DFQ--------WLF-----
----------------------------------------RTRIRISV-T---SE--GGL
GESTPLHSSAMNREP--------STTRWEG--------RGRERDRE-------------R
SSPRKTSRIVGERK---TEDVPILSLNEVFLGESLSSRVSYFQLSIDGGPLHKQKNSGLT
VCTGSGSTSWYFNINKLTRESVAD-VLSLASSSSS--SFPSISPSDQIIDKICNQFNEKL
MFDPDLNKMAFCIRDPIFNSTFTQSKSRGFATDIKVCSRGYDSHLVVDGGMSYPFNDGSE
AHLRVLPQ-DSLRTVIFR-------

Diploscapter_pachys_WR25_08591B_clade_V_mito1
-------MDCNANISQCRLASSRDPSSFS-------------------------------
--------------------------------------------VSPALLPPVVSSAESD
SIERIGD-------------------------------------WLQDVSTAK-------
-HMR---RIANQAAAHFVA-----------------------------------------
---------HNKSKFTQAATTPIASPCLAAQKNVQPVNGHVSMMSTRSGSEKSIFQPKKV
LILTKLTRYEFEKKVH----DDVS--ETQ-LEKI----LNRRGSNYNRLLKKHELHHQYL
QKISEE------LSRAGIESRIVQRFDYTSEAIDWADAVFSAGGDGTFLMAASKIHNRDK
PVIGINTDPEGSEGYMCLMRKDSQEHFGATLQRLLNG----DFQ--------WLF-----
----------------------------------------RQRIRITV-T---GD--NGV
GDSVELHDQQLNRHP--------STSRWTD------NLRSQSPERSQPK----------T
SRKRVKTSPSKERI---TVELPVLALNEVFIGESLSSRVSYYEIQIDDEKMLKQKSSGLT
ICTGTGSTSWYFNINKLTDQCVYD-LMKIVSDKCNV-SLPVNDKS--IVSDICKQFNQKL
IFDPDLPQLAFCVRDPVFNATFPATRQRGHATRICVKSRGYDAHLVRN------------
------QQ-D---------------

Diploscapter_pachys_WR25_16973A_clade_V_mito1
-------MDCNANISQCRLASSRDPSSFS-------------------------------
--------------------------------------------VSPALLPPVVSSAESD
SIERIGD-------------------------------------WLQDVSTAK-------
-HMR---RIANQAAAHFVA-----------------------------------------
---------HNKSKFTQAVTTPIASPCLAAQKNIQPVNGHVSMMSTRSGSEKSIFQPKKV
LILTKLTRYEFEKKVH----DDVS--ETQ-LEKI----LNRRGSNYNRLLKKHELHHQYL
QKISEE------LSRAGIESRIVQRFDYTSEAIDWADAVFSAGGDGTFLMAASKIHNRDK
PVIGINTDPEGSEGYMCLMRKDSQEHFGATLQRLLNG----DFQ--------WLF-----
----------------------------------------RQRIRITV-T---GD--NGV
GDSVELHDQQLNRHP--------STSRWTD------NLRSQSPERSQPK----------T
SRKRVKTSPSKERI---TVELPVLALNEVFIGESLSSRVSYYEIQIDDEKMLKQKSSGLT
ICTGTGSTSWYFNINKLTDQCVYD-LMKIVSDKCNV-SLPVNDKL--IVSDICKQFNQKL
LFDPDL--------------------PREFHK-------------------SFDF-----
----------SLQK-----------

Steinernema_glaseri_L893_g16684_clade_IV_mito1
---------------MHSLSVCAVKCVSA-------------------------------
--------------------------------------------YASAVLKNGFPAACRR
QLTTNSR------------------------------------QFVGHLNDDI-------
-ALGSA-MPNSTHDGCCES-----------------------------------------
--------------------------------------GTAVANGSDTDTQKMEFNPKRV
LLLSKITRLEFERRRH----PNLN--ESE-LELL----LKTRGSDYERLLNKHNHHLSYL
NLINSE------LNRAGIETRIVKRFNYTDDVIDWADAIFSAGGDGTFLLAASKIKTRDK
AVIGINTDPTGSEGYMCLMRKKPADAFPEALQRLLSG----DFR--------WLW-----
----------------------------------------RQRIRISL-V---N---GRL
DDPVELHDQELH----------------VD-----------------------------I
DEVRARQSSTTLSS---EHRYPLLSLNEVYIGESQSSRVSYYELQLDSQPMVKQKSSGIT
ICTGTGSTSWHFNINKLTNECVSE-LLNILNGTFNTAVEPTKDN----VQKIVDQFNSRL
VYEPDCKKMAYSVRDAIWNATFPRLPPRGFAERIRVKSRCFDANLVIDGGISYKFNDGME
AVLEMHPE-DALRTVILG-------

Ascaris_suum_GS_04151_clade_III_mito1
------------------------------------------------------------
------------------------------------------------------------
------------------------------------------------------------
------------------------------------------------------------
------------------------------------------------------------
---------------------------------M----LARRGSDYSRLLERHEQHNLYL
NVVEQE------LRNAGIETRVVQRFDYDKAAVEWADAIFSAGGDGTFLLAASRVTSSDK
PIIGINTDPHGSEGYLCLLKKRSHEHFKDALKRLLDG----DFR--------WTY-----
----------------------------------------RQRIRVRL-R---GD--PGR
IEHVELHDQQLNIR---------SSDAWHG------MLSERRSDE--------------Q
NDGSAEELKDTNRE---VI-LPELALNEVFMGESLSSRVSYYELQIDDSEAMKQKSSGIT
VCTGTGSTSWFFNINKLNDQCVSD-LLRIIGEELSM-PMPYDDAQ--VVRRICDAFNNRL
IFAPDLEKMAFSVRDPVYNLTFRPTVERGFASKIRVRSRCYDAHLVIDGGAAYKFNDGAE
AILEVHPE-DALKTVIFR-------

Brugia_malayi_Bm6303_clade_III_mito1
--------------RIMQRFSVNNS-LLA-------------------------------
------------------------------------------------------------
RDVAIPP-------------------------------------FAINMDSIA-------
-ATY---KSSYCSNAGMKI-----------------------------------------
----------------------------------------QTSDNSSTVEKKPIFKPKKV
LILSKLTRLEYERQNH----PFLD--ETQ-LKKA----LARRGSNYDRLRRRYDEHYRFL
NVVIGE------LRACGIETRTVQKVDYNNAAVSWADAIFSAGGDGTFLHAASRILSAEK
PVIGINTDPMGSEGHLCLLKKLSHEYFRDALKRLLAG----DFR--------WLY-----
----------------------------------------RQRIRIRL-E---GD--VGD
IKPFYLHEEQLPF----------YNSKKQE-----------------------------M
LKSTRISGNIAEEH---VNVLSDLALNDVFIGESLSSRVSYYEIQYDDSEMVKQKSSGVI
ICTGSGSTSWYFNVNKVTDHCVSS-ILDIASKEIGC-TTLTEDKS--LIQRIRDIYNSRL
LFTPDCKNMAYCVRNPIYNATYPEFPPRGLVKRLRLHSRCYDAHLVVDGRVAYRFNDGAE
AVLEIHPK-DALKTVVFR-------

Wuchereria_bancrofti_EJW80533_WUBG_08558_clade_III_mito1
------------MKRIMQRFSVSNS-LLA-------------------------------
------------------------------------------------------------
RDVAISP-------------------------------------FAISMDSIA-------
-ATY---KSSYNSTAGTKV-----------------------------------------
----------------------------------------QISDNSNTVEKKPVFKPKKV
LILSKLTRLEYERQNH----PFLD--ETQ-LKKV----LARRGSNYERLRRRYDEHYRFL
NVVVGE------LRACGIETRTVQKVDYNNAAVSWADAIFSAGGDGTFLHAASRILSTEK
PVIGINTDPMGSEGHLCLLKKLSHEYFRDALKRLLAG----DFR--------WLY-----
----------------------------------------RQRIRIRL-E---GD--VGD
IKPFYLHEEQLPF----------YNSRKEM-----------------------------L
KSAKISGNTDDDGH---VNVLSDLALNDVFIGESLSSRVSYYEIQYDDSEMVKQKSSGVI
VCTGSGSTSWYFNINKVTDHCVSS-ILDIASKEIGY-ATLAEDKS--LIQRIRDIYNSRL
LFTPDCESMAYCVRNPIYNATYPEFPPRGLVKHLRLHSRCYDAHLVVDGRVAYRFNDGAE
AVLEVL-----IFFIYF--------

Loa_loa_LOAG_00877_clade_III_mito1
---------------IMQKFSVTSSALLA-------------------------------
------------------------------------------------------------
RVTAIQL-------------------------------------FATNMDSPV-------
-AIY---QSSYNTTGTKIQ-----------------------------------------
------------------------------------------TSDNSNTAEKCTFKPKKI
LILSKLTRLEYERQTH----PFLD--ETQ-LKKA----LVRRGSNYERLRRRYDEHYQFL
NVVIDE------LRACGIETRTVQKFDYNNAAVSWADAVFSAGGDGTFLHAASKILSTEK
PVIGINTDPKGSEGYLCLLKKLSHEYFKDALKRLLAG----DFR--------WLY-----
----------------------------------------RQRIRIRL-E---GD--VGD
IEPFYLHEEQLPF----------HYSKMQE-----------------------------M
LKSRRKTENPTEGN---VNVLSDLALNDVFIGESLSSRVSYYEIQCDYGEMVKQKSSGVV
ICTGSGSTSWYFNINKMTDHCISN-ILGIASKEIGN-ITLGEDKS--LIRRIRDIYNSRL
LLTPDSENMAYCVCNPIYNATYPEFPPRGLVKRLRLHSRCYDAHLVIDGRVAYKFNDGAE
VVLEIHPE-DALKTVVFR-------

Onchocerca_volvulus_OVOC10974_clade_III_mito1
----------------QQNYLVTSNSLLS-------------------------------
------------------------------------------------------------
RVAAVFL-------------------------------------FANSMDSTT-------
-ATY---QSSYSSTATKIQ-----------------------------------------
------------------------------------------INDNSSKTEKCIFKPKKV
LILSKLTRLEYERHTH----PSLN--EIQ-LKKE----LARRGSNYERLRNRHDEHYQFL
NVVIDE------LRACGIETRTVQKFDYNNAAISWADAIFSAGGDGTFLHAASRILSTEK
PVIGINTDPKGSEGYLCLLKKLSHQYFKDSLKRLLAG----DFR--------WLY-----
----------------------------------------RQRIRIRV-E---GD--VGN
SEPFYLHDEQLPFHK--------SEKKE-------------------------------M
LRSKRKSEKTTEGY---DNVLSYLALNDVFIGESLSSRVSYYEIQCDDGIMVKQKSSGVI
VCTGSGSTSWYFNINKMTDYCVSS-ILNIASQEIGN-MTLGKDKL--LIRRIRDIYNSRL
LFTPDCEKMAYCVRNPIYNATYPEFPLRGLVKRLRLHSRCYDAHLVIDGQVGYKFNDGAE
AILEIHPE-DALKTVVFR-------

Toxocara_canis_KHN81145_clade_III_mito1
APITTKELTSSHLHLLTGMFLGSDPCPQSNGRDLLTCAAQEMDHTECCRARGVASTSAGD
KCLGFCQMSPGSQFQPSNMNISDALGKQSELKDKRRKKKLRSGAERAGLEVSVGRVLRFL
RRGRYAHRIGTAAGVYLAAVLQYLILEVVELSGDAAHANKRKRIFPRHIQLAIRNDDELN
RLLSAVTIPEGGVIPHMESTLFIPSESYTCNISNAMKHTGCAMSTLFDVLLASEKCSYLS
MPMWKYYGRLPRIAFSYTALMHCDSLNLHMRASQTSRLSTAPESRLQPSDERPVFSPKKV
LILTKLTRLEFERRTH----ATLS--EEQ-LKHA----LAKRGSDYARLLERHEQHNSYL
KLVEQE------LRNAGIQTRVVQRFDYDKASVEWADAIFSAGGDGTFLLAASRVTSNDK
PIIGINTDPQGSEGYLCLLKKLSQEHFKDALERLLSG----DFR--------WTY-----
----------------------------------------RQRIRIRL-C---GD--PGR
IEHVELHDQQLNIR---------SEDAWHG------MLSERRPGE--------------Q
SDGSAEELKDTER----EVVLPELALNEVFIGESLSSRVSYYELQVDEGEAMKQKSSGIT
VCTGTGSTSWFFNINKMNEQCVSD-LLALIAQELSI-PIPHDDPQ--FVQRICRAFNDRL
VFAPDFQKMAFSVRDPVYNSTFRPSSQRGFASRLRVRSRCYDAHLVIDGGAAYKFNDGAE
AILEVHPE-DALKTVIFR-------

Trichinella_spiralis_EFV53791_clade_I_mito1
---------------AMRPYLSLLKGAVC-------------------------------
-------------------------------------------------RSGLFPVVYPS
GTVWYAV-------------------------------------SLSKYHSAA-------
-LMN---LPMNSARNVDDF-----------------------------------------
-------------------------------------------RSPAIGSSTSVFNPQKV
LVLSKITRLDYERSSN----KNLT--EAE-LSRK----INQNGSDYERLVSKHNTHYEFL
NKICHE------LSERKVEYKVVKRWEYESQEVDWADAVIAAGGDGTFLLAASKIRERSK
PLIGINTDPLSSEGYLCLLKKQPEEQLPIAFEKLFSG----NFK--------WIW-----
----------------------------------------RQRIRITL-I---GD--GAF
DKPEELYDCQMRY----------PEYRWADHMQEHERSRLGTENSV-------------S
TVYDNHSDCPNDHVGHHARVLPYLALNDIFIGESLSSRVSYYDLQVDDGPFMKQKSSGLT
ACTGTGSTSWYFNINRLSDHCLKD-LLKIVSDELKV-KLPYDDSE--IVNRLCDKFNNQL
AFPPETVGIAYVVRDPIFNETFLPFPSRGFAKQLLIKSRGFDAQVIIDGGVSYAFSYGTM
VKLEVNAQ-DALQTVIFR-------

Trichuris_suis_KFD56596_M513_02700_clade_I_mito1
---------MTSSISAATAVAASSIRYLA-------------------------------
-----------------------------------------------DVSVVGHRVLCVS
CRRVVRP------------------------------------TRSSSLSVVIISCRRCL
GCLNTVCCPVAPASRCAER-----------------------------------------
-----------------HSRKRLLARTRMSISSRRLPSMNSSREHVSDIDSKPYFNPSRV
LVLSKITRLDFERRRL----QKRD--DED--SQD----IIRDGADCSKLWKQHNAHYSYL
KRICQE------LSARNIEYKVVQRWDYNPEAIDWCDAVISAGGDGTYLLAASKIREQSK
PLIGINTDPTSSEGYLCLMKKRSEEYLPEALNRLFSG----DFT--------WLW-----
----------------------------------------RQRIRVTL-S---GK--NAF
AEPVELFDQQLMY----------PEYRWSDHVREYEDVRLRSLVLSRAA----------Q
SAARPSSGPSGNFVPSFERLLPYLALNDVFIGESLSSRVSYYDLQVDDGKFTKQKSSGLT
VCTGTGSTSWYFNINKLTDMCLKD-LLKLVSDEFHV-QIPYEDES--VVQKICKRFNDKL
VFSPEDPSLAYAVRDPVFNATFPPFPARGFSRKMVVQSRGYDAHLVIDGGMSYIFNHGTV
AKLEINAQ-DALRTVIFR-------

Romanomermis_culicivorax_nRc.2.0.1.g26460_clade_I_mito1
------MEKSRNKTISGEDLAEKLNDLIS-------------------------------
-----------------------------------------NDGQNNEILRKNDSFYNGM
THHDSSP-------------------------------------YFTDYDQNI-------
-RLN---DLKNSRIKNEKS-----------------------------------------
--------------NETNDNNNNNNNGGDELHQIKKFEIKSTEIKFEDDEGRPKFRPHKV
LILTKLTRLEFERRTN----PD----------------LKERGSDYNRLLAKYRVHSSYL
KTICDE------LQKQGIEYRTVQRWDYSEENIEWADAIFTAGGDGTFLLAASKIRSRNK
PVIGINTDPSGSEGYMCLLKKLPENKFPEALSRLLGG----EFQ--------WLW-----
----------------------------------------RQRIRVTL-S---GK--HAF
DDPIELHDQQGENFPLIGQILIYPEYRWSEHVREYEDVRNRLKTHF----KGCTPLYGRA
FKRRARSVSPSQST---KRVLPFLALNEVFIGESLSSRVSYYELQVDDKEKVKQKSSGFT
VCTGTGSTSWYFNINKLTDRCVAD-LLQIINEELGV-QLPTKDPA--IINKLCRRFNDQL
IFSPSDL--------PA-NCKYSQTE-RAVQEQPICRIVCRFIPMTRTSRFTESPDSSKV
PILRLIIEIDFLMICELHSPKL---

Ancylostoma_ceylanicum_EYC29404_clade_V_mito2_m2c
------------------------------------------------------------
------------------------------------------------------------
-----MA-------------------------------------AAVKIHPAL-------
-IT----IPEAEVPSVS-------------------------------------------
---------------------------------------------------NPVPQFRTA
VVLQKLTRLDWEKQKY----PHKT--TQQ-LLQY----LRSKGYDVNDMIESDKKQKAAV
MEILAR------LEEANIITQVVTRQSL-RAAVPWADLVVSAGGDGTYLTAAAAVADKT-
PVIGINTDPVGSEGHLCIGGKNP---PHDLFQRIVEG----KFQ--------FAN-----
----------------------------------------RSRIRVTV-L----------
-----------------------------------------------------------N
KKQEAKNDC-------------ILALNEVFVGEDEAAKVSTYSISIDDQPMVKQKSSGLI
VTTGTGSTSWYYGMNRVEEQSVSA-ILE-AMQSMGI-EVKANVRG--LAEEIAKKMNDKI
AFEPDHPNFAYSIREPIFNATFKRTSVRGFARRIRLKSKCSKGFLVLDGATKIPFNSGTE
VLLEIFEA-DALRTIKL--------

Haemonchus_contortus_C460251_clade_V_mito2_m2c
------------------------------------------------------------
--------------------------------------------------------MPSK
EFLWFSL-------------------------------------LLSNFREAH-------
-IMT---QVVSRQTLPTAV-----------------------------------------
----------------------------------------QWADLVVSAGGDGTFLTAAA
AVTDKT--------------PVIGINTDP---------VGSEGHLC--IGGKNPPHDLIE
RIVNGK------FKEAHIMTQVVSRQTL-PTAVQWADLVVSAGGDGTFLTAAAAVTDKT-
PVIGINTDPVGSEGHLCIGGKNP---PHDLIERIVNG----KFKSVKRFILIFLYANRSR
IRVTVLNRKPEAKNGCTLALNEVFVGEDEAAKSIFSRYANRSRIRVTV-L----------
-----------------------------------------------------------N
RKPEAKNGCT-------------LALNEVFVGEDEAAKVSTYAISIDDQPMVKQKSSGLI
VSTGTGSTSWYYGMNRVEDQGVAA-ILEAAAQGMGV-EIKANMRE--LAGEIAKKLNDKI
AFEPNHPNFAFSIREPIFNATFKRTPVRGFARRIRLKSKCSKGFLVLDGATKIPFNSGTE
VLLEINEA-DSLRTITL--------

Dictyocaulus_viviparus_DICVIV_08266_clade_V_mito2_m2c
------------------------------------------------------------
-------------------------------------------------MSRFSYFIVMT
FMNTKMT-------------------------------------AVVKIQPAV-------
-IT----LPEAEVPSVS-------------------------------------------
---------------------------------------------------NPSQHFRTA
AVLQKMTRLDWEKQKH----PHKS--MPQ-LLQY----LRYKGHEIEEIIESDRKQKAAV
AEILTR------LQDANIMTQLVERQSL-SDAVAWADLVISAGGDGTFLTAAAAVADRT-
PVIGINTDPVGSEGHLCIGGKNP---PHDLFQRLVEG----KFR----------------
------------------------------------------RIRVTV-L----------
-----------------------------------------------------------N
KKSETKNGC-------------ILALNEVFIGENEAAKVSTYSISIDDQPMVKQKSSGLI
VSTGTGSTSWYYGMNRVEEQSVSA-ILE-AMQSLGV-EVKANMRE--LAGEIAKKINDKI
AFEPSHPNFAYSIREPIFNATFKRTSVRGFARRIWLKSKCSKGFLVLDGATKIPFNNGTE
VLLEIFET-DSLRTIVL--------

Caenorhabditis_elegans_Y77E11A.2_NOTMITO_clade_V_mito2_m2c
------------------------------------------------------------
----------------------------------------------------------LA
ISHCVSH-------------------------------------VARPVSPVT-------
-QG----KPSGSRQQPAIR-----------------------------------------
------------------------------------------------------F----A
LILRKSTRWQWEKEQ-----TGLS--DAD-LKKH----LSSKGTKVQELLENEKKQVNAV
QEIVSE------LGKAGISTKVVTREQLAQYLPE-ADLVISAGGDGTFLAAASVVNDNT-
PIIGINTDPIGSEGHLCVGGKNP---PRDLIERLVSG----NLK--------WVQ-----
----------------------------------------RTRIRVTV-K-------ESR
NSIFSL-----------------------------------------------------K
RSEKSTN----------------LALNEVFIGEDEAAKVSTYNISIDDSQTVKQKSSGLI
VSTGTGSTSWYLGMNRIDENATTS-VLE-ALQSLGV-DVPITRN---LVEKVVNSVNEKI
PFEPDHPSFAFSIREPIFNATYKRTATRGFARKIKLESRCTNGYLVLDGSTKIPFPRGAV
ATIEVNPN-DALKTVIV--------

Necator_americanus_XP_013302554_clade_V_mito2
------------------------------------------------------------
------------------------------------------------------------
-----MT-------------------------------------AAVKIHPVI-------
-IT----IPEAEVPSVS-------------------------------------------
-------------------------------------------------------NPVPV
SIIDLI--------------------DTHLLHST----LKAQSLRL--FLNRDMV-----
------------MREANIITQVVTRQSL-QAAIPWADLVVSAGGDGTFLTAAAAVADKT-
PVIGINTDPVGSEGHLCIGGKNP---PHDLFQRIAEG----KFQ--------FAN-----
----------------------------------------RNRIRVTV-L----------
-----------------------------------------------------------N
KKQEAKNDC-------------ILALNEVFVGEDEAAKVSTYSISIDDQPMVKQKSSGLI
VSTGTGSTSWYYGMNRVEEQTVSA-ILE-AMQNMGV-EVKANVRG--LAEEIAKKMNDKI
AFEPDHPNFAYSIREPIFNATFKCTSVRGFARRIRLKSKCSKGFLVLDGATKIPFNSGTE
VLLEIFEA-DALRTIKL--------

Pristionchus_pacificus_PDM70998_PRIPAC_44394_clade_V_mito2_m2c
------------------------------------------------------------
------------------------------------------------------------
MLVDSSP-------------------------------------SSTLHDPVR-------
-FVNT--IPTSIHPMGVIP-----------------------------------------
--------------------------------------------------SNPIEEKRNA
IVICKRTRWKFEAQRLGENGMILS--DEE-LERV----LLQRNIDPRPLKLKEDEQRKAE
EMIVNQ------LRENGFSVRLEDVINLPLRLPPLS-LVVTAGGDGTFLAATSLVFDST-
PVVGINTDPAGSEGHLCINKKQSKNGPNDAIRMLVDK----DTK--------WTS-----
----------------------------------------RNRIKVTV-H-------GGK
NENVE-------------------------------------------------------
---------------------PLLALNEVFVGEKDSAKVSYYDISIDGSPSQRQKSSGFI
ASSGSGSSAWYSSVNHVLPDTVAD-VMK-TLESMGI-NIPQDAS---IATRVAKELNDSL
IESPHSQDLLFSVREPIFNKTFAPSPCKGKARRISLRSRCSNANLVLDGSRHINFDYGTV
VTLEIDPK-YALNTLF---------

Steinernema_glaseri_L893_g9298_clade_IV_mito2
----YSPRKIVLISLECRFSVLSYALYFL-------------------------------
-----------------KNNVRRNSSKTATTIPFSARLNAGLAGGASRHHRRILSTSCRN
VSNTGRP-------------------------------------TTQPSDPSH-------
-QLM---IRRHRSDQSRSRSISGDMGL---------------------------------
--MLHEAALNLRSPAEALVLNSNHHHQHCSQAASVAAAVETDDRKSPDETTPSSFMPHRV
VILSKTTRLQYELQQC----GHLD--ESG-LIEH----FRRQGTDFEELKRKHCLQSAYV
CAIREE------LRKSNIDARVVLREDYTSKLVEWSDLIISAGGDGTFLTAASKVDDRK-
PVIGINTDPIGSEGHLCLTGKLQIK-PQDVIRQVLDG----QFT--------WAQ-----
----------------------------------------RQRIRVTIVNQNNENDENGL
LAPVDDY----------------------------------------------------D
MAFKGVQLFKRESI---IPKGPILALNEVFIGESHAARVSYYEVQIDDGPTVKQKSSGIT
VCTGTGSTSWHYNINRLSGQNVSE-MLD-IMRSMGM-QVANNDS---LVHSICQKFNEKL
IFEPDSQKMAFTVRDPVFNATFASSQARGFARRIRLKSRCSDAQIVLDGSTSIPFNHGTE
VILEMLPD-DALRTIHLT-------

Bursaphelenchus_xylophilus_BXY_0818200_clade_IVa_mito2
------------------------------------------------------------
-------------------------------------------------------MLKAG
LRFRLPS-------------------------------------YRRPVQQSR------C
FSSQSDDFPGNQAPHNRFM-----------------------------------------
------------------------------GFQLDQSGEKIQKQDFEWPILHGGYKPQHV
LVLSKITRWEVIKDKR----------------------IGKDPSD-AHLIAKHKQQEWFV
EKIVEK------LKSHKINVTVTKPGHYTVEKLKNVDLVISAGGDGTFLTAASRIRNNI-
PVIGINTDPVGSEGHLCLTGKEKRD-VGEVIEQFLAG----HFT--------FFY-----
----------------------------------------RHRIRVTLLK-------PSI
VGKVRRNDSTE------------------------------------------------E
HNDKAQFHSDDEENHHNNIPLPLLALNEVFVGESHAARVSYLEIQIDDGPVYKQKNSGVI
VCTGTGSTSWNYNINRSTERSVAE-LIT-FMQEQGYEVKPPLDQN--AVKSLCQRYNERL
VFAPDEERMEYSIRDPVFNRTFAQIPDRGSATKIKIKSKCSHAHLTLDGSTSIPFNHGAE
VLIELYRE-DALRTALLTAPAEKSS

Globodera_rostochiensis_GROS_g12807_clade_IVa_mito2
AEFRISGIANAVCMADRNGVVHYLHNGVATFAKRSSHRASTQKPKRALIVSKSSLLEYEF
DRRGPKNDYIGLDDSRFLKELGGQHVNVDDMRVRHKLQRHYLDTIVEELRRHNIEWKIVR
RRQYSET-------------------------------------LAQWADLIISAGGDGT
FLTASKRIPDGRKPVIGIN--TDPVGY---------------------------------
--FWHCKRGISGIANAVCMADKNGVVHYLHNGVATFAKRSSHRASTQKCPSFSQFKPKRA
LIVSKSSLLEYEFDRRGPKNDYIGLDDSR-FLKE----LGGQHVNVDDMRVRHKLQRHYL
DTIVEE------LRRHNIEWKIVRRRQYSETLAQWADLIISAGGDGTFLTASKRIPDGRK
PVIGINTDPVGSEGFLCLTGKSRRP-ADEVIRQFLEESSKPNFH--------WMH-----
----------------------------------------RQRIRVTI-LKSTGPHDERS
LSSSSIHQQMAQCEQ--------GDSPRKDSIAEEQQGNQSDDDEMSNISKKSKFSS--D
DEEQQSESAVVNGN---GGNFHRLALNEVFIGESHAARVSYYDVQVDNGPMTKQKSSGMT
ICTGTGSTSWHYNINRLTEQTLGE-IFT-EMSLMGI-SLDREVDSE-MVEGICRHFNSKL
KFGPEQNKMAFSVRDPVFNATFPKTPIRGFAHKILLKSRCTHADLILDGSTSIPFNRGTE
VLLEIHPE-DALQTAVFTAEGRN--

Panagrellus_redivivus_Pan_g5466_clade_IVa_mito2
MCCPRPSLCLVQSTLASLNLGLRLGCTIS-------------------------------
-----------------------------------------------SVGAKGYFPLIHQ
RRYLLLP--------------------------------------VSNYQRCV-------
-RFKSDKPDSDSKPALMGL-----------------------------------------
------------------------VVDEPATITLPVSQNKCHSSATLSRKYGTLFAPKNV
LIISKTTRLQYELHRAKLDLSQVH--NPE-FVSR----VKSRGIDLLDLKRKHEMQSTFV
ENICRE------LSKDNITVRVATRADYTKDLVAWSDLIISAGGDGTFLTAASKVRDAT-
PVIGINTDPVGSEGHLCLTGKSRRP-AGSVIRQFLDG----DYG--------WTQ-----
----------------------------------------RQRIRVTILK-------NSS
DDSPPAVTSRRNLR---------------------------------------------S
QQSKACHFFSDDEEEAEPPVEPMLALNEVFIGESHAARVSYYEVQIDDGPMLKQKSSGMT
VCTGTGSTSWHYNINRLTEQTVGD-VIH-IMAGMGF-KADHDIDDK-VVEEVCRRFNQQL
IFEPSAHKMAFSVRDPVFNATFPKTSARDFATKIRVKSKCSHAHLVLDGSTSIPFNLGTE
VLLELLPE-DALQTVSFKH------

Strongyloides_ratti_XP_024506761_SRAE_2000222300_clade_IVb_mito2a
------------------------------------------------------------
------------------------------------------------------------
------------------------------------------------------------
------------------------------------------------------------
------------------------------------------------------FNPKNV
VLLTKTTKLQYLLKKYKVKYEDRY--QHK-FVKK----LEKIGVNINELEGKQRFQDEFV
NEIVST------LNERKIKTKVVLRDDFNEELVNQSDLVISAGGDGTFLTAASSVSPKI-
PLIGINTDPVGSEGHLCIAGKANIP-PSVQINDFLNG----NFE--------WLK-----
----------------------------------------RQRIRVKI-I-------KSV
NGSPPL-----------------------------------------------------S
PNGNGIVSLPEQ-----INHHESLALNEVFIGETHAARVSYYELQIDDGPMLKQKSSGLT
VCTGTGSSSWHYNINRITEQKMES-ILD-ILEDLNI-DFKGKKNAS-FIEEACNRFNSKL
KFDPGYEKMSFSVRDPVFNSTFPLTESRGFCKSIRVKSRCSNAQIVLDGNLTINFNQGTE
AILELRPE-DSLITA----------

Parastrongyloides_trichosuri_PTRK_0000084000_clade_IVb_mito2a
------------------------------------------------------------
------------------------------------------------------------
------------------------------------------------------------
-MMN---VVVNDNNEKE-------------------------------------------
-----------------------------------------------------VFKPKNV
VILTKTTKLQYLLKKYKVKYEDRY--QEK-FIKR----LEKIGVNINELEGKQDSQDEFV
NEIVDT------FKKRNIRSKIVLRDDFNETIVKASDLIVSAGGDGTFLTAASHVPPGI-
PLIGINTDPIGSEGHLCIAGKANIS-PSIQINDFLNG----DFE--------WMK-----
----------------------------------------RQRIRVKI-I-------KSV
NGSPPLSPN--------------------------------------------------N
TIGNGDVIINNENH------HESLALNEVFIGETHAARVSYYELQIDDGPMLKQKSSGLT
VCTGTGSSSWHYNINRITEQKMEA-IFD-VLEDLNV-DFKGKRTAA-FVEEACNKFNSKL
KFDPGYEKMSFSVRDPVFNATFPMTKSRGFCKNIRVKSRCSNAQIVLDGNLTINFNQGTE
AILEMRPE-DSLRTAILPQYLNQ--

Rhabditophanes_sp_KR3021_RSKR_0000366100_clade_IVb_mito2a
------------------------------------------------------------
------------------------------------------------------------
--------------------------------------------MAGTSKSAD-------
---------YYETRQKFET-----------------------------------------
--------------------------------------------------------PTKV
LILSKTTRLQYELSKHKLDFNSRH--QEK-FVQK----LKKMGINMAEIEAKHAKQEEYV
KDLKDE------LERRNIEVVVVLRNDYTQELVESCGLIISAGGDGTFLTAASKVKNNT-
PLIGINTDPIGSEGHLCITGKANVK-AEKVIAKFLDN----QFK--------WLF-----
----------------------------------------RQRIRVTILS-------TPN
GSPPSTPSSILPFI---------------------------------------------K
NKNNNNHTEPAEQE--------FLALNEVFIGETHAARVSYYELQIDDSPMLKQKSSGMT
VCTGTGSTSWHYNINRINEQKMNG-IFD-VLKDMGV-DLGTMNRDD-LVENVCNKYNHTL
IFDPSYDQMAFSVRDPVFNATFPHTESRGFCKSIRIKSRCTKAHIVLDGNQSINFNQGTE
VLLEMHDH-DELRTATMDPHMFK--

Strongyloides_ratti_XP_024498645_SRAE_X000118200_clade_IVb_mito2b
------------------------------------------------------------
------------------------------------------------------------
----------------------------------------------------N-------
-YLL---LKNSEKN----------------------------------------------
-----------------------------------------------------FFPPRKV
LIISKTTRLQWEMSLKDVNYKKIK--NEKVFFDE----ISNENIS-PHIIVKHLKHIKYV
NKIIHA------LKKHCIQIKIIYFDEYNENSSKGFDLIITAGGDGTFLTGASKIKNNI-
PIIGLNSDYHGSEGYLCIGKKMNIP-PKIIINKFLEK----KFD--------WMY-----
----------------------------------------RQRIKVIVKE----------
-----------------------------------------------------------R
SITKEKNMLVNKKI--------FYVLNEVFISEINSGKVSYFEVSINNEKPVKQKNSGIS
ICTGTGSTAWHFNINKLYDDKLKS-IIN-VLENMGV-IFENKNSN--FIKEVCNRYNKKL
IFDPFCCQMAYTFREPIYNNTFHQMSQKGFTRNIKIISKCSNGGLFLDGNNLIPINFNSE
IILQILPE-DSLKTV----------

Parastrongyloides_trichosuri_PTRK_0000522300_clade_IVb_mito2b
------------------------------------------------------------
-----------------------------------------------------MQSLVRY
TRHDVSS-------------------------------------TLAATDTTH-------
-SSS---INKFVNNIVSDK-----------------------------------------
------------------------------------KNLANAEYCLLKTGEKNYFTPRHV
LILSKTTRLQYELSLHNITYDQMN--HAK-FTSK----LRSLNINIPALEAKHLAQTNYV
NTIANA------FIKKGISVRIVTRDEYEKENLEGYDLIVTAGGDGTFLTAASKIINDI-
PIIGFNSDYHGSEGHLCVARKLNIS-PDYIISKFLEG----NYN--------WMY-----
----------------------------------------RQRITVTI------------
-----------------------------------------------------------E
NIYNDKDYCSFNGK---KV---FHALNEVFIGEVNAARVSYYEVSINNEKAIKQKSSGLS
ICSGTGSTAWHYSINRLNGNKLES-IIH-VLESMGI-NFNEQRKNDNFIKEACDKYNSQL
AFDPSYNQMAYSIREPIFNDTFLSMPQTGFTTKMKILSRCSDAQIVLDGNKTIPFNYGTE
ITLQMFPE-NALRTINMNFSD----

Rhabditophanes_sp_KR3021_RSKR_0000740800_clade_IVb_mito2b
------------------------------------------------------------
----------------------------------------------------MKTPFARA
CFFNLSP--------------------------------------NGGTSTHV-------
-GDNSKNKPATTTIKWEEE-----------------------------------------
---------------------------------DKIKSINKEVLSSFQSSDKMFFPPKRV
IILTKTTRLQYELGKHNIRIDQMH--MKS-FNTK----LTKHGVNIKELENKHLVQSNYV
KNVKDV------LDQHNIDVRVVTRDDFTEDLVNWCDLVISAGGDGTFLTAAAKLRNDI-
PLLGLNSDFIGSEGHLCVTGKQDIS-GAQALKQYLDG----KFT--------WMY-----
----------------------------------------RQRIRVTI-I----------
-NPNN------------------------------------------------------N
NSLLSCNKPTVSGH---DTTSSYLALNEVFIGETHAAKVSYYEVSVDDGPMIKQKSSGMT
VCTGTGSTSWHYNINRVYEQKLSG-IMD-VLESMGV-DFGVSRSDSAFIEEACKRFNQQL
VFEPSYHQMAFSVRDPVFNATFPHTSPRGFAKKIRIKSRCSDAQLVLDGNQPISFNQGTE
VILEMYPE-DALRTASMTFA-----

Ascaris_suum_GS_05674_clade_III_mito2
------------------------------------------------------------
------------------------------------------------------------
MVAGTAE-------------------------------------LISKIGSDI-------
-IEC---HSDGEQPSKPT------------------------------------------
-----------------------------------------------------LFLSKRI
LVLSKTTRFDYERQKH----AELT--LQQ-FRTI----LKRRGSNYAAMKKKHIQQQVYV
NAICKA------LTDNGIEVKVVSREEYNDEALLWADAVFSAGGDGTFLIAAAKINDQR-
PVIGFNTDPLGSEGHLCITRKSDQP-VRGVIEKLLKG----DFS--------WMW-----
----------------------------------------RQRIRVTI-L-------KWV
EECKDVSEAEDEMCEK-------------------------------------------S
DGLRKARLFRTDSF---DPEMPVLALNDVFIGESHAARVSYYDVQVDDGPMLRQKSSGLT
VSTGTGSTSWNYNINRVSDQHIND-ILS-IMKTMGVLRVEPDDE---MTNEICRRFNEKL
IFEPHSSKMSFTVRDPVFNATFPAMAPRGYASRIRVRSRCSDAHLVLDGGVSVPFNYGTE
ILLEVHRE-DALRSVMLL-------

Onchocerca_volvulus_OVOC4306_clade_III_mito2
------------------------------------------------------------
---------------------------------------------------------MVA
GETTINN-------------------------------------IVLQYEEGC-------
-NNL---CIKNNSRTYSGL-----------------------------------------
-----------------------------------------------------IFLPKHV
VILSKTTRLDYERQKH----LHLN--STQ-FYAL----LKRRGWNYEEMKKKRIEQQNYV
RAMRQY------LENRGIKVEVVTRSEYTVEVIAHADAVFSAGGDGTFLVAAQKIRDYR-
AVIGFNTDPLGSEGYLCITRKGTQP-VGEVIDKLLKG----ECR--------WMW-----
----------------------------------------RQRIRVTI-L-------KWV
ENNKNNEESDEECYET-------------------------------------------S
DKLREARLFLQSDC---DAEYPLLALNDVFIGESHASRVSYYDVQIDDGPMVRQKSSGMI
ACTGTGSTSWNYNINRVSEQHVGE-LLS-IMADMNLHTINPKDA---ITQEICKRFNEKL
LFDPQCTTIAFTIRDPVFSATFPVGIKHGFAKRIRVRSRCTNAHIVLDGNVSIPFNSGTE
VLLEIHES-DALRSALFS-------

Loa_loa_LOAG_05884_CURATED_clade_III_mito2
------------------------------------------------------------
-------------------------------------------------------MVAGG
TNVNNND-------------------------------------FECEEDNSD-------
-L-----CTKNKSRMYPGL-----------------------------------------
-----------------------------------------------------IFLPKHV
VILSKTTRLDYERRKH----LHLS--RTQ-FCSL----LKRSGWNYKEMKKKHTEQQNYI
RTMRQC------LENRGIEVEIVTRSEYTMEVVAHADAVFSAGGDGTFLVAAEKIRDHR-
AVVGFNTDPMGSEGYLCITRKRTQP-VGEIIEKLLKG----ECR--------WIR-----
----------------------------------------RQRIRVTI-L-------KWV
ENDKNNAESDEEYHEK-------------------------------------------S
DKLREARLFLQDNG---YPEYPLLALNDVFIGESHASRVSYYDVQIDDGTVVRQKSSGMT
ACTGTGSTSWNYNINRVSEQKVSD-LLS-VMAGMNLLAVDPTDA---ITQEICKRFNGKL
LFDPQCTTIAFTVRDPVFNATFPAGIQHGFAKRIRVRSRCTNAHIVLDGNISVPFNSGTE
ILLEIHES-DALCSAVFP-------

Toxocara_canis_KHN76293_clade_III_mito2
------------------------------------------------------------
------------------------------------------------------------
MVAGTAD-------------------------------------FISVIDTGI-------
-IDY---HPGKGQPSKAT------------------------------------------
-----------------------------------------------------IFLPKRI
LVLSKTTRFDYERQKH----ADLS--IQQ-FRAI----LKRRGSNYAALKKKHVQQQVYV
NAICNA------VTDNGIEVRVVTREDYNEEAVAWADAIFSAGGDGTFLMAAAKINNHK-
PVIGFNTDPLGSEGHLCITRKSNQP-VRGVIEKLLKG----DFS--------WMW-----
----------------------------------------RQRIRVTV-L-------KWV
EDSKDVSEAEDEMCEK-------------------------------------------S
DKLRKARLFRADSF---DPEVPVLALNDVFIGESHAARVSYYDVQVDDGPMLRQKSSGLT
ISTGTGSTSWNYNINRVSTQHIND-ILS-IMKTMGVLRVDPTNE---ITDEVCRRFNEKL
IFEPQSSKMSFTVRDPVFNATFPAMAPRGYASRIRVRSRCSDAHLVLDGGVSVPFNYGAE
ILLETHKE-DALRSVMLL-------

Hypsibius_dujardini_OQV11409_NADK2_tardigrade_mito
------------------------------------------------------------
-----------------------------------------------MIISPGAGFRVLS
SISTGGG-------------------------------------GIKSGASSL-------
-RRFTIACTAGPNTLRPSP-----------------------------------------
--------------------------------------PPDRVLSAHLEEMPARFAPRRV
LVLSKITRYEFEKQKY----PDLS--EEE-LAVL----LAKKGSNLKKLKDLNDFHKDQA
RKVVQC------FSERDIEAQMVNRYEYGPEVIDWADAIFTAGGDGTFLLGASKVKSNSK
PLIGINTDPRRSEGYLCLAKPDSAD-FSKSLDKLLKG----QFK--------WFY-----
----------------------------------------RQRIRIEL-S---GP--NAM
DAPVELHEQQLEL----------SEHRFADYPLHDESLQK-------------------G
DADGTATPGEVESP---TRILPERALNEVFIGESLSSRVSYYEVSVDDGPSAKQKSSGVT
VCTGTGSTSWSFNINKLTQQAAAS-LIGLIRDTSLL-PVPSDED---YVEHVTKKFNEQL
IFDPSDTRMVYTVRDPVSNSTYSTANPRGFAQRVHLKSRCYDAALVIDGGPSYKFNEGSE
ATLSIHPD-DALLTVQLE-------

Ramazzottius_varieornatus_GAU96705_RvY_08112_NADK2_tardigrade_mito
------------------------------------------------------------
-----------------------------------------------MVLWRRSALHQLQ
NSIQARG-------------------------------------LTGSFHRSK-------
-PIA---STAGSDDRAKSS-----------------------------------------
----------------------------------------MSRKASPDGRSIQAFRPKKV
LVLSKITRYEFEKQKQ----SPLT--DEE-LAEA----LAKKGSNLATLKKYHDFHKEQA
HNIVKS------LTERKIEAHIVNRYEYGPETVKWADAIITAGGDGTFLLGASMVKDARV
PIIGVNTDPRRSEGYLCLPKEDSLS-FPASLDKLLDQ----QFR--------WAY-----
----------------------------------------RQRIRVEL-S---GP--HAM
EAPVELHEQELDF----------PRHKFADFAVDLDDKNEEPSSKD-------------N
ATSTAPGTSSQETF---SRVLPECALNEVFIGESLSSRVSYYEITVDNYPAQKQKSSGVA
ICTGTGSRSWAFNINKLTKQATAS-IINIIRETSLL-PIPSEDE---YIEMITSRFNDKL
LFDPSDERMVYTVRDPVSNRVYGAENPRGYAQRVTIKSRCSDASLVIDGGSSYKFNDGAT
AVFTINPE-DALRTVQLL-------

;
end;
