# Supplementary material for: Episodic evolution of a eukaryotic NADK repertoire of ancient provenance
Source: PLoS One. 2019 Aug 1;14(8):e0220447. doi: 10.1371/journal.pone.0220447 (PMC6675116; doi:10.1371/journal.pone.0220447)
Supplement: S1 File — See S2 Table for a list of files. (ZIP) [file pone.0220447.s003.zip › NADK-dataset/NADK_v59-fungi.fas]

>Homo_sapiens_NADK2_MITOCHONDRIAL
TCYRGFLLGSCCRVAGGRAAALRGPGAGGPAARPRLGGDGGGRRHLGQGQPRELAGCGSRADGGFRPSRVVVVAKTTRYEFEQQRYRYAELSEEDLKQLLALKGSSYSGLLERHHIHTKNVEHIIDSLRNEGIEVRLVKRREYDEETVRWADAVIAAGGDGTMLLAASKVLDRLKPVIGVNTDPERSEGHLCLPVRYTHSFPEALQKFYRGEFRWLWRQRIRLYLEGTGINPVPVDLHEQQLSLNQHNRALNIERAHDERSEASGPQLLPVRALNEVFIGESLSSRASYYEISVDDGPWEKQKSSGLNLCTGTGSKAWSFNINRVATQAVEDVLNIAKRQGNLSLPLNRELVEKVTNEYNESLLYSPEEPKILFSIREPIANRVFSSSRQRCFSSKVCVRSRCWDACMVVDGGTSFEFNDGAIASMMINKEDELRTVLLEQ
>Mus_musculus_NADK2_mito
TCYRGFLLGSCRRVAGGRAALRGSGSGADGRRHLGHGQPRELAGGGSPADGGFRPSRVVVVAKTTRYEFEQQRYRYAELSEEDLKQLLALKGSSYSGLLERHHIHTKNVEHIIDSLRDEGIEVRLVKRREYDEETVRWADAVIAAGGDGTMLLAASKVLDRLKPVIGVNTDPERSEGHLCLPVRYTHSFPEALRRFSRGEFRWLWRQRIRLYLEGTGINPTPVDLHEQQLSLNQHSRAFNIERAHDERSEASGPQLLPVRALNEVFIGESLSSRASYYEISVDDGPWEKQKSSGLNLCTGTGSKAWSFNINRVAAQAVEDVLHIARRQGNLTLPLNKDLVEKVTNEYNESLLYSPEEPKILFSIREPIANRVFSSSRQRCFSSKVCVRSRCWDACMVVDGGTSFEFNDGAIASMMINKEDELRTVILEQ
>Xenopus_tropicalis_NADK2_mito
LCLRLLCSVCGAAALRVPLGVSSLRALSGSAEGFRPARVAVVAKTTRYEFEQQRYRSSGLSEAELRDLLALKGSSYNGLLQRYNIHSENVEHIVQSLRKEGTDVRLVKRRDYDEETVRWADAIISAGGDGTMLLAASKVQDRFKPVIGVNTDPERSEGHLCLPVRYTWSFPEALQKLYRGEFRWQWRQRIRLYLEGTGINLTPVDLHEQQLSLEQHNKAHNSQLEQKSVAVSGPQLLPVRALNEVFIGESLSSRASYYEISVDDGPWEKQKSSGLNVCTGTGSKAWSYNINKMSSQSVEELLNIVRQHKSLNVSLDSDVIQRVTNAYNDSLVYNPEEPKMFFSVREPIANRVFSSSQQRGFTSKVCVRSRCWDACMVVDGGTSFEFNDGAIVSIVMDDQDALCTVLLDD
>Octopus_bimaculoides_Ocbimv22017871_mito
NCKRLLLFNCLPSLVKHCKKCSHFQKQLLCSFSLRTFFSGPQLNQTSNAKQTFNPKKAVILSKVTRYEYEKLLFGDGTEEQLIQNLRGKMSDYYGLLQRHNIHQQCVQNITKSLEDLGIETKVVQRFDFDSNLINWADIVISAGGDGTFLSAASKITNRDKAVIGINTDPSRSEGYLCLPKIKTYNLKSMKASFAKLLAGDFRWKWRQRIRISMSGKYMYDDPVELHDQQLHFHEHRFTEHVRENEMFNKNESLTPKDTTRILPLLALNEVFMGESLSSRVSYYELSIDEAPKIKLKSSGITVCTGTGSSSWHFHINHIPQQSVQEILKLAGKVAKCDLNWSSDTVRKVTESFNQSLWFDPEIPKMAYTIRDPVMNSVFQIPNPRGCVHKIKVHSRMWDACLVIDGGSSFTFNDGAEATLEIHEEDALRTVSLD
>Capitella_teleta_CapteT170107_mito
MSILKPFWLQKACSACCNGQVTLSKVVNSVWLSKQQTGVVQQTPLDSASSVGRRCIHHTRRHDFQPKKVLLLRKVTRYEYEKAQDPDISDAELKERLISKGSNYDGLLQRHDEYFRSIDEIQESLIKHHMEYELIRRFDFDRDLIKWADMILTAGGDGTFLMAASKVTNGNKPVVGINTDPMRSEGHLCLPKQYSYNVDLALQKILDDKFQWLWRQRIRIALAGRSPSDYEPFDLLQQQLDFPEYRYWEHVREHEIHNIDQENVSPLRKEVLPVLALNEVFMGESLSSRMSFYEVCFDDGPVSKQKSSGITVCTGTGSTSWFFNINHISQDSVSQVLKIAQEHGACGSACLDDDHLLNRVREEFNTSLVFNPVCPQMAYSVRDPVSYGIYQVASPKGFCSKVEVRSRMWDAWVVVDGSLSYRFNDGAIAELSVHREDALRCISLLEDDQ
>Drosophila_melanogaster_CG8080_mito
MLKSKQLLQQFSKEYAKYTPTNFKLKRALVVTKLSRYEFEQLRHPELSPDQLQQKLRDRGTDVEMVLHLHKVHKDFERRVVQSFQDVGCEVKLSSRSSLSKDVMSWADVIVPVGGDGTFLLSAGRASPLFALSQQKTPIVGFNSDPLHSEGRLMLPKHYSDNPADAVSRIKSGDFKWMHRSRVRTTMLGSNGNIPEPTDLFRHTEVKMEQVSTAPEMLDQDMAYKYKAKMKRVLPYLALNEVFIGEHLSARVSHLQLVLDHQDVVNKTKCSGLCVSTGTGSTSWHTSINRITSRDVDDLLRSLPDGDSKNVMMLRQNAEEIAQRYNQGLLFAPDDPRLCYSIREQICVGVWPSPKTFKERDFVQTVFVKSHCIDANLVIDGSISFPFNDGAKALLEVHPEDALLTIALD
>Tribolium_castaneum_TC034764_mito
MFKPRTSFKDIILGLKNVATTSEGQLKNSIKIDKVLVLSKLSRYEFEKKQSKFSNDDDLEQELRSRGTDFEWLIHCHMLHKKFETNVVNTFRRMGIDVQVANRFNYTQDKVDWADVIVPTGGDGTFLLASSRIRDNTKPVIGFNSDPNRSEGHLCLPKKYSANIQSAIEKLQNGDFDWLLRSRIRVKLISQKGDIVPKCLHEIEDNFGKIHGKILPVLALNEVFVGESISSRVSHLQLRLNGSVEQTSIKCSGVCVCTGTGSTSWHLSINRLPAQSVSELLKLVEVDSREEREVLAAKIADEYNRNLIFRPDDSRMSYTIRDLISAGVWPHPKGIKSRDFITKLEIKSNCYKASLVIDGGVSFDFNDGTIAFLEIRPEDSLRTVVLRP
>Hypsibius_dujardini_OQV11409_NADK2_mito
MIISPGAGFRVLSSISTGGGGIKSGASSLRRFTIACTAGPNTLRPSPPPDRVLSAHLEEMPARFAPRRVLVLSKITRYEFEKQKYPDLSEEELAVLLAKKGSNLKKLKDLNDFHKDQARKVVQCFSERDIEAQMVNRYEYGPEVIDWADAIFTAGGDGTFLLGASKVKSNSKPLIGINTDPRRSEGYLCLAKPDSADFSKSLDKLLKGQFKWFYRQRIRIELSGPNAMDAPVELHEQQLELSEHRFADYPLHDESLQKGDADGTATPGEVESPTRILPERALNEVFIGESLSSRVSYYEVSVDDGPSAKQKSSGVTVCTGTGSTSWSFNINKLTQQAAASLIGLIRDTSLLPVPSDEDYVEHVTKKFNEQLIFDPSDTRMVYTVRDPVSNSTYSTANPRGFAQRVHLKSRCYDAALVIDGGPSYKFNEGSEATLSIHPDDALLTVQLE
>Ramazzottius_varieornatus_GAU96705_RvY_08112_NADK2_mito
MVLWRRSALHQLQNSIQARGLTGSFHRSKPIASTAGSDDRAKSSMSRKASPDGRSIQAFRPKKVLVLSKITRYEFEKQKQSPLTDEELAEALAKKGSNLATLKKYHDFHKEQAHNIVKSLTERKIEAHIVNRYEYGPETVKWADAIITAGGDGTFLLGASMVKDARVPIIGVNTDPRRSEGYLCLPKEDSLSFPASLDKLLDQQFRWAYRQRIRVELSGPHAMEAPVELHEQELDFPRHKFADFAVDLDDKNEEPSSKDNATSTAPGTSSQETFSRVLPECALNEVFIGESLSSRVSYYEITVDNYPAQKQKSSGVAICTGTGSRSWAFNINKLTKQATASIINIIRETSLLPIPSEDEYIEMITSRFNDKLLFDPSDERMVYTVRDPVSNRVYGAENPRGYAQRVTIKSRCSDASLVIDGGSSYKFNDGATAVFTINPEDALRTVQLL
>Priapulus_caudatus_XP_014662053_NADK2_mito
ENLHRILSKRFFGLQTNSKMLQLLCLRAAFKQAGASAQCECFSTSVNELNSRIPKISETVQASGGFRPSKALVLTKLTRYEFEKRRHSAYSEPQLIRNLESKGSDYKSLLQIHNNHQRAKDIVVACLQKEGIETRVVSRFGYVQEAIDWADVVFTSGGDGTFLLGASKILSRDKPIIGVTSDTKRSEGRLCLPKALSENFSEALARLLRGDFKWQWRQRIRLTMTGRGVNIVPIEFHNHQLNIPELRYFEHMREHLQSLQEQEEHEGAPVPSTSVVLPVRVLNEVFLGESLSSRVSYYEVSVDNWPSIKQKSSGLTVSTGTGSSSWHFNINRLTAQSAEQILRIACKETGCDIDFSNIALVQGICQKFNDDLNFDAAEPRMAYTVRDPIINSIFPATPSKGFAKTMTVRSRCWDACIVVDGGLSFIFNDGAMVHLEILPEDALKTVSL
>Mnemiopsis_leidyi_CAXH3304_mito
MVANGLKLAQKLTFSPRRVLVVQKRTRLVQETQRRPCYLENLQTAGRHDDLVAIKTRHDVHEANLSIILNELKSHFDEVALVDTINKKHVEWADLFISAGGDGTFLNVASQLEGGKLLIGLNTDPERSVGHLCARSRFGNSNLKYVIKQLAGGKCTFIMRSRIRVKLTYPCNIGEKTEIEIPKYALNDVYIGETSPTRL
SYLELQIDQLPAEKQKSSGFLISTGSGSTAWGYHVNGLDFYRTEQFLKILHDSGLTNKRLKSTEIAEIMNKFNDSFKFGPEDRRMKYITREPLQNSVFRAVNTQGYAKSITVRSLCWNGKIVMDGIQRKFNFDDGVRANFTTSDCDSINSIQFVD
>Amphimedon_queenslandica_XP_019855535_mito
MKKANAHTTPYKMQRGLRRAVRRVLLLKKTSRLDYERRRYAQYNEESFKAKLLSIGSDYDGLLLRHEQHEDSVNEVHQSLLSRGVEVLLRQRETITKDDISSSDVLISAGGDGNFLAAASRVLRPDKLVIGINTDPEKSEGHLCITPTAEHSISSIIDYIMENRLNLIHRQRIHVSINGEGLPVLALNEAFIGDTDPSQVSYFELISDGGEWLKTRNSGMLVYTGTGSTSWAYNINKLSTAAISRLLEIAKSSGAVSFNEDLDTTVEKITALYNSS
VLSGSEDGFMSYIIREQIERGITNPTISQSGICSKLKVRSRSWNNKIIVDGQRLYEFPNGSEATFTLGDQYKLLTASLPI
>Oscarella_carmela_g.66666_mito
LMLMVRRLLLRSRLLSGFSSVRNVLVVHKSTRYEYDRSLHDALTEREFQDILASRGSDYTEIRRRHDAHRRGLDEIIDFLINHTLDARIKQQRDYSNDDVCWADVIVSAGGDGTMLLTAAKIPGRDKPLIGINTDPQRSQGELCIRRKHGCSIRDDLTAIFEGHFRWRHRQRIRVSMTNHGDISQKLDDTAKEDEDRPVLALNEVFVGESDPSQTSYLEMCVNGGPRRKQKSSGMVVCTGSGSTAWAYNVGRVTENQVRKVLEAAGVSCPSSQFLKDVCEEHNRSLVYDPSDMRMAFALRDCITKGIFAVEEPYGFAERIEVRSRCKNAQLVVDAGWSCPFNDGASASLDMNENQALLTVELI
>Capsaspora_owczarzaki_XP_004365266.2_mito
PTMIAAHPRKRAAAATAAAAPSPTSMQPAQSQAAQTADSDGKSPSQQQSRGLTLRNVLVVMKLSRLEYERQSHGNVSDAELAALLRKRGSDYDGLLFRHRLHIASIERLTSLLAARGVRYTLVSADEVRPSLFRPVSSWLSTSLSHSKEAQGAPSTFAATPSQVFDAVFSAGGDATFLRAAAHVTDQTPVIGLNTDPERSRGFLCLKVHDPVDVLDRLAEGNFSYLRRQRIRVRLSGELSTMAVAF
ALNEVIIAEADVSNAAYYELSVDGSPGEKQKSSGLIVSTGTGSTSWLYNVCRMNASDVTRILELAHCPQGRDPVHIAEQFNSALVFDPADPRLKFAVREPIDNGIFNVTHPRGFANTLSVRSRSIDARLILDSAVSIPFTDGAVATVEMHDEDALLTVVMDR
>Guillardia_theta_109105_cryptophyte_mito
MPLEIERAQIITKVTRYQDEASRICGKRWADITQPELDFVDKTLDEEGFSSALVKKSHKVQMDSLNKITTTLTDFGIEYTILTSGESFTSSLDDPDDPSSSSRTNSARRQELLNGKKYDILISAGGDGTFLRAALENKSALPQIGINTDPTRSRGKLCAMDASSFGVALQRLKEGKFRWLKRNRLTVRLSKANTLGSSSEDLHTIENLALNEVFVGEKDPCRTSILRVRADDDAFESYKCSGILISTGTGTTAWSSEASKINPQDVIMVLRGIERVYSQIKLDNIFSNGFDAGAVSSAANEAASHDLLPPDSEEIQMLVREPIINPGQNEKGLCIWQGQSPSKVLDGRIHVPLERGWEAEIFVDPKKALWSFAFD
>Arabidopsis_thaliana_NADK3_mito
MAIRKLLLLLKPIDPYPFLQTEGASLIKNPQVLQYLESRCKVHKNAIKFCQEILSKKPVEWKPISRNDLSHPIRDVDMVITVGGDGTLLHASHFIDDSVPVLGVNSDPTQAHEVEELSDQFDASRSTGHLCAATVENFEQVLDDILFGRVVPAKVSRISLKLNSETLLSHALNDILIAQPCPAAVSRFSFKIKNKDGASSPKTVNCRSSGLRICTAAGSTAAMQSAGGFVMPMLSRDLQFMVREPISPGSTASLMHSTFKPDQFMDVNWYSDHGTIYIDGCQVQHSVQLGDTIEISSDAPVLNVFLSHGISQ
>Theobroma_cacao_NADK3_mito
VVEGLQARHYVEWALGLGLQSSPWTPLKRGGRSTFQLKFPVFQSSTTLSSFLLGHRRKRKTMAIRKLLLLLKPFDVYHATQSNPASLFTNPRVVHYLNNRSKVHKEAIDLCQKILQQKSVDWQPIFRNDLSQPIRNVDLVVTVGGDGTLLQASHFMDDTVPVIGVNSDPTQAEEVEEFSNEFDANRSTGYLCAATVKNFEQVLDSFLEGQTVPSKLSRISVSVNSKALPAYALNDILIAHPCPATLSRFSFKIKRDDNSCSPLVNCRSSGLRVSTAAGSTAAMLSAGGFAMPILSQDLQYMVREPIASGGAISGLMHGLIKSDQSIDAAWFSKEGSIYVDGSYVFFTIQSGDTIEISSKAPVLQVVLAPHLSS
>Oryza_sativa_XP_015651403_NADK3_mito
MALRRVLLFVKPFDVYPPRPLAAAASSPPPPPPPLRVSNPKVLNYLDDRCRVHKETINLCKSVLQRKSIDWISVQRNDMSNPIHDVDLVISVGGDGTLLRASHFLNSSIPVLGVNSDPTCPDEVDELTDEFDARRSTGHLCAATAANFEQILDATLDGSRQPSELSRISVKLNGLQLPTYALNDILVSHPCPASVSRFSFRKRSNTGESSHLINCRSSGLRVATPAGSTAAMLSAGGFVMPISSHELQYMIREPISPRDADKPLLHGLVKQGQHILVVWYNEEGAVYFDGSHVMHSIQHGDTLEISSDAPILKVILPENLLK
>Sorghum_bicolor_EER98776_NADK3_mito
MARRRVLLFLKPFDVYPPRPYVGAAASSPTSAPSTPPQPRAASPKILSYLDDRCRVHKDTIDLCQSVLQRKSLDWISVQRNHLSQPIRDVDLVIAVGGDGTLLRASHFLDSSVPILGVNSDPTCTKEVEELTDEFDARRSTGYLCAATAGNFEQILDATLDGSRRPLELSRISVKLNGIQLPTYALNDILVSHPCPASVSRFSFRKRNNMGETSRLINCRSSGLRVSTAAGSTAAMLSAGGFMMPLSSRELQYMIREPISPTDADKPMLHGFLKQEQHMLVVWYNQEGAVYVDGSHVVHSIQHGDSLEISSDAPTLKVVLPEHLLK
>Physcomitrella_patens_PP1S69_47V6_NADK3_mito
SVMAVRMRRVLVLAKRSAYDMYVARHQDPSFTRFLSEPQMVGNLQDRHRVHEHTVRLCKDVLSRRQAHIQFEMHLRDELQSPIRDIDLVITVGGDGTLLQASHYLDSSIPVLGVNSDPTQIDEVEENLGRFDANRSSGHLCGATAENFEQMLDDILNGTMEPAEVTRIATFIDGVKIDTPALNDILIAHPSPAAISRCSFSIEKQSTEELLIPVIHSRSSGLRISTATGSTAAMKSAGGTVMPLLSSKLQYMVREPNSPHPKYTSFLKGFVEDDHVLQVDWRSRKGIIYVDGSHLCYPISFGSKIGVSNCAPPLRIFWAQK                                      
>Klebsormidium_nitens_GAQ88637_streptophyte_mito
MAAAFRRLLVVAKRSAYEVYVGMHGDAHLKALLQEKSQVVHNLLDRHTVHQKTLQECEALLTKWKVPYDIVQRDCLPEKIEDVDLVLTIGGDGTLLETSHHLDERIPVLGVNSDPTSQEEVDANLGEYDASRSTGHLCAATASSLEEVLTDVFEERHRPVNVRRIKLSVDGREFPIPALNDVLAAHPNPAAVTRCSFWVEGAPSCSTSSASPTVYCRSSGLRVCTAIGSTGAMKSAGGFVMHPLATALQYQIREPIEPHSSQRGLMHGSILDGDSLKVRWGTRQGKAYIDGSHLQVDLKLGEELTFSNGAPQLQWFRPKDNART
>Thalassiosira_pseudonana_XP_002296701_stramenopiles_mito
MCITHDPSQRATPHQLKLRGQAPKALRWPRLESRYQSHKACVESLLSILQANNVAFSCVNRVELDRQHLADVDLMIAVGGDGTVLSAAHFLDHGTIPLLGINSDPISEEDKYDEFNQSLSHGALCAITAIDMKEKVPQVLFGGGKLTQRARIQCVVKSTFSETRLVPALNDLLIANPKPQPLPRSQYGTITRFGGRPFDVTNSLNVWSSGMWVSTATGSSAAMAAAGGMPM
CSPDLQYLIREHMIENSPNKDEVKDLDNGILHKGQHLHLRWNSQKGRIFIDGSHLMHNLELGDEILIDPEAPPLALYSRWD
>Phaeodactylum_tricornutum_XP_002178684_stramenopiles_mito
LESRYKAHKQCVSHLLAILRQHQVNFSCVNRVELDRQHLADVDLVVAVGGDGTVLSSAHFLDHGTIPLLGINSDPNVKPEDIKVVHKKSDERRSHGALCMCTALDMEDGLAQVLYGGGYLQARTRIRCKVKSTFSETRLVPALNDLLIANPSPAAVSRFRLGWMNLNSLNVWSSGMWLSTSTGSTAAMAAAGGQPMPLASEDIQYLIREHMIEGGNVDGHDLDNGMIRTEEKMHVRWNSQKGRIFIDGSHLMHNLELGDEILIDGRAPPLKLF

>Homo_sapiens_NADK_CYTOPLASMIC
MEMEQEKMTMNKELSPDAAAYCCSACHGDETWSYNHPIRGRAKSRSLSASPALGSTKEFRRTRSLHGPCPVTTFGPKACVLQNPQTIMHIQDPASQRLTWNKSPKSVLVIKKMRDASLLQPFKELCTHLMEENMIVYVEKKVLEDPAIASDESFGAVKKKFCTFREDYDDISNQIDFIICLGGDGTLLYASSLFQGSVPPVMAFHLGSLGFLTPFSFENFQSQVTQVIEGNAAVVLRSRLKVRVVKELRGKKTAVHNGLGENGSQAAGLDMDVGKQAMQYQVLNEVVIDRGPSSYLSNVDVYLDGHLITTVQGDGVIVSTPTGSTAYAAAAGASMIHPNVPAIMITPICPHSLSFRPIVVPAGVELKIMLSPEARNTAWVSFDGRKRQEIRHGDSISITTSCYPLPSICVRDPVSDWFESLAQCLHWNVRKKQAHFEEEEEE
>Mus_musculus_NADK_cyto
MEMEQEKMNLSQELSADSASYNCSACHGDETWSYNHPIRGRAKSRSLSASPALGSTKEFRRTRSLHGPCPVTTFGPKACVLQNPQTIMHIQDPASQRLTWNKSPKSVLVIKKIRDASLLQPFKELCIYLMEENNMIVYVEKKVLEDPAIVSDENFGPVKKKFCTFREDYDDISNQIDFIICLGGDGTLLYASSLFQGSVPPVMAFHLGSLGFLTPFNFENFQSQVNQVIEGNAAVILRSRLKVRVVKEPRDKKTAIHNGLSENGLDTEGGKQAMQYQVLNEVVIDRGPSSYLSNVDVYLDGHLITTVQGDGVIVSTPTGSTAYAAAAGASMVHPNVPAIMVTPICPHSLSFRPIVVPAGVELKIMLSPEARNTAWVSFDGRKRQEIRHGDSISITTSCYPLPSICVCDPVSDWFESLAQCLHWNVRKKQAHFPEDEED
>Xenopus_tropicalis_NADK_cyto
MERSQGKVCNKDKSESIEETHFFAACDCEEDFTRGKPIRGRTKSRSLSASPAPGSTKEFRRTRSMHGPCPVTTFGPKACMLQNPKAIMHIQDPASQLLTWNKPPKSVLVIKKVRDASLLKPFKELCVFLTEEKNMIVYVEKKVLEDPAIANDENFGPVKKKFCTFREDYDDISNQIDFIICLGGDGTLLYASSLFQDSVPPVMAFHLGSLGFLTPFNFDNFQTQVTQVIEGNAALVLRSRLKVKVSKEHKEKKTVLQNGVEENGLIVKSEKEPIKQTKYQVLNEVVVDRGPSSYLSNVDVFLDGHLITTVQGDGVIVSTPTGSTAYAAAAGASMIHPNVPAIMITPICPHSLSFRPIVVPAGVELKIMLSPDARNTAWVSFDGRKRQEISHGDSISITTSCYPVPSICFRDPVNDWFDSLAECLHWNVRKKQNHFTEEEEE
>Octopus_bimaculoides_Ocbimv22036801_cyto
MKIRMNDNQNDTPSTLPNVQTLPSFQTTSLPHTACNTDCSASHHHLYHHRPLVSQTAINTNTTGPTTLTSLSSTCETMEVNRHSKKPERHFPRNQHNTSIFAEVEFGPKGTLMDNSRLITIPEQTGQKLKWSEPPETVLVLKKSFGDNMFEPFIEVLFWLTYEKKLTVFVESKVLNPIFFKDERYDGIKNHLQTFNQDNEDLTDRIDLVICLGGDGTLMYAASLFQQSVPPVMSFHLGSLGFLAPFQFREFKEDITQVLEGNATLLLRSRLECIVCKAGTELSKKSDWKNILVLNEVVLDRGLSPYLCNLDLYVERHLVTSVQGDGIIISTPTGSTAYAVAAGASMMHPSVPSIMITPICPHSLSFRPIVVPAGVEIKLMVSKEARNTAWVSFDGRSRQELKVGDCVKIKTATHPVPSICCKDPIDDWFNSLAECLHWNVRKLQGGPSSTTSMASLNSDEIEFNHSS
>Capitella_teleta_CapteT168507_cyto
MPYVSNEALAARQLNQKPQTPQLKKIRNESIQTSQLDNRLSTSMENLAESRPPRRRTKSLYGVSPNCKFGPKASVMKNQANVLTIQDPGSQRLTWYKSPLTVLIIKKILDEQVIQPFFDLSLWLLKVKQMVVFVEAKVLEEDLVVGHRQFKDIKGKLCSFKEGVDDLTDKIDLIICLGGDGTLLYASTLFQQSVPPIMAFHLGSLGFLSPFEFDDFKSKVTTVLQGNVPLSLRTRLKCVIAKKGPDCDQLDDAPFKHVESKQNILVLNEVVVDRGCMPYLGNLDLYIEHKYITSVQGDGLIISTPTGSTAYAAAAGASMVHPNVPAIVIAPICPHSLSFRPIVVPAGVEIKLMVSPNARSDAWVSFDGRNRLQLSKGDVLKISTSIFPIPSICNEDQISDWFDSLGRCLHWNVRKPQKAFSHAPSSESLLSDSDNGR
>Drosophila_melanogaster_CG6145_cyto
MTCLSDIDLATLHQHRLEEIFSYKLAWSGTGHQQTQYNDLLVRHNASLKRQRIIQHTANRASTRAKDQASTDDCVATSPGNIQAKSEQDPDDGYFDSTTRRTRSGTWPRTRSLNAPSPFQHFGPCGRIMKNSAMVMQIQDPASQRLTWYKPPLTVLVIKKKDSQVLPPFVQLVEWLVQEKHMVVWVESAVLEDKLLRDDVKLEQESSKFQKVHQQYAGVRARFLDLREKLVTFKDGRDDLTDRIDFIVCLGGDGTLLYASQLFQQSVPPVMAFYLGSLGFLTPFQCDNFQEQVTNVLEGHAALTLRSRLRCSIHRKGERRKESLLHSVGGNLLIPSFQRQLNYVELNNGQTGKAGSNNNNGHNNSILVLNEVVINRGPSPYLSNIDIFLEGKYITSVQGDGLIVSTPTGSTAYAAAAGASMIHPSVPAILVTPICPHSLSFRPIVVPAGVELKISISPDSRNTSRVSFDGRNDQELNHGDSLRVTTSIYPVPSICSQDQISDWFDSLAEGLHWNVRKRQKCLDELSDLTTSGSEDTLDDFDNLQIYDA
>Drosophila_melanogaster_CG33156_cyto
MALSDIDLATLHENRLEQRWHYGLPNSHHIYHQHHYHHVGFSAMTRLCLERNLQRKVQPDHNGNCLARGRSRENANAIDSSSSGGGRRRRSGTWPRTRSLNAPSPVQQFGPCGRIMKNSAMVMQIQDPASQRLTWYKPPLTVLVIKKVSDASVLAPFVYLVDWLLQEKNMVVWVESAVLEDVQLNENVRFKAIRDKLVTFKDGRDDLTDRIDFIVCLGGDGTLLYASLLFQQSVPPVMAFHLGSLGFLTPFRFDNFEEQLTSVLEGHAALTLRSRLRCVMHRRSDRKHEAKTLEADLDGEARPAANSILVLNEVVIDRGPSPYLSNIDLFLDGKYITSVQGDGLIVSTPTGSTAYAAAAGASMIHPSVPAIMVTPICPHSLSFRPIVVPAGVELKISVSPESRNTSWVSFDGRNRQELFHGDSLRVTTSIYPVPCICAQDQISDWFASLADGLHWNVRKRQKCLDELSDLTASGSEDTLDEIENMKLYDV
>Tribolium_castaneum_TC006614_cyto
MASLWAGSDVDLSVLHQCRIAERLEFRLACLHKQKIPDSDTKCEGEIHKFRQCRRRSGTWPRTRSLNAPSPIQQFGPCGRIMKNSAMVIISSDCDISVSVVNFSEMVANGNVVCLPFAEEINNNNNMKFQYRTIQDPASQRLTWYKPPLTVLVIKKVRDASVHLPFVQLVQWLIEEKRMLVFVEAAVLEDPLLDQFTSFATIKDKLMTFRDGKDDLTDKIDFIICLGGDGTLLYASHLFQQSVPPVMAFHLGSLGFLTPFRFDNFQEQVNNVLEGNAALTLRSRLRCIIMRKGDDEKKTSKQPTNLLVLNEVVVDRGPSPYLSNIDLFLDGKLITSVQGDGLIVSTPTGSTAYAVAAGASMIHPSVPAIMVTPICPHSLSFRPIVVPAGVELKISVSRDSRNTSWVSFDGRNRQELLHGDSLRVTTSIYPVPSICAQDQISDWFDSLAECLHWNVRKRQKHLDELTDLTHSSSNDTLDSLEHAELIEK
>Hypsibius_dujardini_OQV12611_NADK_cyto
MPAKSPTVVRRSTATAQPKKEVATNGNATDTKMANAKTTAKLEAAAEKEMKAPRRRTCRRMSVGCCLRLLPRPARNVENVRLTGLSTIDSNGDRLLTSKTSSSSHSSSKISVATTEKDNDSQSDLDGSFSNGSASPAVNSATNLAPSKTQSEKKPNKICDFLLSKLTNGHREEPKTSPLPNKLRLLDEHMKRTRSLAGPSPNCRFGPKAQLFQPAAEDTDQLDVSAASSFNYHDPGNTRLNWYTLPQSVLVIKKARDHDVLEPFVQLIRCLLRKGMQVFVEESVLTEEISQKCEVFIKMKDQLCTFVQGCDGLNEKIDFIVCLGGDGTLLYAGSLFQTSVPPVMAFHLGSLGFLTPFEFVDVETKIDSVLSGHANLTLRSRLKCVIRSKEAASHVLKSADAAGGATVAGSGDTVAMRNGFRNEDATHVVLNDVVIDRGPSPYLVHIDLFADGQLVTSVQGDGLIISTPTGSTAYAVAAGASIIHPGVPAIMITPICPHSLSFRPIVVPAGCDLRVMVSENARDSAWVSFDGRNRQQLSIGDSLRITTSVYPLPSICAADQMQDWFNGLAGCLHWNVRKPQKKLDPDL
>Ramazzottius_varieornatus_GAU98205_RvY_09383_NADK_cyto
MNSGGDRLLVDVASPDAPLKDYDSDLNSSVLNEQISSSEREDELGRLRSSTLPNGTKDRLLSLLTVNLNGMESKTTPMKNIQTRLLEELNARRPKSLAGPSPNYRFGPKAHLLQPEQQHTTTFHDPGDTRLKWNATPQTVLVIKKIRDEDVKEPFVQLIRCLLKKNMRVLVEKSALSEQNLLACETFVSMKDQLSTFIEGCDSLNGLIDFIICLGGDGTLLYASSLFQTSVPPVMAFHLGSLGFLTPFGFEDIEEKIESVVSGHSYLTLRSRLQCVLDNTETRASPAPADSPVDGCGRDGSTFVILNDVVIDRGPSPYLVHIDLFVDGQMVTSVQGDGLIISTPTGSTAYAVAAGASIMHPAVPAIMITPICPHSLSFRPIVIPAGCELRVTVSDNARDPAWVSFDGRNRQQLSRGDSVRITSSVYPLPSICAADQMQDWFNGLAGCLHWNVRKPQKPLQQ
>Priapulus_caudatus_XP_014663475_NADK_cyto
MERLSLHGKSSGESFQQSAEDDLIISNALDTDDGDSCVHEEDHGEEHWQDVDDGETSGSHAIAPLGMMGRTRNGFAKNKMPMRVEKVFRRARSLTGPSPVYNFGPKARTMKNSAGLMSIQDPASLRLTWYKTPFSVLVIKKIYDEDIIRPFVEIISHLVKERRMMVYVEEAILKDVKLNSNEDFDRLKDKLYTVSEGQDDLTDKIDFILCLGGDGTLLHASSLFQTSVPPVLAFHLGSLGFLTIFEYAENFKSVLTSVLEGNAKLSLRSRLKCAITKVDSDLSRIPVKNLQASHQKSMMVLNEVVIDRGPSPYLTNLDLYVEGRYVTSVQGDGLIISTPTGSTAYAVSAGASLVHPSVPAIMITPICPHSLSFRPIVLPAGVEIKVMVSPEARSTAWVSYDGRNRHELAHGELLRVATAIYPVPCICRDDQIMDWFDCLGTCMHWNVRHRQKPFIGIGNGMTPSSSSNSLCSRNSGSDTNC
>Mnemiopsis_leidyi_cyto
MTEKGDGTEQKEVSEDDPPENGSEQVPSAKKLSPGKRHLKKQESTFFGRNSMMLGDTNVPLYKQLHLSWTRPPSNCLVIKKYHDPAVLKKFKMMCIWLITVRGLDVYVEEKDFEELQTIKAGELPRSSSYDNFKSISTKNLDIEFIGLIEKIKVWKIGKDKLNNKIDFIACLGGDGTLLYASSLFQRSVPPIIAFSLGSLGFLTPFDFKEFPTVLNKVLKGTLGFTLRNRLESTLWSRGAEGESEEDDDHIIIPESVQVLNEVVIHRGIYSGVCMIDIYCDEFFVTTVIGDGVIVATPTGSTAYAAATGASIVAPSVPCYIIAPICPHSLSFRPIMVPLNCSLKCKLNKDARGDAQISFDGRHMQDFTKNHIVDISASEYPLPCIDKEGSMQDWFNGLQNTLLWNGRSSAQKPLEKKK
>Amphimedon_queenslandica_Aqu2.1.32577_cyto
MAGMARAEPDMSNAAEKKRQSYKYYNQRSQLDFYPEQTDSDEEPKSKAMIQKASDMSGIEDPSCDHHLLWREAPKRVLLMKKFRDEEVTATFKNVAKWLIEEMNAVIICEPAVLKENLICQEEFSSISRQFLTWKDEDEDSEEEDSKEKVLSDIDIIICIGGDGTLLYTSSMFQDGTAVPPVLSFNNGSLGFLTPFPITEYKSHIQRVFKGKVSITLRHRLICEIRANNKVALPLSPDNEDICHVDYCKDHPVSPPPNDMRRLSKFSTKVMISSQDKLKTKMMVMNEVVVDRGPSPYLTNLELCCNGRPMTSVQGDGIIIATPTGSTAYSLAAGASMVHPSVPCMLISPICPHSLSFRSIVIPAGVEISVTVATESRNSAWVSFDGRNRQEIFQGDCVVVTTSSCPVPSVNNTGHVTDWFDSLAECLHWNIRKQQKKL
>Oscarella_carmela_g.176965_g.177026_cyto
MSEENDVEIRAARESIAARTLQPTDRFGPKACLLEAVPKGREEMSHGRPHVIESCLRRVTDYHLCWTIAPTTVLVIKKFRDVTVTRCFKTLITWLHNEKHMTVYVESSVLEEEELADDENFAEHCERLNTWSDGEEDLKDKIDFIICLGGDGTLLYASTLFPSSAPPLIGFHLGSLGFLTPFPFQKSKEAISTVIDGAAKLTLRLRLHCKVQKASKSIDKRVLQPDS
VLNELVIDRGPSPYLSNLHVYCNDNLVTVVQGDGLIVATPTGSTAYAAAAGSSMVHPSVPAIILAPICPHSLSFRPIVVPSGVDIRISVSEDSRHTAWASFDGRNRREIKQGESVLVTTSKWCLPCVTDGDHLSDWFRSLSQCLNWNYRLQQKGFDGRASSEADE
>Capsaspora_owczarski_CAOG_004754_KJE94057_cyto
GSPTSTLTATEASSSPRAADATTTTTPTAHDALASPSLSPSSSSEDADQLSSLPLTHHSSASSSTVASAGASPNPQPRNIRQEHHMIAKSKFLREHAKALHSTPLEWIAPPTTVFVIKKFRDRAVTERLKEITTWLVAEKQLTVFVESSVLQEDALVNDVTYAHSILPKLQNLDVSTIGTLADQIDFIICLGGDGTILYASSLFQGRCPPVMSFHMGSLGFLMPFDVRNFKERIECVLLGKCLVTMRMRLECEVIRSKNNQRASMLPHVFHALNEIVIDRGPSPFLGDLQVFCDGKHITSVQGDGLIVATPTGSTAYSVSAGGSMVHPNVPAMLLTPICPHTLSFRPILVPDTVELRLLVSLTSRNSAWISLDGRNPQELKQGDGLRIVSSPWPVPTINRVDQSTDWFRSLSQCLNWNVRQKQLPFNEESRYRPSGLRPYPYPGYESAPSLD

>Saccharomyces_cerevisiae_YEF1_cyto
MKTDRLLINASPETCTKGDAEMDTMDTIDRMTSVKVLAEGKVLSNFEEPGLMRCGYHDAKNWVRRLSSETIVGEDTSNLYPFYVDTAYDVRRLRKDLINAKVDLQVENLIIICNINDISTVFLMREVVEWILRNFHSITVYVQDIFKKSTQFAVGDLCKDSNCSKNRVKYWSKEFVKKHDSFFDLMITLGGDGTVLFASSIFTKDVPPIVPFALGSLGFLTNFEFQNFKETLKHILTDEVRINLRMRLQCKLYRRNKPEIDAATGRKICYIDFISEHHVLNEVTIDRGPAPCLSLLELYGNDSLMTKVQGDGLIVATPTGSTAYSLSAGGSLISPSVNAIAVTPICPHTLSFRPIILPDSMELKVRVDMNSRGTSWVNFDGKDRVELKQGDYVVITASPYSVPTIESSASEFFESISKNLNWNDREEQKPFAHILSPKNQEKYRLDSSKNGND
>Saccharomyces_cerevisiae_UTR1_NUCLEOCYTOPLASMIC
MKENDMNNGVDKWVNEEDGRNDHHNNNNNLMKKAMMNNEQIDRTQDIDNAKEMLRKISSESSSRRSSLLNKDSSLVNGNANSGGGTSINGTRGSSKSSNTHFQYASTAYGVRMLSKDISNTKVELDVENLMIVTKLNDVSLYFLTRELVEWVLVHFPRVTVYVDSELKNSKKFAAGELCEDSKCRESRIKYWTKDFIREHDVFFDLVVTLGGDGTVLFVSSIFQRHVPPVMSFSLGSLGFLTNFKFEHFREDLPRIMNHKIKTNLRLRLECTIYRRHRPEVDPNTGKKICVVEKLSTHHILNEVTIDRGPSPFLSMLELYGDGSLMTVAQADGLIAATPTGSTAYSLSAGGSLVCPTVNAIALTPICPHALSFRPIILPESINLKVKVSMKSRAPAWAAFDGKDRIELQKGDFITICASPYAFPTVEASPDEFINSISRQLNWNVREQQKSFTHILSQKNQEKYAHEANKVRNQ
>Puccinia_graminis_PGTG_01587_cyto
MKGSSNTSASASNIASTSTANAHQQPNSGHHNHPHHQQTGSLGRINDRNITPNSPCFVHSHLDPGNNPGISRSMTRHERSRSRQFNPPLPTIPQHNYPSPGLSPNTPRPNSTSQGISSMAIPDHQNYTYADINDDRDDDLDADSDSDDDEENHESMTRQLAETATSVREISKQLGRTRIKTAIQSVLIITKARDNHLIRLTRELVISLSRESPDPPITQSLQRSASSNQSKPLVVYVDHQLRHSTRFDRAGLERDYPDWFRPLSPRNRFKRRVSRTNSVSSLNSIRSTLSNHSSASNSTTDSFLQDDGRLRYWTPEMCAKSPELFDLVITLGGDGTVLFASWLFQRVVPPIISFALGSLGFLTNFDYADHQKVLHEAIKRGVRINLRMRFNCTVYRASVGPTKRRAVRSGKTGEIFMNILGKSGWEALENGSAPSNQRSTSLSADKDDKEIVCFSTYPAESFEVLNELVVDRGPSPYVSLLELFGDDHHMTTVQADGLTVSTPTGSTAYSLSAGGSLVHPEIPAMLITPICPHTLSFRPMLLPDTMELRICVPYTSRSTAWASFDGRGRVELRQGDHIKVTASAYPFPTVCGVSQSIDWFHAISRTLKWNERERQKSFVVIEEDQAQSSSGRLPRPN
>Batrachochytrium_dendrobatidis_35612_cyto
MHQNSKYTNGTELKPQTAVIPTSPVEQLDIVLSLIPHSIPLLPSDPLVSTDPLTIPDTEKQPVLSVQTLHTTTKHQSKFSQHQPILTQLCTSQTQFMANVQTFESTCCGRDRDWLDIDNIQSSQQQQLPSPSPLSSKLQSILYHLECATPMDPQKQILDQHCQLKKYGNGLGLQSAKSLPTVVTPMTALVPITPLEQVASHLSDNPSPKLVSDPSLLTDLQPPQNSLRLGCDCESTRELHCRHAQPQPKQHKEKMKSVSESGKSTPDSGLENPQRAKRRRRLSNHITLAKTAVGLRMAYMRWESPPRTVMIVTKLHDPELVQLTYNAAQWLIATGITVFVQQELFDQSLEETKSSEPTFKYDLTNLRFWTQEFCTSSQSNSIDFIVTLGGDGTVLYAAWLFQQNVPPIIPFNLGSLGFLTVFPHSSLKTAIQRVLDNNEAGMRMNFRMRFACTIIRKPRADGSQMPDNGCVYHILNDMVVDRGPSPYLSQLELYGDENHLTTVQADGLVIATPTGSTAYSLSAGGSVVHPDVSAILVTPICPHTLSFRPMILPDTMDVKIVVPKDSRATAWVSFDGRHRVQLQPGDSIRVCASQYAVPTVCWSDQSIDWFHGLEECLAWNKRDRQKKLSFT
>Batrachochytrium_dendrobatidis_89943_cyto
MIVARAADSAFVLFTRHLALYLMETPRDCIGLSGLSVFVESSLKDHPVFGYEQLLSCKPYIKDRLKFWTPELCISNADTIDFIVTLGGDGTVLFASWLFQKAQVPPIIPFHLGSLGFLTVFDIADIRHVLERVIGCVGEGVRVNMRMRLNCAVYRHTKXTKDSIHNISCNNDCHDDSTKVHDTHHNSTKSRQPFKHLRSDHSCNALQLEPAVLTETFQILNDLVVDRGPSAYMSQLELFVDDRHLTTAQADGLVLSTPTGSTAYSATGGSLVHPEVPSFLITPICAHSLSFRPMLLPDSIELKVQVPLDSRNTAWASFDGRHRIELKQGDYIAVTMSRWPMPSVCMKDQSSDWFESLRRCLHWNERTRQRPLDVSVLETAVRINTGESVGS
>Spizellomyces_punctatus_KND00240_cyto
MSAERPDTIELKLFHNNFAKYAFVKDSDLSYDGIINAFENTFTGFDHKHFGIEFYDGSHYVELKGDQNHLRVLRETIKRSENGRKGMLRSVEHQLEFLGMETSSISTIVEASVRLYEKLSKVHRMRLKLDHLKSIIIVTKPREPSLVPLTKEVAIWIICHFCVDVYVGEPFKERTEFGYDSLIKDETIKKRLKFWTEDGVKANAENISLAVTLGGDGTVLYTASLFQKAVPPVMSFHLGSLGFLTNFQINEYRQSLKSVLSGEGHHVNLRQRLSCAVYRWKLPVPQPSTVTHCTRHDVVRTNGGCKDCEEWPTGDPDFGTQVLNELVLDRGPNPGLLMLELYVDNMYLTTIQADGLVVATSTGSTAYSLSAGGSLVHPDKSAILITPICAHTLTCRPMILPGRMNLRICVSPNSRSTAWAGFDARDRMELNKADSVCVTASRYPFLQICHDDQTKDWCRSLISSLHWNEREHQKPLL
>Fonticula_alba_EPrG00023567339_KCV71902_cyto
MTSPASPRGSLPGLQLPPGDRTAIARHLSASLPIRRVLLVCKHNDLNVSATLASVASWILQYHTYDAAHEAASVAMTVAATTATPPSPWATTPGSDRPAHPPILIFLETSNFLDQHVRQTGLLDSDRVVPFLPAGEARRCVRSLLAFKQRLQQQAASLDDGPCPMSPLSTEDCMQCSSACSEPFCESSHSDIDLIVTLGGDGTVLRASSLFPRHMPPVLPLRLGTLGFLTPHSVGSFPRKFQLIATAQAAITHKMRIQCAYVPHDVGAASPGLVPAFGTLGMSTSAPSLSLPVGESPSQSPGEAACPPTAGGPSRSSAVPLCSHSNDERCSPPGGATEP
FHALNELVIDRGVSPHLTALQLAVGDRHMRGTINADGLIIATPTGSTAYSLSAGGSLVHPAVPGILLTPICPHGLSFRPVIVPATVPLTITNP
XSAPAPTSRASAWLTVDGNQVAELRRGDHVVVSVSPFPVPIVSRCSDATDDWFSSLERCLQWNVREGYVPPAQTGAHHRSPPSGHGATSVAGAGAGLFPPGAFS
>Dictyostelium_discoideum_AX4_XP_629620_cyto
MEITISIPDNLISHYLTFFLLVSTLLYILITQKKANAINNNNNNNNNNNNNNINNNSSNNSSNDSNTDNNLCMKTQTFNKNSDINSGTITDSTNNNFDNNTNNNLNKNNYNSEKKNKLIKNEIKGDIISNNNNNNNSNNNNNNNNNNNNNNNNNNNNNNNNNNNNNSSPLSLYSKKELIPLPAIQEESNNYQNNNITNNKPNLKVTLNNNNNTTTEPTKRIVSTSSSSSSDDEEPIPISPVSNSFLSPLNFTTGKKKSKKNQFYYVSTYYSSCDLPNKVMDENEIEEEDNNNIISNNNKASNNNKKSNFSSHDDGYSNLLKQENKNSDLLNKGFRYNRGNNNSNKHPQQAQQQPPIQLLLEDEPSLKALELNPQLADTTTTTTATTTTPSSAETPNTPLSMNSLESSSNLLKSTNLNKPQKNSISKSLDDFMHEEHPNQISSPIESCIKKLKKKKCILPQVLQLKWRVKPKKVLIIKKYNDETINELIPGLVGWLKDIGIKVMKESDSNDEYPLINDDPTIEVLSSTADPYSIDFIISMGGDGTILHTSSLFKTYIPPILSFSLGSLGFLTAFDYSHHKEYIQSVIDGKCFVSYRLRLSCTVVTSDGNVTTTTTSTPTSTSTTTTTTKPMNPTSSDSTNANNTPSGGSASSGLINIGSNINRHRYQVLNEVTIDRGTNPYLSNLECCCDGKLITIVQADGLIIATSTGSTAYSLSAGGSLVHPTIPAILITPICPHTLSFRPVILPSTSELIIRVPETSRCPVWASFDGKNRQELKRGDYVIIKTSRWAVPVVCKTDESNEWFEKLAQNLNWNLRQVQKSFTAPHGGSISSGSSGENSNN
>Cavenderia_fasciculata_XP_004354275_cyto
MDYYNTLLFDDTFKQLYTPNIVSIILTLISTIIIIDHLRRQKQLQQQQLQQKCNNNNNNPTPPQITTTTTTTNNNTCNCCSSRCKKNNNSNNKETTLDSFGDESFDNCVTPTSSSSSSSLQYKYQNGATMTTTPNHHQYLNASTTQMKQHPSPPSNSSSPQPYSQQSSSFLSPLNYITGSSKCESLEDDDNNNNQQDINNNNNQQDKEEEEEEEKEDKGNQPTSSIPPSLGVSTDSNNIFGGGGGGGQDLSKKKKKMGDKSKKNQSYFVSTYYSKYEVPKETSFTVEPVEEQENDESESVQFDTPPQKNPTSSIEFEELDISKQPPTTTTTTATSKTIKLIQPTNPSNMTQAPLYLPNLLYSSVGNAITESPSSIRSLESLSLSSSTSKSITKRKKTCILPQILHLKWKTSIKKVLVIHKFHDMEVLRAAKEVGAYLNELGIQTVCESEQICECPTARSLEEISDPFVIDFIVSLGGDGTILHTSSLFKTYMPPIISFNMGSLGFLTTFEPDNWKEHIKNVIDGKCFVSYRLRLACTVVSKNESNTYQVLNEVSIDRGNNPYLSHLECLCDDKPITVVQADGLIIATSTGSTAYSLSAGGSLVHPAIPAMLITPICPHTLSFRPVLLPSTSTLIIRVPETSRCSAWASFDGKNRHEIKQGDYVVISTSKWAVPVICKTDENGEWFEKLANNLNWNTRTIQKSFQSSSPPTFSTTNTSLLPSP

>Guillardia_theta_163085_cryptophyte_cyto
MSFSGSFESGQMNAQPEAKRAGIKILQCNNEYCQYERRNNGNIEWASQSNRLVNLNFDSKPQLVLIIKKPNAPPLSLALKEVAHFLRDEKNLQVILLPLLASVLVLFSSTLSDEPSTSKVAVEPAVKAEFPDLPWLISLGPPGCTANQYCPDTLRSIDFVICLGGDGTIMWVNGLYNGPCPPIVSFAMGSLGFLTPFDFSDYKKVITRVMRNEMKVEIRTRLWCTVHNDMRRKIADFITLNEVSVDRGPSPYLTNIECFCDDRFVCASQGDGIIVATPTGSTAYSLAAGGSMVHPDVPGMLLTPICASVLSFRPIVFPDSVTLRLQVPVDSSVSAWCSFDGRNAMSLSKGWSVTVITSKWPLPLVARSGGEDDWFNGVMETLNWNNRKVQGGFARTCSGDSIPGEKSKN
>Guillardia_theta_XP_005830771_52824_cryptophyte_cyto
LGGIGAVIHGMRSLLGVAEVQEQGCLALRNFSLQTE
MELIVEQEFIYYALNDMVLDR
GPSPFLTSVECYCNGKLITLVQGDGLIIATPTGSTAYNQAAGGAMVHPGVPCILFTPLNPHSLSFRPIILPSNSVLKLQLTAVARAPAWVSFDGRQRQPLNQ
KFALLKNSKFIPLPCHSRPRMRTTDLAPRVLSQPCRLDLAMKLRRDRILRLGPRKFEQELHPQEAGNKENNQF
>Arabidopsis_thaliana_NADK1_CYTOPLASMIC
TVYSQKLGRVRLRFPYIYILHINLPSWRLETYLKLLLRVTHFLLLLLSLSFFFVFDHRRQNSMSSTYKLNHTDSFANGDAKSLLPNPENGFTHLTSLAQSEKAVQELLLQQTPMQATDDHLVEFSEALRTVAKALRGAAEGKALAQAEAAEWKRRYELERSKNVELQHKELSNGVCADESNGQRMEHLAKSPRLYAQEISSNGMETICSHEVLQDGGFNSFNNKLKRKASFKLSWGCKGMANDQHKKEIVSFERGNISTAERSSKQISLTWESDPQTVLIITKPNSTSVRVLSVDMVRWLRTQKGLNIYVEPRVKEELLSESSSFNFVQTWEDDKEISLLHTKVDLLITLGGDGTVLWAASMFKGPVPPIVPFSMGSLGFMTPFHSEQYRDCLEAILKGPISITLRHRLQCHIIRDKATHEYEPEETMLVLNEVTIDRGISSYLTNLECYCDNSFVTCVQGDGLILSTTSGSTAYSLAAGGSMVHPQVPGILFTPICPHSLSFRPLILPEHVTVRVQVPFNSRSSAWVSFDGKDRKQLEAGDALVCSMAPWPVSTACQVESTNDFLRSIHDGLHWNLRKTQSADGP
>Theobroma_cacao_NADK1_cyto
MSPSKLDSTASFGNGDASISCSKPENGLVDSLSLFHSEKAVEELLQQTPVEGMDEHLIEFSEALRTVAKALRRAAEGKASAQAEAAEWKRRYELERTRNIQMERKARIAERFSAEQNGDFDCGKVENSDNQLVQQNEPDEHSEKGCMKHGICSHEVLRDRESDSNSKGDHNKMMRKASFKLSWWCKGENGDQHKHDIVSFEKGNITTAERSSKQISLKWESDPQTLLILTKPNSVSVRILCAQMVRWLKEKKKLNIYVEPRVRVELLTESSDFNYVQTWKDDREILLLHTKVDLVITLGGDGTVLWAASMFKGPVPPIVPFSLGSLGFMTPFHSEHYKECLDSVLRGPISITLRHRLLCRVVRDAAKNEYDTEEPILVLNEVTIDRGISSYLTNLECYCDNSFVTCVQGDGLILSTTSGSTAYSLAAGGSMVHPQVPGILFTPICPHSLSFRPLILPEHVTVRIVVPFNSRSPAWASFDGKDRKQLAAGDALLCSMAPWPVPTACQVDSTNDFLRSIHDGLHWNLRKTQSFDGPRDL
>Oryza_sativa_XP_015620997_NADK1A_cyto
MSLDELPHKKLASSEGIRFARSDSRFRSLSPAPIPIPTAPSFRSLVDPVSDERVNHDTVTSHESEIGSGSISTVSSTVSSVESEKAAYEFLAQTPIKSTDAHLVEFSEAMRTVAKALRRVAEGKAAAQAEAEEWRRKYELEMAHKQQRKIKGYGSCANNELEKLASQLTLETPASDQAGCCGNHGICSHEVLQDESPGPNPRSSHKLVSRKASFRLSWGCNGDKNGQHKHDFVSFEKGDITTAERSNKQILLKWESSPQTVLFITKPNSNSVHVLCAEMVRWLKEHKKINVVVEPRVSKELLTEDSYYNFIQTWDDDEEKKMLHTKVDLIVTLGGDGTVLWAASLFKGPVPPVVAFSLGSLGFMTPFPSEQYRDCLDNVLNGPFSITLRNRLQCHVIRDAAKDELETEEPILVLNEVTIDRGISSYLTYLECYCDSSFVTCVQGDGLIISTTSGSTAYSLAAGGSMVHPQVPGILFTPICPHSLSFRPLILPEYVTLRVQVPHNSRGQAWASFDGKDRKLLSPGDALICSISPWPVPTACLVDSTTDFLRSIHEGLHWNLRKSQSFDGPRD
>Sorghum_bicolor_SORBI_3003G432100_NADK1A_cyto
MSLDELADKEPSSSEEVQLAPSDSKFRSIGPAPIPIPAPPSIRSLVDSVSDERVNVDIVASHQSENGSISTASSTGSLESEKAAYEFLAQTPVRSTDAHLVEFSEAMRTVAKALRRVAEGKAAAQAEAAEWKRKYELETAHKQQSKIKGYNSCISNDLDKLASQLTLETPAPDQLGCCGKHGICAHEVLQDEVPGPIPRSNHKVVGRKASFKLSWGCNGDKNGQHKHDFVSFEKGDITTAERSNKQILLKWESPPQTVLFITKPNSNSVRVLCAEMVRWLRESKNINIFVEPRVRKELLTEDSYYNFVQTWDNDEEIKMLHTKVDLIVTLGGDGTVLWAASLFKGPVPPVVAFALGSLGFMTPFPSEQYRELLDNVLNGPFSITLRNRIQCHVIRDAAKDEIMTEEPFLVLNEVTIDRGISSYLTNLEVYCDSSFVTCVQGDGLIISTTSGSTAYSLAAGGSMVHPQVPGILFTPICPHSLSFRPLILPEYVTLRVQVPYNSRGAAWASFDGKDRQQLSPGDALICSISPWPVPTACLVDSTTDFFRSIHEGLHWNLRKSQSFDGPRD
>Oryza_sativa_XP_015640515_NADK1B_cyto
MDGRRLDCDGRVNLSVATSDQTLDSSMESERAAYAFLPQTPIKSTDAHLVEFSEAMRAVAKTLRQVAEGKAAAQAEAAEWKRKYELEKAVKAHRHNTVTKGCSNCDKEKLEQLASQLTLETTSVDPTSCCGNHEICSRQILQDECPGTNKISHDKIAARKAPFKLSWGCNGDNNGQHKHDFVSFEKGDITTAERSNKQILLKWESPPQTVLFVTKPNSNSVHALCAEMVRWLKEHNNINIFVEPRVSKELVTEDSYFNFIQTWDNDEEMKTLHTKVDLIVTLGGDGTVLWAASLFKGPVPPVVAFSLGSLGFMTPFSSELYRECLDHVLKRPFGITLRSRLQCHVIYDSAKNEVDTEEPILVLNEVTIDRGMSSYLTYLECYCDSSFVTRVQGDGLIISTTSGSTAYSLAAGGSMVHPQVPGILFTPICPHSLSFRPLILPEYVTLRVQVPINSRGQAWASFDGKGRKQLGPGDALICSISPWPVPTACLVDSTTDFLRSIHEGLHWNLRKSQSFDGPVA
>Sorghum_bicolor_SORBI_3009G123700_NADK1B_cyto
MSANELAAADEVCDERINFNVATSNQTENGDITTVSLVESERAAYAFIPQTPIRSTDAHLEEFSEALRTVAKTLRRVAEGKAAAQAEAAEWKRKYELEMASKEHKHYNVIKGCSNFRKDKLEQPTSQLALETAPIDQTSCCGNHGICSHQILQDECPGPKRKPDEKIIGRKAPFRLLWGCDGDKNGQHKRDFVSFEKGDIKTAERSNKQILLKWESPPQTVLLVTKPNSNSVLALCAEMVSGTFRKELLAEDSYFSFIQTCNNDQEAKTLHTKIDLIVTLGGDGTVLWAASLFIGPVPPVVAFSLGSLGFMTPFPSEQYRECLSNVLKQPFSITLRSRLQCHVIRDAAKEQVENEQPILVLNEVTIDRGMSSYLTYLECYCDSSYVTRVQGDGLIISTTSGSTAYSLAAGGSMVHPQVPGILFTPICPHSLSFRPLILPEYVTLCVQVPLNSRGHAWASFDGKGRIQLGRGDALICSISPWPVPTACLADSTTDFLRSIHDGLHWNLRKSQSFDGPSA
>Physcomitrella_patens_PP1S77_287V6_NADK1_cyto
MNLTSPLAQDEGASEGEPLASADALQSGSLPKIVGPHRKTICSLFSKSKTTRMEQDGGKHQNGWIHSCSQRSVEEHLQETTIGDGGTHLVEFSNAMRAVEKALRQVAASKGRAQDEAAEWKRKYEMERLRAASLEQEQQVLEQELEQCRSPPDPWTSDEPLELEKADTENGERSPVGSANGWFPLHVNSDCCKREGICSQQLLRSHSSSSGNISLLSEVQPVAEKASFRLVWGCAGKVSPRHKHDVVSFECGNISTASRSSKQITLVWDSPPQTVLIISKPNSPTCTALCKEMIRWLREEKGVGVYLEPPMKKEILAEDYFNCVKSCETEEEVLQLHTKVDLVITLGGDGTVLWAASMFKGPVPPVVSFSMGSLGFMTPFQSDRYKECLQTLIKGPVYITLRHRLHCQILRNPDKVKEGEDPCESEVHLVLNEVAIHRGMSSNLSNLECYCDGNFVTSVQGDGLILSTPSGSTAYSLAAGGSMVHPQVPGILFTPICPHSLSFRPLILPEYVTIRVQVPHESRGQAWVSFDGKDREQLSGGDALICRMAAWPVPAACEQESTTDFLRSVREGLHWNLRKRQLSDGPIST
>Physcomitrella_patens_PP1S57_138V6_NADK1_cyto
MDLDCGKRQNGSIHACSQRSMEEHLQETSIGDGDAHLVEFSEAMRAVKKALRQVSESKARALDEAAEWRRKYEMEHLRAAILEQKQKKREQYIDQSPPDSWSPAEPLDSEKSDPENGEESPVGSVNGWLPPHSNSECCKREGICTQQILRSHSGSTSNMSLLTRAPQAAEKASFRLQWGCAGKKDSRNHTHDVVSFECGNITTASRSSKQITLVWNSPPQSVFILCKPSASDVTAICKEMIRWLKEEKGIGVYVEPSMKRELLDDSSYFRCVQACETEQEVHEVHTKVDLVITLGGDGTVLWAANMFKGPVPPVVSFSMGSLGFMTPFRSDRYKDCLQTLIKGPVYITLRHRLHCQIIRNPEAVKEGDDPCEETHLVLNEIAIDRGMSSFLTNLECYCDDIFLTSVQGDGLILSTPSGSTAYSLAAGGSMVHPQVPGILFTPICPHSLSFRPLILPEYVTIRVQVPRNSRGQAWASFDGKDRQQLNEGDALLCHMSAWPVPAACDIESTTDFLQSVRDGLHWNLRKRQGSEGPTSN
>Physcomitrella_patens_PP1S32_187V6_NADK1_cyto
MDVLTQGACVAWRTPVARESFPRDLVGLPRHFTRRHSLKLPRKILIGLTSSPNRLEHGKIENLAIRSQRLDSDGVGAMITNRDEKNHLSEFSDALQTVAKALEDVAVKKALAQDEAAQWKHKYELELLRNSQLERSIASRALDSSRQDNLSVTSVISEGDIDATEFRSSPQNTQTRSNGYLQYKETIQNSKVLSYSPDLFNNLYLDTQLDSKISEKASFTLTLDPVDERRKEQNHDLVSFDDGDINAEVRSNKQIALVWNSSPASVFILLKPNAAAVQQLCEEMVWWLREQNVTKIYVEPRVKAELMEENADFEFIQTCETEKQLVTINKSVDLVITLGGDGTMLWAASLFKGPMPPLVAFSMGSLGFMTKFQSSMYRESLQAIMKGPAYITLRHRLHCQIIRHDRETDDNTSSESAEYLVLNEVSIDRGMSSALSNLECFCDGHFVTIVQGDGLIISSPSGSTAYSLAAGGSVVHPQVPGILFTPICPHSLSFRPLILPDYVTLRVQLPLNCRGQAWASFDGKGRQQLWGGDALIVRMSEWPVPAVCEKESSGDFLRSVRESLHWNRRNIQLADERPSPSH
>Klebsormidium_nitens_GAQ87711_streptophyte_cyto
MAKPRGSLHRLIDQSSLGSADSLASLSKTEEETIAQDSELWGHISRYPSYTDIPLHPPASDQNPSQDAPQLELPGTMAPPDISPLETSDELDRTGFDNLAETSGSVSQDSRVRWGKADVQSVTPGDRSAPTTQKAACRISSESQNSGIQTRPLDQQAAFPARQSSEVQMAGFEQLPKDTEGSSAFAALETLAKVLQEAAEKQARAEAEVVEWRARYEREWRRAVAAEERLTKPDAQPANSEPATPSSPPRGGDSRPVPSPCSCYDSDICGRRVLRSGIAGERDRTTNGDAYNDGQPTGATWRHVDSGQQKEDAETRRELRDGDKEGLPRKAHFKLAWRSADGVETTHRHRHEIVSYERGNISNMARSNKQVALIWESPPQAVLIVRKPNSPRVSKMVKEVVTWLTGVKHLTVVLEPPAYRELLEEGGPSERVETWQEEDELLYLHQRVDLVVTLGGDGTVLWASSLFKGPVPPVVSFAMGSLGFLTPFPIERYQECLSSLLKGPIYLTLRNRIQCRILKNSANETHLHEGREPSFERLVLNEVAIDRGMSSFLTNLECYCDGDFMTTVQGDGLIVSTPSGSTAYSLSAGGSMVHPQVPGILFTPICPHSLSFRPLILPEYVCLQVQVPFETRGQAWASFDGRDRRQLCPGDSLVLEMSHWPVPAACREDPTQDFLNSARENLHWNLRKMQE
>Chlamydomonas_eustigma_GAX73590_g1041_NADK1_cyto
MESLNLSDMEERAAAAISELQSVIFAAKQQDQVKSKNLSIWKADARDWKARYESEQRRCKQLESELHEVKEKLLVLERKESARRLNSASSLNIRRTKSGQCMAGAEGGIPPLVHGRSRFHNACKEDSSSVPCNTQPVANGHNHHHSAMSMPTTQIKCRSEEELGVGEKIVSSGESGRPEGQALTITSLLSMFVAASCIAAPRPQDCCENFDHSAAGASGGTAPRLLNGHSVDTEGFSTHHASTVSLEDGDGSSGVGVAAAAAVSAATARAWASAASEGQKQHKQGLAMRSSGTYSGYEDKEGGSGAGGGRLDHGMGMRSKSTKAGFKLTASVSRGDLDFSRRSAATSSESGSPRVPPIMSKRVHTYPEALDEATAASHSLRSSTRPQSRPSETDLISATDTIHESFEEENLCNHHTHRQSDEISLIPTADKTEGLGDSIARPEGPQQVPDACAHDVGPTCDPSQLQHYSEDIGVNDSLIGNNKRLLYTTLSHPLTSTSTSTPSPPPQLQRKSTTATLPLSKGSPKILPPSTFSQLSPMNGLLSLSPSSLVQHDAADSALSTSPRAQWKHSLKLAAAIGVSTTQSEIRTAFNPPPVPQPPQEVSDLTSFNSDAAASSAAANPEDPECVLLEELAPKTTTLTLHWLSPPKTALVVCKLAPKVKPYFIRALKWFRSCGLSVYVEPAMWEVVAEEQVTMLLQQQQGRNGSLKQHPSVATAIPRSEYESEVCAGNGLHCLHIDGVLTWTPHALLSPSAQNGGVAAGTSVPDELAQNLDFVLVLGGDGTLMWTCHLFGNRAVPPLIPFNLGSLGFLTPFAPEQLTSCLQQVVSGGFPMILRHRLHCIIVKAKCRGLASGQLGTDEDNLDTPSGSPAKWEHGHCATEKVVLNEVVIDRGTAPFLTNLEAFCDGTFVTRIQGDGLIVSTPTGSTAYNLAAGGSMVHPQVPAILFTPICPHSLSFRPLVFPDHVQLCIQVPANARSEMWCSFDGKDRQALRAGDAVIIRTSQWPLPTVCSRDPSRDWFMGVREGLQWNARRTQGGAGQ
>Volvox_carteri_Vocar20008225m_XP_002949486_59341_NADK1_cyto
PEPAFVALYWVTPPSAVLVVAKPSPGVRPTFERVLAWLHQRGVATYVEPSLLRGWPG
GDGTVLWTCHIFGNQSVPPVVPFNLGSLGFLTPFDPGSAEEVLHHVMEGGFPIMLRHRLHCHIVRAAEWVVLNEVVIDRGISSFLTNLECYCDGTFVTHVQGDGLIVATPTGSTAYNLAAGGSMVHPQVPGILFTPICPHSLSFRPLIFPDHVSLCVQVPANSRAQMWCSFDGKDRQALNAGDAVVIRMSAWPVPTVCSKDASRDWFSGVREGLHWNMRRLQAGAGQ

>Arabidopsis_thaliana_AT1G21640_NADK2_PLASTID
METLCNPVTGECRVPYDFSPEEKPLLEDKIVSVLGCILSLLNKGRKEILSGRSSSMNSFNLDDVGVAEESLPPLAVFRGEMKRCCESLHIALENYLTPDDERSGIVWRKLQKLKNVCYDAGFPRSDNYPCQTLFANWDPIYSSNTKEDIDSYESEIAFWRGGQVTQEGLKWLIENGFKTIVDLRAEIVKDTFYQTALDDAISLGKITVVQIPIDVRMAPKAEQVELFASIVSDSSKRPIYVHSKEGVWRTSAMVSRWKQYMTRPITKEIPVSEESKRREVSETKLGSNAVVSGKGVPDEQTDKVSEINEVDSRSASSQSKESGRFEGDTSASEFNMVSDPLKSQVPPGNIFSRKEMSKFLKSKSIAPAGYLTNPSKILGTVPTPQFSYTGVTNGNQIVDKDSIRRLAETGNSNGTLLPTSSQSLDFGNGKFSNGNVHASDNTNKSISDNRGNGFSAAPIAVPPSDNLSRAVGSHSVRESQTQRNNSGSSSDSSDDEAGAIEGNMCASATGVVRVQSRKKAEMFLVRTDGVSCTREKVTESSLAFTHPSTQQQMLLWKTTPKTVLLLKKLGQELMEEAKEAASFLYHQENMNVLVEPEVHDVFARIPGFGFVQTFYIQDTSDLHERVDFVACLGGDGVILHASNLFKGAVPPVVSFNLGSLGFLTSHPFEDFRQDLKRVIHGNNTLDGVYITLRMRLRCEIYRKGKAMPGKVFDVLNEIVVDRGSNPYLSKIECYEHDRLITKVQGDGVIVATPTGSTAYSTAAGGSMVHPNVPCMLFTPICPHSLSFRPVILPDSAKLELKIPDDARSNAWVSFDGKRRQQLSRGDSVRIYMSQHPLPTVNKSDQTGDWFRSLIRCLNWNERLDQKAL
>Theobroma_cacao_TCM_035207_NADK2_plastid
MDTLCNPLTGECIVSYDFTPEEKPLVEDKIVSVLGCMLSLLNKGREDVLSGRVSIMNNFRMADISVMDDKLPPLALFRSEMKRCCESLHVALENYLTPDDFRSLNVWRKLQRLKNACYDLGFPRKDEHPCHTLFANWQPVCLSTSKEEIESKDCEIAFWRGGQVTEEGLKWLIEKGFKTIVDLRAEIVKDNFYQAAMDDAISSGKVEFVKIPIEVGTAPSMEQVEKFASLVSDFNKKPIYLHSKEGVWRTSAMVSRWRQYMTRFASQFVSNQSMSPSDTPSKAANGSGEMQASSSSEEKLKLQETLNVSHGSNGAHKNEVFSDNDKEDQRICGANNDLVSSQVMTSEEAVDNAEGTMINIFENIDPLKAQIPPCNIFSRKEMSMFLRSKKISPPMYFNHQLKRLETLPVSRETSTRAAWGNKVVHANAKSQLAEAGSSNGLFSATNQSQEHHSTAAGRGKYLNGGSYATSSTKVNGFVEGERYSMTETKAATLDGNFNEHVTSTSFSKRQKSNGKAFSDSNDDELGSIEGDMCASATGVVRVQSRKKAEMFLVRTDGFSCTREKVTESSLAFTHPSTQQQMLMWKSTPKTVLLLKKLGPELMEEAKEVASFLYYHEKMNVLVEPDVHDIFARIPGFGFVQTFYSQDVSDLHERVDFVACLGGDGVILHASNLFRGAVPPVVSFNLGSLGFLTSHTFEDYRQDLMQVIHGNNTADGVYITLRMRLQCEIFRNGKAVPGKVFDVLNEVVVDRGSNPYLSKIECYEHDRLITKVQGDGVIVATPTGSTAYSTAAGGSMVHPNVPCMLFTPICPHSLSFRPVILPDSARLELKIPDDARSNAWVSFDGKRRQQLSRGHSVRISMSQHPLPTVNKSDQTGDWFHSLIRCLNWNERLDQKAL
>Oryza_sativa_XP_015616979_NADK2_plastid
MSALCDPETGECPVRYDVQTEDLPVLEDKVAAVLGCMLALLNRGRKEVLSGRSGVASAFQGSEDSTMXDKIPPLALFRGDLKRCCESMQVALASYLVPSEARGLDIWRKLQRLKNACYDAGFPRADGHPCPTLFANWFPVYFSTVPDDSLSDELEVAFWRGGQVSEEGLEWLLLKGFKTIVDLREEDVKDDLYLSAIHEAVSLGKIEVVNLPVEIGTAPSAEQVQRFAEIVSDSAKKPIYLHSQEGISRTSAMVSRWKQYVTRAERLATQNRSLNGNGKHVRNDQTEQLTNSPGFSSEGSENGTPLESDRTMEGETCDIDIETARHNLEITNSLPSEQSTEQGELHGTRTELQSNFRLESNPLKAQFPSCDVFSKKGMTDFFRSKKVYPKSVLNPRRRSNSLLVSRRKQSLSAEQNGAIDYEAAEFKVLKSSNGASFDNDYILSVASGITNGKPSNNGASTSVEDREMETSVVTVDPRTSDTSNSNGNAPLGSQKSAERNGSLYVEREKSDHVDGNMCASATGVVRLQSRRKAEMFLVRTDGFSCTREKVTESSLAFTHPSTQQQMLMWKSPPKTVLLLKKLGDELMEEAKEVASFLHHQEKMNVLVEPDVHDIFARIPGYGFVQTFYTQDTSDLHERVDFVACLGGDGVILHASNLFRTSVPPVVSFNLGSLGFLTSHNFEGFRQDLRAVIHGNNTLGVYITLRMRLRCEIFRNGKAMPGKVFDVLNEVVVDRGSNPYLSKIECYEHNHLITKVQGDGVIVATPTGSTAYSTAAGGSMVHPNVPCMLFTPICPHSLSFRPVILPDSARLELKIPDDARSNAWVSFDGKRRQQLSRGDSVQISMSQHPLPTVNKSDQTGDWFRSLIRCLNWNERLDQKAL
>Sorghum_bicolor_SORBI_3005G068700_NADK2_plastid
MSALCDPETGECPVRYDVESEDLPVLEDKVAAVLGCMLALLNRGRNEVLSGRSGVASAFQGSEDTSDRIPPLALFRGDMKRCCESMQVALASYLAPSEPRGLDVWRKMQRLKNACYDAGFPRPDGYPCPTLFANWFPVYLSIVSDDSGTDELEVAFWRGGQVSEEGLAWLLQKGFKTIVDLREEDVKDDLYLSAVQEAVSSGKIEVVNMPVEIGTAPSAEQVQQFAALVSDGARKPIYLHSKEGVSRTSAMVSRWKQYVTRSERLAVQNHSLNGNGKVLTSYKTMQHTDSSSSSTNGTENGTITESDRTMNNGESCEIDIETARHNLEVTNALPNDQSTQQGEMPGTGAELLSNFKLESNPLKAQFPTCDVFSRKEMTKFFRSKKVYPKSVLNSRRRSSSLLVSRRKQNLIVERNGTIDYEAAEFAVLESSNGKSFDNDYILSVASGITNGKPSNNGASSLIEEKEREVSVATVDTRASASSSNGKVQVGSQKSAAKNGTPYLERNKSDNVDGNMCASSTGVVRLQSRRKAEMFLVRTDGFSCTREKVTESSLAFTHPSTQQQMLMWKSPPKTVLLLKKLGDELMEEAKEVASFLHHQEKMNVLVEPDVHDTFARIPGYGFVQTFYSQDTSDLHERVDFVTCLGGDGLILHASNLFRTSVPPVVSFNLGSLGFLTSHNFEGFRQDLRDLIHGNNTLGVYITLRMRLRCEIFRKGKAMPGKVFDVLNEVVVDRGSNPYLSKIECYEHNHLITKVQADGVIVATPTGSTAYSTAAGGSMVHPNVPCMLFTPICPHSLSFRPVILPDSARLELKIPDEARSNAWVSFDGKRRQQLSRGDSVRISMSQHPLPTVNKSDQTGDWFRSLIRCLNWNERLDQKAL    
>Physcomitrella_patens_PP1S17_312V6_NADK2_plastid
HAAVMSSLRTLTLVQAGYANDRDIPVLEEKVVAGLARIGAILQQGRLEVVGSRQFVNMVNSPGFVPPLARLRAELKESCESLQKALETCLYPSLIPESIYRPLQRLHNICYDAGFPRLPGSPDHADIPNLAAVKLCPFQGGNPNLNQNEEIAFWRGGQVTEEGVEWLLQQGFKVVVDMRAEQSGSPFVQSMLETAEKTGKLRIIKMPVPFRTAPTAEQVEEFAKLVAVPENKPLYLHSQGGVGRACAMVSRWREYVLQLSGEGMRNPTKGSLDSSNFSSDGNTSDDVGAALRFPTDDSADEGASDYSNSRSLDAGDRDAKDSITPMEISSSGDEDDQRMITAVKSSFEAQRPGPNVFNKSSMSQFMKRRKTTPQGAGPVIGISDLAESTARRDQIGGIAGPAGQWRLAEPGIPRANAGNDSLVTEPRGFPETSEENGRLNQQTGAHSDVAGEEIRNESSNGAAVDGEVSSRSEQPVVRNGGLVRVDPAESQGRSEVENAPIVEGDMCASTTGVVRVQSRRKAEMYLVRTDGFSCTRERVKESTLAFTHPSTQQQMLMWKTPPKTVLLLKKLGMELMDQAQTVASYLFHQEGMNVMVEPDVHDVFARIPGYGFVQTFYNQDTSELHEMVDFVVCLGGDGVILHASNLFREAVPPVISFNLGSLGFLTSHAFEAFKGDLKSIIHGSGVYITLRMRLRCELFRNGKPIPGKVFEVLNEVVVDRGSNPYLCKIECYERSRLITKVQADGVIVATPTGSTAYSTAAGGSMVHPNVPCMLFTPICPHSLSFRPVILPDSALLELKVPDEARSNAWVSFDGKKRQQLCKGESMQISMSEYPMPTVNKLDQTEDWFASLSRCFGWNQRIEQRSITFYQE
>Klebsormidium_nitens_GAQ87265_streptophyte_plastid
EAAAFGYWVNKGLENGGITVEGDVPEQEEKVVAGLALIGSILQRGRERVLGRPGIWVAEEKKRSQALRDVQAGEETPPLAQLRAEVRNACSLLQESLEALLPEDWSQTELVKQRLERVRNVCLDAGFPRSEGAPAHADIPNFAEVRLLPVRRQGREIIDLAEDREAVVFWRGGQLTQQGLEWLRKKGFRAVVDLRATEWGRQWARWDSAAGDIKRYHIPIQFDEMPDHEQVTQFARIVADPANQPLFVFSTGGTGRTCAIIAKWRELVQSAGGVKAFAPSAAKVGGNGKAAAATVAREELDRAEKVIDELEDVAPVCDGCEEDEEDGVLATPADEPAATVGALEDSSGAEEQTTTELEESEPSTSESPSFEGIKRLWQGRESPFAYNAFEAQRPTSDVLSRPAMQEWLRQNKARGVSAFEAQMRAYRQPVQPLSEVARKKREEESITGVAGRWGRQRGGGIPRSGPSFDPNTESLPTPSTNQGVNGTTEERLESKDTVLSDERDRMGAAEAAAREAASDSKQAEHESSVQQNDGASQNGYAYEEDEEMSMEMFGVHQDGSGLWRVDESSRGGNGRSVASDGAAAPDDGRGDGMAVERPEESSSDEEGGGFQGDMCSSTTGVVRLQSRRKAEMYLVRTDGFTCTREKVRESTLAFTHPSTQQQMLMWKTPPKTVMLLKKLGEDLMKETEEVALWLHHQEGMNVVVEPEVHDKLARTPGFGFVETYYNADMSRLHERVDFVVCLGGDGVILHVSNLFTEAVPPVVSFNLGSLGFLTTHQYEEYRADLLALIHGNSSMEGVYITLRMRLRCEIFRRGVPIPGKVFEVLNEIVVDRGASPYLCKIECYERNRLITKVQADGVLLATPTGSTAYSVAAGGSMVHPNVPCILFTPICPHSLSFRPVILPDSAEIELRVPADARNTAWVCFDGKKRQQLMRGDSVRIRMSEHPMPTVNKYDQTDDWFRSLVRCLNWNERLEQKAFSLPNLGGGYEDEY
>Chlamydomonas_eustigma_GAX83042_g10468_NADK2_plastid
MQSRISDTHLTNFLSPILSSSRANFSLKTLQHFEIYTSLKRPLRCPCYSVPDSHQDDARRKSSTEATTSCRTIRDVAWPNKSSLYILRTDGKSCTRELVTGKGKLAFAYPSTQQHLLVWRNQPKSVMVIKKLGDELLEEFVKVVEFLAVERGMKVIVEPVTYDHCLNAHAWLRDHVYTWDAEDDGRLAEHVDFVICLGGDGVILHANYLFQSSIPPVIAFNLGSLGFMTNHDYQSFREDLDSVIFGSQELESCSFMEDFGLVAPDRTGDRDSDNLGVMVTLRMRLKCEVYRNGCDIPHLTYDVLNELVIDRGPNAFLTKIECYERGRFITRVQADGIMLSTPTGSTAYSVSAGGSMVHPNVPAILLTPICAHSLSFRPILLPDYAELELRIPEDARCPAWVCFDGRSRQELGLGDSVRIKMSDTPMPTINKADLTGDWFESLDRCFRWSDRAEQRPLTLSQKEGHQQDSAAVQTAS
>Volvox_carteri_XP_002955100_118925_NADK2_plastid
SKNWPRKSSLYILRTDGKSCSRELVTGTGKLHFAYPSTQQHLLVWRHRPKSVMVIMKLGDELLQPFLEVIDFLGREHSLRVVVEPHVYDEFLRGRPGYPYVYTFTASDKDRLAEYVDFVVCIGGDGVILHSSCLFKHSIPPLIAFNMGSMGFLTNHDFPNFRRDLMDVIYGGQKLDSCTLLSLDSVNSMDEPGNSLGVMVTLRMRLVCEIWRKGGSGPEQSVEVLNEMVIDRGSSAFLTNIECYEKGRFIARVQADGIMLATPTGSTAYSVAAGGSMVHPNVPAILLTPVCPHSLSFRPIILPDYAELELRIPDNARCTAWVCFDGRSRQELGRGDSVKVRMSENPVPTINRTDLTSDWFDSLERCFRWSDRTVQKPLELEGP

>Thalassiosira_pseudonana_XP_002291199_stramenopiles_cyto
DLIVTLGGDGLLMYAAHVFSGPVPPILPVAGGSMGFLTPFAREEMFDAILISLALAFGRNNQICISMRMRLDCRIFGSDGTLKSRYNVLNEVVIDRGSSPYLASLECFCDDVHLTTVQADGIIFSTPTGSTAYSMAAGGSVVHPAVPAILVTPICPHVLSFRSMVFPDHVVLRCYVPSDARSTACVYFDGKHRTELNRGDSVQIEMSAHPVPTINRADHSSDWLSSLKRNFNFNTRVRQNPLR
>Phaeodactylum_tricornutum_XP_002180250_stramenopiles_cyto
EHEAFPDLICTIGGDGLLMHAAMLFQGPIPPILAVAGGSLGFLTPFSKEEMVDAIRVRICLSIRMRLECRILNGQGAVRARYNVLNEVVIDRGSSPYLAALECFCDDVHLTTVQADGIIFATPTGSTAYSMAAGGSVVHPAVPAILVTPICPHVLSFRSMVFPDHVVLRCYVPDDARAEASVAFDGKHRQELHRGDSVQIQMSAYPVPTINRMDHSSDWLGSLKQNFNFNTRPRQRPL

>Saccharomyces_cerevisiae_POS5_c2m_MITOCHONDRIAL
MFVRVKLNKPVKWYRFYSTLDSHSLKLQSGSKFVKIKPVNNLRSSSSADFVSPPNSKLQSLIWQNPLQNVYITKKPWTPSTREAMVEFITHLHESYPEVNVIVQPDVAEEISQDFKSPLENDPNRPHILYTGPEQDIVNRTDLLVTLGGDGTILHGVSMFGNTQVPPVLAFALGTLGFLSPFDFKEHKKVFQEVISSRAKCLHRTRLECHLKKKDSNSSIVTHAMNDIFLHRGNSPHLTNLDIFIDGEFLTRTTADGVALATPTGSTAYSLSAGGSIVSPLVPAILMTPICPRSLSFRPLILPHSSHIRIKIGSKLNQKPVNSVVKLSVDGIPQQDLDVGDEIYVINEVGTIYIDGTQLPTTRKTENDFNNSKKPKRSGIYCVAKTENDWIRGINELLGFNSSFRLTKRQTDND
>Puccinia_graminis_PGTG_18830_c2m
MGHGDCSTSLININRTLDGLSHPEELMRFGLRFKRFRALKGSSQLKWNASSVETNQLEPLLLSAPAPPAGAGLIRSVLCFSAAFAGRTIPGPPVRTSLPPAPAVNHHKELEQTMRLLTTPANNLAGWTRHIFSRNTRRAFTPSTQPAQLTHLSNSHIPPKSISNQNHSPKPQSFSSNSNFNSPINKKIKYPSLKNHRILLVKKSNDERASSALDSLISYLDQQRPQIKTIVEEDLQTLESRKDIDLVIALGGDGTVLHISHLFKNTACPPILGFNLGTIGFLLPFAPNDWFDVINQVLNGKIGVEERMRLDCFTGQNGSGLQSGDTNAIAQRNLSTSNSLVDLSAMNEVSLHRNDSPHMVAINISIENRFLTQAVADGLIIATPTGSTAYSCSAGGPIVYPSMEAMLLTPICPRSLSFRPLVLPADLHVQLALDPKSRSTAELRVDGIAIKTIQPGESIEIRRSEHPIHIFSPPNSNAFVHDHWINDLNMMLNFNRSYQSKDPR
>Batrachochytrium_dendrobatidis_27171_c2m
MKDRARRPQSDEYQLLWTEQPRNVLVIKKKNDTKTTEAMRAVIRWFEKNQPAVNILIEKESIPDISTQSQSANSIHVIEGRTGEQSDLLSAVDFVVTLGGDGTLLHASSLFPYRVPPIISFSLGSVGFLLPFEFSDYQIALSRMFGKEGVPVMNRIRLAFSLYDSKANKKLFKDLQIMNELTVHRGKHAQLTAVDIFVGNQFLTDVVADGLIISTPTGSTAYSLSAGGPIVHPSVQALLLTPICPRSLSFRPIVLPATAEIRIKLSSMARGDAEVTVDGRDMCLLEPNHYIGLRLSEYYIPCVSRIAAGSGWADDIKQTLRWNQSFLNAGLFSSSSK
>Spizellomyces_punctatus_KNC99941_c2m
MTLRCLRPAIRSFTHLGTPSLRILQHSPQCVGTRLAYSLKRANAARRFSAPPMKTSLSLPDKVHIGLDEAVPKDVVGNDLDTNRPPAEVRQKIGDEYSAEHLLRWSQPPRTVLIVKKPNDERTRAAFLEIVRWLRSEYPYMNIVVEPAVAEELGEEVSGLHVISKDNMVEYSRTIDFAITLGGDGTILHASSLFPRAVPPIISFSLGTLGFLLPFGFQDYQTALIKVIEGSVPLLLRMRLTCAIFRNDGRRVMYDGLDQDLQAMNDITLHRGHNPHLTVIDCSVGGEFLTDAVADGLIVSTPTGSTAYSLSAGGPIVHPAVQSLLLTPICPRSLSFRPALLPPYLTVRLRLSKNSRGTAQVSVDGRDVYLLGKEEYVEVRMSQFPIPCVSRTRHGKDWVRDINQTLKWNQSFTNRHGDGDSEPW
>Fonticula_alba_EPrG00025809771_KCV69976_c2m
MSSVAQRVYSRFAHLPRRVPLRLISQVGQPVGPIPANPLSQAPDPLTFDSAAATAAGQEASVQPGPASLATPLNLTGCGMNLPSGARLEGGPICSEHIDDVNGQILSRSVSNLFSLKWSTPPRNILLIAKKGDISVTRAFSRIVRDLLRVSE
PRFNIIVEDHMLEEYRRMLTPASALASACYPVPDDDYADVGHPATGSPQPGTPGQQPTQSASPTLPPNLIGYSSINRSELADVVDLVVAIGGDGTLLHVSSLFQGSPVPPVMALSMGTLGFLMPFRVDSFGSILRQALEEPVAFVPRMRLHCTIVDADGKVKDEYHALNETTLHRGNNTSPAFMDIMIDGKYMTETIADGLIIATPTGSTAYSLSAGGPVVHPSVRSLLLTPICPRSLSFRPAVLPPDCSISLRLAAGSRSSAEVSFDGRNNLKLDFRETLHVRASPFPLPALVPQKLSPSGAPVANNTDWVHDIKTLLKWNQKWGSG
>Dictyostelium_discoideumAX4_XP_645299_c2m
MISNSFKLINKVKNISSLINNNQRYFLSGIPNSSKSTTTTPTTPTNNVNNNNNSNNNNNNNNNNNNNNNINNHIKNLLSTIPNKVEYKIKRENNNPDSRNVNNNIDQNQEGSRTRFQWLQKPKTVLIIKKHKDKKTSAWLNKMASWLKTTHGMRVLVEPNVTIPSEAQSYLETYSEEESHLLGKVVDFVVTLGGDGTLLHVSSLFKQDVPPIIAFHLGTLGFLMPFSIENYQESITNVIKGEFLCTNRMRLICDIYSKHPILPPNIPQLTPIDISNNNNNNNLNNNNNNEEMKLIKSFQVLNEVTLHRGSNPHVTTINCTINGDNLSDIVGDGLIVATATGSTAYSMSCGGPMVHPCINCILLTPICPSSFSSKPALLPDDSILKLMMISQKGRSISATFDGTRSIKIEQSDYIIIRKSKYPLLTINKTNETTDWVHGNGKLIETSEKSSIWNQNVYTTSAN
>Cavenderia_fasciculata_XP_004366382_c2m
MLRRVVNKCSSSLLMNGTATLSSTYNSGSGFGYNMTSSSNSNSNNNDRKIEKYCYCSSSSSSSSTSSSTLMLPKQDTKMKSNGGRKVSTTSSTLTTASTTTTSTSNLSSIIRSKYKVLRENNNPHSSQLNQQQQDQGGSRTRFRWEETPKTVLIVKKHKDKRTTQWLTTIAQWMTTTLNLRVLVEPNVHSQMETSHIETYTEEESHILGNIVDFVITLGGDGTLLHVSSLFKEDVPPIISFHLGTLGFLMPFNVEDYQEALTNVMKGDFLCTNRMRLICDVYHKQHLGTTQAGKTFQVLNEVTIHRGSNPHSMVINCTINGHMLTDIVGDGLIVATATGSTAYSLSCGGPMVHPCINCIVITPIAPSSLSSKPALLPDDSILKLNISQKGKSFTTTFDGTRSIKMEQGEHIIIRKSFFPLLTINKTNETTDWVHGNGKLIEMSERSSFWNQTVHTTSAN

>Chlamydomonas_eustigma_GAX73346_g799_cyto3
MPSSQSFNRKPAVSFSRINPGYKSYIVSFKHNTARRLLIAQVFNGEPSTSRTSLSSFDSYECALLDSHGYAGGVVRGSRVKYNDPFDLSLRRRALLCWEKGSPSNILLVKKPKNSAASQQMQLISEWLQARGMIPLVEPLVHANEFPQFQALSSDNISSVDLCITLGGDGTVLHLASLFDIDEPLPPVMSFSMGTLGFLTPFDVKKFEPLLERVLAANQNPLYCTLRTRLRCEIRTKGKVQAVHSVLNEVVVDRGAYPGPAVLDVFVDKTYLTTVEADGLIIATPSGSTAYSMSAGGSLIAPSVPCTILTPIAPLSLSFRPIVVPESSSISVQLPDDAKCTTRISFDGRSATRLPKGSSVVVEGTRNPLPMINSLPLDSDWYEGITQKLKWNLSLRRVPRPLGYPPHLSDSLEEC
>Volvox_carteri_XP_002950024.1_117441_cyto3
MEPISKSFLRRSVCTEGEAFESGIIRGAAVKYNDSAALRLRRRALIKWQPGAPSKVLIVKKPKNPAASTKLHEIGAWLRARGIEVFVERVVWATEFKEFSIFDPHVNRHDIDFCISLGGDGTVLYLTSLFEEDEPLPPVLCFAMGTLGFLTPFDVANFEATLERVLDTNSQPLYCTLRTRKRCEVVYDGRLEAVHHVLNECVLDRGAFPGAVLLEIFVDGSYVTNVEADGLIISTPSGSTAYSMSAGGPVVAPSVPCTVFTPIAPLSLSFRPVVIPESSSICVHLPTCARSHARASFDGRKPMRVRRGTSLFFTTSLCPLPVISLGPMDTDWYEGITSKLKWNQAIRQLPSCPSPVGAQQQELCSARLADRAAAE

>Rickettsia_canadensis_WP_012148757_alpha
KIALIYNKDYKSLAIIEEIKKLYNYCEVEEAEVIIVIGGDGALLHNIHCYMHLNIPFYGVNLGSLGFLMNTLDTKNLLQNIHDSTVTILNPLLMQAKDTSGQIYTALAINEVSIFRKTNQAAKFRIDVNGIERMSELVADGALVATPAGSSAYNLSAGGPILPLESNMLCLTPICA
XXXXFRPRRWHGALLLSSATIKFEIFNTTKRPVNATADFQEFNNIIQVTVSSTKDKPIKLLFNKNHTLEDRIIKEQF
>Anaplasma_centrale_WP_012881048_alpha
TVGYVAAGPAERERVGCLRSFYGVVNLADAQDSAVDLLVVVGGDGFMLHSLHNYVVGPGRNVPVYGVRHGSVGFLLNHCVDGSLPHKLENAVATELPLLRMEAKDVYGHTHSAIAVNEVSLFRGTHQAAKLRIKINGKVAMEELVSDGVIVSSPAGSTAYNFSAGGPILPFTSNIVCLTAINS
XXXXFRPRRWRGALLPNDSLVEIDVLSPETRCVSAVADYTEFRNISDVKIKQDNNTKITLMFDPEHGLEERTIAEQF
>Wolbachia_endosymbiont_D._simulans_WP_015587839_alpha
NVGYIASSLPKSQEVSKLLQELNFINIAEASKPEVDLLIVVGGDGFMLRTLHDYVIGNKDTHVYGINTGNVGFLMNKCFKDPIDHIEHAVPTQLTLLKMEATDISGKKHHYIAVNEVYVFRNANQIVEMNITINDKLKVEKFRGDGIILSTPTGSTAYNFSAGGPILPLNSNLFALTSINS
XXXXYYPRHWNGALISNDTIVQIDINDVKNRPALVVSDYKEFHDISQVKIQKDHENTVTLLFDKDCPLNERIFDQQF
>Rhodovibrio_salinarum_WP_027289670_alpha
RIGFVASDAPEAEEALARLTDRYDSVPPEESDVIVALGGDGLMLESLHKHMDRHVPIYGMNRGTIGFLMNEYSEDNLVERLQRADLVRLHPLRMVAERMNGQGETQTALAINEVSLLRESRQAAKIRVSIDGVVRLEEMICDGILMATPAGSTAYNLSAHGPIIPIGAPLLALTPISA
XXXXFRPRRWRGALLPAKAEVQFDILEARKRPVSATADYTEVRDVTRVTVKEDRSLTTDLLFDPEHNLEERILKEQF
>Magnetospirillum_gryphiswaldense_WP_024081505_alpha
KIAFVASDTQAGQAALARLMDRYPHVPPDQADVIVALGGDGFVLETLHCWIDRKVPIYGMNRGTVGFLMNSFREHGLMERLHRAQGVVLHPLRMKARLADGSEVEALAINEVSLFRQTRQAAKIRIRIDGKERLDELICDGVMVATAAGSTAYNLSAHGPIIPLGADILALTPISA
XXXXFRPRRWRGALLPQHARVSFEVLEAGKRPVSAVADYTEARDVIEVEVREDRSVSLTLLFDPEHNLEERILAEQF
>Pelagibacteraceae_bacterium_WP_083203951_alpha
KLHFVFDKTDKANQQKRKLLRKFKSYAPHEADTIVVLGGDGFMLQTLKKLGKFNKSFYGINMGTYGFLMNKFKTRKFMENLSKSKPITISALQMIVKSKNNIAKKAIAINEISMFRQSKQAATIQIKKGKKIIMKKLSSDGVLVATPAGSTAYNLSVHGPILSLNSKKLAITPISP
XXXXFRPRRWKGTIVSDRSVINISNLNIKKRPVSVVADNVEFRNIKNVKIYINRKIKFNLLYDSKNSLNKKIKIEQV
>Asticcacaulis_biprosthecium_WP_006274725_alpha
RLDFTASDRPEAQVACARLKALYGSAANPDVVVALGGDGFLLQSLHRYLKDQVPIFGMNRGSVGFLLNDFSEERLIERIIKSESTLISPLSMTALCRDGKEHRALAFNEVSLLRQSHQGAKLRILIDGKERMDELICDGALVSTPAGSTAYNLSAHGPIIPLTAKALALTPISA
XXXXFRPRRWRGAILPHTAKVRIEALEVDKRPISAAADTFEVRNVISVDIAEAEDLKATLLFDAGKGYDERVMAEQF
>Caulobacteraceae_bacterium_ANP47758_alpha
KLSFTASARPEAQEALRRLRHTYGEAGDSADVIVALGGDGHMLDTLRRRLKDKKPVYGMHRGTIGFLMNEFDETDLQERVAKAEPIRVRPLVARCETAAGIVEERAFNEVSLFRQTAQTSKLRIFIDGAERLPELSCDGLMVATPAGSTAYNFSAHGPILPINSRLLALTPISP
XXXXFRPRRWRGALLPHRSVVRIEVLEADRRPVSATADNVETRNVTAVEIREDTAAALTLLFDPGHALDERIVREQF

>Gallionellales_bacterium_OGS93157_beta
NVALIGKHKAPEIAGPLLSLAAFLSSRGLNVVVDSLTAEQVKDSPYPAMSLNEMANVVDLAIVIGGDGTMLNIARTLSPYQVPLVGVNQGRLGFLTDLTLENMQDSMEAMLDGKFVTEQRLLLSARVLRNDVEISSGLAFNEVVVHRSNISSMIEFEVRIDGEYLYNQRADGLIVSSPTGSTAYALSAGGPILHPSLDVLELVPVCPHTLSNRPIVVKSSSVLEILMHRTSDIHVRYDSHTSCDLQLHDKIIVTRHPEAACLLHPVGHSYYHTLREKLLWNQTL
>Sulfuricella_denitrificans_WP_009206302_beta
TIALIGKYNSPEIGDSLLRLAKFLVEQEHTVLLERQTAESTGVTDYPLADLEQIGEQADLAVVLGGDGTMLNIARSLYTFGVPLVGINQGRLGFLTDVSVDTMLETMAEILAGDYLSEARFLLNVTIRRQGENVYEACAFNDAVVSKGATARLIELEIFVDGQFVYSQRSDGMIISTPTGSTAYALSSGGPILHPTLEAVVLVPICPHTLSNRPIAVNSESTIELLLLHADDARVHFDGQRHFDLKENDWVIVRRSKQMVRLLHPFGHSYYDMLRQKLHWGEKL
>Formivibrio_citricus_WP_091190988_beta
TIAIVGRPATPALGEPMHRLVSMLSSSGVRVLVEESAAQEHDVTACQAVSQENIGKLADLVIVLGGDGVMLGAARMVAPYHVPVVGVNMGRLGFLTDLSVSEMEAQVEAILKGAFNPEDRIMLEARVMREGREIDRQLAFNDVVMSRGSCGSMIEFEQFINGKFVCRQRADGIIVSTPTGSTAYALASGGPILHPSLPAIALVPICPQSLSNRPIVVTDSCRVELVLTGARDVVHVFYDNQSECRLQEQDRLVIRRFRNTLRILHPHSYHYYDTLREKLRWSAQPQLL
>Eikenella_corrodens_WP_049259188_beta
RIGIVTRPNTPQLGETLSELVAFFLENSIEVLLDEECGNDLSANPLAENCRRVAKEDMGTCCDLVLVLGGDGTFLSVARQLAPYRIPIMGVHLGHLGFLTQVPRQNMIADISRMLAGQYLPEERIMLECTVQRHDESDCTALALNEVVISRGGLGQMIEFEVFINQEFVYTQRSDGLIVSTPTGSTAYALAAGGPILQSTLRALTLVPICPQSMTNRPIVVPDSCEIEILITKADNARVHCDGQSHIDLHSMNRLTIRRYRNTLRVLHPTNYQYYKTLRQKLHWGEQLV
>Methylobacillus_rhizosphaerae_WP_089376003_beta
TVALIGKYMNPETRDQILALARFLAERQIGVFVEEKTAQHSSIKGYTTLQMNAIGAYADLAIVLGGDGTMLTVARALLDYKIPLVGVNRGRFGFLTDINSDHMLDSVAGILDGKYDTEQRILLEACIVRAGQTVGQGYALNDVVINKNGLARLIELEIHVDGHFVQKQRSDGLIVATPTGTTAYSLSAGGPILHPMLDAIALVPICPHTLSNRPIAIGSASEVVVEVVHAEDASVHLDGQMKMALQPGDRVQIKCAKNKITLLHPPGHNHFDVLREKLHWG

>Escherichia_coli_gamma
CIGIVGHPRHPTALTTHEMLYRWLCTKGYEVIVEQQIAHELQLKNVKTGTLAEIGQLADLAVVVGGDGNMLGAARTLARYDIKVIGINRGNLGFLTDLDPDNAQQQLADVLEGHYISEKRFLLEAQVCQQDCQKRISTAINEVVLHPGKVAHMIEFEVYIDEIFAFSQRSDGLIISTPTGSTAYSLSAGGPILTPSLDAITLVPMFPHTLSARPLVINSSSTIRLRFSHRRNDLEISCDSQIALPIQEGEDVLIRRCDYHLNLIHPKDYSYFNTLSTKLGWSKKLF
>Vibrio_cholerae_VC_0853_gamma
VLAIIGKPRDQQAIQTHKEIYHWLRSLGYTVFIDDRLREILTDLPTEHFASLIELGKKADLAIVVGGDGNMLGAARVLSRFDISVIGVNRGNLGFLTDLNPEDFQQRLQEVLDGHYLQETRFLLEAEIHRHGQVKSHNAALNEAVLHPGKIAHMIEFEVYIDDNFAFSQRSDGLIVSTPTGSTAYSLSGGGPILSPSLNAITLVPMFPHTLSCRPLVVGGNQRIKLVVSPENRGTQEVSCDGQVSLPVSPGDEIHIYQSPNVLKLIHPQDYSYYHVLRTKLGWSSKLF
>Photobacterium_indicum_WP_107255008_gamma
TIALIGKPRNPDALQTHKTLFDWLTGKGYDVLVDHRLANDLDVPQDCLCDLLTIGDKANLAIVVGGDGNMLGAARVLSRFDIAVIGVNRGNLGFLTDLDPESFKEELTRVLEGEFVTERRFLLEAEVHRHGQIKSRNAALNEAVLHPDKIAHMIEFEVYIDDNFAFSQRSDGLIIATPTGSTAYSLSGGGPILSPSLNAIALVPMFPHTLSSRPLVVDGDRCIKLLVSPDNGSTLEVSCDGQVSLPVSPGDEVHIYQSPEQLQLIHPKNYNYYGVLRAKLGWSSKLF

>Deltaproteobacteria_bacterium_HGW_PKN12252_delta
RVALYAKKNHPHASIFAAEVMNWLLSRGLEVLLEEDLAKSLSIRRDYVDSDIPERADLVIILGGDGTLISVARHLGDREKPILAVNLGSLGFLTEITKDETFATLERVLAGDYELSRRMKLDCVVLRDGIQVGHYSVLNDVVINKGALARIIDMEAMVDGHYLTTFKADGLIVATPTGSTAYNLAAGGPIIDPQVNSLVITPICPHTLTNRPLIVPGDAVIRLHVTFDDQMVHLTADGQVGMQLQLGDIIELQQSAVHTLLIKSPTKDYFEVLRAKLRWGER
>Geoalkalibacter_subterraneus_WP_040199396_delta
RVGLYAKKHHPDAVGFGREVMNWLLARNIEVMLEEDLASALGVTRDYVDDEIPERSDLIIVLGGDGTLISVARHVGARMKPILGVNLGSLGFLTEITQDETFTTLERVVKGDFEVSGRLMLDAVVRRDGNEIARYSVLNDAVINKGALARIIDMEAWVDQDYLTTFKADGLIIATPTGSTAYNLAAGGPIIYPGLNCLVISPICPHMLTNRPVIVSSKSVIRIEVKFQDQHVVLTADGQVGMPLRGGDVVELRRSQTRTMLVKSPSKNYFEVLRAKLRWGER
>Pelobacter_acetylenicus_WP_072287119_delta
RIGVYAKYNHPDAVMLARDVVCWLRGRGLEVFLEKNLACNMAGQEPGYDRAAIPAMVDLIVVLGGDGTLISVARKVCGRDVPILGVNLGSLGFLTEITRGELYLSLEKVLKGEYTLSERMMLNAVVLRDGIEAGSFCVLNDIVINKGAIARIIDMEVSVDSAYLTTFKADGLIIATPTGSTAYNLSAGGPIISPGLHCLVVTPICPHMLANRPLIVADTACIRIEMKFRDQDVVLTADGQVGMALEAGDVVEIRRAGRSTRLIKSPSKDYFEVLRTKLGWGER

>Sulfurimonas_denitrificans_WP_011372715_epsilon
KVGVILRPSSPQLKSGYEKLEKIFSSYSIEVLIEDKSAKMIGASGASFKKICNECDFLVSFGGDGTLISTVRKSFDYDIPILGIHAGNLGFLADLSLDELDSFVEKITQNRYKIDERAVLEATVIKNEKEIKMYAFNDVVLTRTRVSNMIHIETLVNSRSFNTYYGDGVVVSTPTGSTAYNLSAGGPVLFPMSNVFALTPICPHSLTQRPVVLPGKFTIEMKTSEERALIIIDGQDVHELELGESVHIKLATKTVKLMHKEEYNYFDVLKEKLRWGE
>Arcobacter_sp._PLY10525_epsilon
KAGFILKPDSPEIKDEYNIIKNHFLRANIEVALEKNSANMIGEKGGVELDELSENSDFLVSIGGDGTLISVVRRSFKHHIPVLGIHQGTLGFLTDIRLSEVENFLALMFEHKYRIDHRMMIKGCAKEQNFVAFNDIVISRKSMSSMISLDAKIDGKHFNSYYGDGVIISTPTGSTAYNLSVGGPVVFPLTEAFIVTPIAPHSLTQRPLVLPADFKIEFTITDNQGALVIIDGQDTYEINENESIKIEISDNKAKLIHRCQRNYFEVLNEKLRWGN
>Sulfuricurvum_sp._OHD77037_epsilon
RVGMLLRPSTPELKEMFFEAKRIFESRGIEVIIDNISGGMIDVMGQPFDMMCQNCDFLVTIGGDGTLISAVRRSYRYQLPVLGIHAGKLGFLADLDFAELESFVDKMIEGEYRIDQRAVLQATIVTPNGESQIFAFNDIVLTRPSIAKMISLETYVDGRSFNTYYGDGVVVSTPTGSTAYNLSAGGPVLFPLTQVFALTPICPHSLTQRPVVLPGHFEIEMKTPDASALVIVDGQDLVEISDCDTVHIKLASGAAHLIHRKEFNYFEVLKEKLGWGN
>Campylobacterales_bacterium_OYZ35750_epsilon
RVGIVLRPSTPELKDMFLEAKRVFESRSIEVSIDHVSGGMIDVMGQPFDHMCRNSDFLVTIGGDGTLISAVRRSYEYQIPVLGIHAGKLGFLADLDFGELESFIDDLLAGDYRIDKRAMLEATITTQHGESKVVAFNDIVLTRPSISKMIRLETYVDGRNFNTYYGDGVVISTPTGSTAYNLSAGGPVLFPLTQVFALTPICPHSLTQRPVVLPGHFEIEVKTSDSSALVIVDGQDMVEISDKDTVHIKLADGGAHLIHRKEFNYFEVLKEKLGWGN

>Microcystis_aeruginosa_WP_061430607_cyano
KIGIIYNDIKPIACKTAHQIQDQLLSLGCQVFMATGSGGLLGHSKPSRPVCFTPIDQLVPPHFDQDLSFAIVLGGDGTVLSAARQLATLNLPLLTVNTGHMGFLTEIYLNQLEPALELVLEGNYTIENRSMITVRLFREDTLLWEALSLNEVVVHREPLTSMCHFEIQIGEHAPVDIAADGVILSTPTGSTAYALSAGGPVITPDVPVLQLAPICPHSLASRSLVFSDKETVNIFPATANRMVMVVDGNGGSYILPEDRINVQKSPHQVHFIRLQSTEFFRILREKLGWGLPHIAKPTSVELP
>Pleurocapsa_minor_WP_015144585_cyano
KAGIIYNDEKPIATRVAAELRDKLKSRGWEIVMETGRGGLLGYSKPNRPVCHTRIEQLVPPHFDENLSFAIVLGGDGTVLAAFRQLAPCGIPLLTINTGHMGFLTETYVNHLPQAIEKLLQHDYEIEARSMLTVQLFREDNLLWEALCLNEMVVHREPLTSMCHFEIQIGRHAAVDIAADGVIVSTPTGSTAYSLSAGGPVVTPDVPVMQLAPICPHSLASRALVFSDTETVNIFPATPNRMVMVVDGNAGCYVLPEDRIHIEKSPYTARFIRLQPPEFFRILREKLGWGLPHIAKPTSVELP
>Leptolyngbya_ohadii_WP_088892783_cyano
KAGIIYNDTKPIACRIAQELTDKLTALGWEVLATTGQGGILGYSKPGRPVCHTPITQLTPPGFDEDMKFAIVLGGDGTVLAAFRQVAPQQIPLLTVNTGHMGFLTETYLNYLPQAIDAVVEGKYEVESRSMLTVQVWREGGLMWEALCLNEMVLHREPLTSMCHFEIEIGRHAPVDIAADGIIISTPTGSTAYSLSAGGPVITPGVPVLQLVPICPHSLASRALVFSNTEPVTIYAANRDPLVMVVDGNAGCCVLPEDHVRVLRSPYAARFIRLRPNEFFHVLREKLGWGLPHVAKPTSVELP
>Crinalium_epipsammum_WP_015203684_cyano
KAGIIYNDVKPIACRIATELRDKLKSCGWDVCMATGEGGILGYSQPDRPVCHTAIESLAPPGFDADMSFAIVLGGDGTVLAAFRQVAPCGIPLLTVNTGHMGFLTEVYLNELSKAIASVVAGEYEVEERAMLSVKLVRDDYMLWEALCLNEMVIHREPLTSMCHFEVVVGRHAMVDIAADGIIVSTPTGSTAYSLSAGGPVVAPGVAALQLVPICPHSLASRALVFADTEPVTIYPAITNRLVMVVDGNAGCYVLPEDQVHLERSRYNARFIRLQSPEFFKILREKLGWGLPHIAKPTSVELP

>Lokiarchaeum_sp._GC14_75_KKK40883_Archaea_Asgard
PIALACRMDSEKAIKLAKKIFEFLVKKGEIVYLETRIAPKIFPHNGMDLGDMTSDNIKFIVVIGGDGSILRVVGSLSQKDPPPILGVNIGSIGFLDESDEVTVFEDLVKVLNEDYEIELCSKITPFLVKNSDEIRLNNALNEVLIVSSKSSKILQISIRINSVFLNRSYLDGVIISTSTGSTAYNLSAGGAIVNPILEIIQITPLNSFAGSGLKPIIVPMESEIEIQLLRPRLDGKIVIDGQRIIKKIPSNTKIRIRKSNSRTKFIRLSENYYSRLREKIIGTIHVPLDDSPEE
>Candidatus_Odinarchaeota_archaeon_LCB_4_OLS17841_Archaea_Asgard
RVLLKVRPDLVNSPIKKRILDAIEERNLKLYLEPESVGENDEGREVVEPGKADVDCAIIVGGDGTILYTIRNLPAKCPLILGVDAGTTGFLSEITPDEIEPALDRLLNGEYKVSKSFRLKTFIDDVVLPEAVNEVLVTTEPGKSVKLDVYIDNHFLNSVVADGVIVATPTGSTAYGLSAGGSIIDPDLEAYTIVPVAPFKASLSPIVLSSDKVVAIKSAGRGRNPIVVIDGQVQYSLTRNEVIRILKSENYAPFIRFRDEFYSKIREKLLTVNHISEL

>Candidatus_Bathyarchaeota_archaeon_B26_1_KYH42137_Archaea_TACK
XXXXXXXXXXXXXMRLAEQVSRHLKSKGFKVFMEENLAKRLGSREAVSIEEMRADLVITIGGDGTILRTCLRLPKPEPPILAIDMGVRGFLTEVPPERAVEAVDRYIKGEYNMKRCSKLASYIGGRRLPDALNEIFVTSRSLAKLLHVRVWKNGSLVTDCRVDGVIVASQVGSTGYSLSAGGPILDPELDAFVVTPVCPLTVVKPTVFASNTVLTIELVKPKSATVVIDGHYQTQMSREEPLIKIKKSEHETVFIRFKDDFYHRLKTRLLFVKEEADLE
>Crenarchaeota_group_1_archaeon_SG8_32_3_KON32335_Archaea_TACK
SVGLVARYDKKQAFELANELVKHLRNKGLEVYIEDTIARKVNTPAETVQLKNMKTDFIITIGGDGTILRACLSVPEPEPPILAINMGVRGFLTEVEPREACNAVDRTLKGEFKIEKCTKLAVSADGENVPDALNDVVISAGEPSKILYTQIYKDDEPILKCQADGFIVSTQTGSTGYSLSAGGPVLDPEVEAFVLTPVCSLTVFRSIVFSLDSKVTIEAIRPKEVLVLVDGNYSQVVTSKNPTLTITRSKNVASFIRFKEDFYHRLRSRLLFKGM
>Aigarchaeota_archaeon_NZ13_MG1_PUA33764_B9J98_02135_Archaea_TACK
KVAVVYTPRKAGAVEMVGELSKRLDVLGVESEAFDSERVMSAGVKISADLVIILGGDGTVLKGIHSLSDHRTPILGVNFGRGGYLSELSPDELLTVLDEVLKGSFAVEEVMKLSAFVGNRKLGDIVNEVYVSSESIGKVIDFEVVQGGDTLLDGVADGVIISTPLGSTAYAMSAGGPAVDHRLEVAVVVPVCPLTRMSPLVLPASRAITIRFKVPRVHVLIDGQIREVLNAGELAISKSEQTVRFVRVKRECSFARRLKKRLR

>Geoglobus_ahangari_GAH_01436_Archaea_Euryarchaeota
RVGIVYKYDSLNVAREVADFLREAGVKAELHHIPTCSLEDCGIIVTVGGDGTILRTLQELKNPPPIFGINTGRMGILTHAEPGDYRKSLLKAVNGELEVEEFMRIEARYRDVELTALNEVAILSSAQARLIEYEVVVNGRVIDSMRADGAIFSTPVGSTAYSLSAGGPIIDPYTSAICFTPVSPFRVGWRPWVFSGDREVVFRLKPLRDAVAIADGNRAVEVEAGGEVVIRKSKHPARFFRVESRLKKIAEKMRKLR
>Ferroglobus_placidus_Ferp_0897_Archaea_Euryarchaeota
RVALVYKKESESVAERVRKFLERVSDVAVFSSPTTELEDFDVLVIVGGDGTVLRTVQEIKNVPPTFVVNTGRVGIFSHANAEDFEDKLEEALKSMEYESFMRLEAKVKGSILRALNEISVLTHTPSRLLKFEISVDGELIEEMRSDGMIFSTPLGSTAYNLSSGGPIVDPKLEAIVITPVSPFRLGWRPWVVSGERTILTRVELREAVVVADGQKSVVIEPGEVVEVKKSKYPVNFFKVEKRLEKMSKKVRELT
>Methanosarcina_vacuolata_WP_048120851_Archaea_Euryarchaeota
KIGISARCDRPEVIEKVREILAHFSSKVQIFVATPTAEVLGMEGTPIERMRGEGVELIISVGGDGTVLRNIAKMKDPLPILGINMGTLGFLVDVEPEHALETIEEVLYGFSYSDRMRVDVFLNGEMLETATNEIAIMSAKPAKIIQFEVYVEDCLLDSMRADGVVFATPTGSTAYAMSAGGPIISPRVSAIVVVPVAPFKLSSRPWVIPSDSEITIRLSAPKKEAVIAIDGQKSYRIKPDDVVKLKKSRFPARFVRISDTCFYERVQRKLT
>Methanolobus_vulcani_WP_091710834_Archaea_Euryarchaeota
KIGIVSRFDQQDALDMVRKIYDEFNSKVEIFFSPKTGKHLGITENCLPVEQMQSAGVQLIISVGGDGTVLRNISKMKDPLPVLGINMGTLGFLVDVPPEDAIKDIADVLKGFSYTERSRLSVHLNDRRLQDATNEIVLITARPAKILTFRIAIDDSEIEDMRADGIVVATPTGSTAYAMSAGGPIVDPRVDASIIVPIAPFKLSSRPWIVPGNSNIKVEMTIPEKEAALVIDGQHSYNMKENDVVTVTRAENPARFVSSSINGFYEKVQSKLS
>Methanothrix_soehngenii_WP_083804764_Archaea_Euryarchaeota
XXXXXXXXXXXXXXXXMDEIESWNSGVQILADGDLALTIGRPPSSVQEMERLKVDFIVSIGGDGTILRTIHKMADPVPILGINMGTLGFLVDVEPADALETIKRLLSGFVVDERSRLKLLLNGVCMPRATNEIAFLTASPAKMIEFEILVDGSLMEDFRADGVIIATATGSTAYAMSAGGPIVDPRVDAIVLVPMAPFKLSSRPWVMPGNSVIEVRLKLPEKEALVVVDGQSSTNISTKDSIVISKAKTPARFVKAAKDGFYAKVKSKLA

>Candidatus_Micrarchaeota_archaeon_CG10_PIT85971_Archaea_DPANN
RVGIAGRVENPLATKTADRIWNFLRKEGIKTEVQKGFLKKTNAREIGEFDADLVLSFGGDGTLLHVFRELGERSVPVLGINCGELGFLTDVDYGMIEAHITNVVKGQYYIEPRARLDFSMDSERLPPALNEGVIVPSKPLTMLRYGLNINQEYLWRDNADALIIATPTGTTGHALSAGGPVVNYNARVIAVVPMNSTNQASRPLIVPEDATVTAYDINSASPPELVIDGQVRMKCGSEVSAKHSKHSALLARVYASSYAAPRKIRKK
>Candidatus_Diapherotrites_archaeon_CG11_PIN85140_Archaea_DPANN
VIGITGRKENRLAVETAKKAIYFFDGKAKVITNKDFIGKGKKLAEIKCDLLLSFGGDGTLLKTFRELKREIPVMGINCGNKGFLQSFSHEKLEDFFPKILSGEYHSDERTRCLAIADGKKLPEALNEVLLVPKDAGRIIRYVLSIGKVERKEAGDGLIVATPTGSTAHSMSAGGPIVKGNAKVFVVVSINPVDWKHRPLIINDHEKIVASEFEKLSAVAVIDGQKRFPVKKKLEIKKGKSVLLAIVD
