# Supplementary material for: Episodic evolution of a eukaryotic NADK repertoire of ancient provenance
Source: PLoS One. 2019 Aug 1;14(8):e0220447. doi: 10.1371/journal.pone.0220447 (PMC6675116; doi:10.1371/journal.pone.0220447)
Supplement: S1 File — See S2 Table for a list of files. (ZIP) [file pone.0220447.s003.zip › NADK-dataset/NADK_v59-fungi.nexus]

#NEXUS
[ Title ]
begin taxa;
       dimensions ntax=119;
       taxlabels
             Homo_sapiens_NADK2_MITOCHONDRIAL
             Mus_musculus_NADK2_mito
             Xenopus_tropicalis_NADK2_mito
             Octopus_bimaculoides_Ocbimv22017871_mito
             Capitella_teleta_CapteT170107_mito
             Drosophila_melanogaster_CG8080_mito
             Tribolium_castaneum_TC034764_mito
             Hypsibius_dujardini_OQV11409_NADK2_mito
             Ramazzottius_varieornatus_GAU96705_RvY_08112_NADK2_mito
             Priapulus_caudatus_XP_014662053_NADK2_mito
             Mnemiopsis_leidyi_CAXH3304_mito
             Amphimedon_queenslandica_XP_019855535_mito
             Oscarella_carmela_g.66666_mito
             Capsaspora_owczarzaki_XP_004365266.2_mito
             Guillardia_theta_109105_cryptophyte_mito
             Arabidopsis_thaliana_NADK3_mito
             Theobroma_cacao_NADK3_mito
             Oryza_sativa_XP_015651403_NADK3_mito
             Sorghum_bicolor_EER98776_NADK3_mito
             Physcomitrella_patens_PP1S69_47V6_NADK3_mito
             Klebsormidium_nitens_GAQ88637_streptophyte_mito
             Thalassiosira_pseudonana_XP_002296701_stramenopiles_mito
             Phaeodactylum_tricornutum_XP_002178684_stramenopiles_mito
             Homo_sapiens_NADK_CYTOPLASMIC
             Mus_musculus_NADK_cyto
             Xenopus_tropicalis_NADK_cyto
             Octopus_bimaculoides_Ocbimv22036801_cyto
             Capitella_teleta_CapteT168507_cyto
             Drosophila_melanogaster_CG6145_cyto
             Drosophila_melanogaster_CG33156_cyto
             Tribolium_castaneum_TC006614_cyto
             Hypsibius_dujardini_OQV12611_NADK_cyto
             Ramazzottius_varieornatus_GAU98205_RvY_09383_NADK_cyto
             Priapulus_caudatus_XP_014663475_NADK_cyto
             Mnemiopsis_leidyi_cyto
             Amphimedon_queenslandica_Aqu2.1.32577_cyto
             Oscarella_carmela_g.176965_g.177026_cyto
             Capsaspora_owczarski_CAOG_004754_KJE94057_cyto
             Saccharomyces_cerevisiae_YEF1_cyto
             Saccharomyces_cerevisiae_UTR1_NUCLEOCYTOPLASMIC
             Puccinia_graminis_PGTG_01587_cyto
             Batrachochytrium_dendrobatidis_35612_cyto
             Batrachochytrium_dendrobatidis_89943_cyto
             Spizellomyces_punctatus_KND00240_cyto
             Fonticula_alba_EPrG00023567339_KCV71902_cyto
             Dictyostelium_discoideum_AX4_XP_629620_cyto
             Cavenderia_fasciculata_XP_004354275_cyto
             Guillardia_theta_163085_cryptophyte_cyto
             Guillardia_theta_XP_005830771_52824_cryptophyte_cyto
             Arabidopsis_thaliana_NADK1_CYTOPLASMIC
             Theobroma_cacao_NADK1_cyto
             Oryza_sativa_XP_015620997_NADK1A_cyto
             Sorghum_bicolor_SORBI_3003G432100_NADK1A_cyto
             Oryza_sativa_XP_015640515_NADK1B_cyto
             Sorghum_bicolor_SORBI_3009G123700_NADK1B_cyto
             Physcomitrella_patens_PP1S77_287V6_NADK1_cyto
             Physcomitrella_patens_PP1S57_138V6_NADK1_cyto
             Physcomitrella_patens_PP1S32_187V6_NADK1_cyto
             Klebsormidium_nitens_GAQ87711_streptophyte_cyto
             Chlamydomonas_eustigma_GAX73590_g1041_NADK1_cyto
             Volvox_carteri_Vocar20008225m_XP_002949486_59341_NADK1_cyto
             Arabidopsis_thaliana_AT1G21640_NADK2_PLASTID
             Theobroma_cacao_TCM_035207_NADK2_plastid
             Oryza_sativa_XP_015616979_NADK2_plastid
             Sorghum_bicolor_SORBI_3005G068700_NADK2_plastid
             Physcomitrella_patens_PP1S17_312V6_NADK2_plastid
             Klebsormidium_nitens_GAQ87265_streptophyte_plastid
             Chlamydomonas_eustigma_GAX83042_g10468_NADK2_plastid
             Volvox_carteri_XP_002955100_118925_NADK2_plastid
             Thalassiosira_pseudonana_XP_002291199_stramenopiles_cyto
             Phaeodactylum_tricornutum_XP_002180250_stramenopiles_cyto
             Saccharomyces_cerevisiae_POS5_c2m_MITOCHONDRIAL
             Puccinia_graminis_PGTG_18830_c2m
             Batrachochytrium_dendrobatidis_27171_c2m
             Spizellomyces_punctatus_KNC99941_c2m
             Fonticula_alba_EPrG00025809771_KCV69976_c2m
             Dictyostelium_discoideumAX4_XP_645299_c2m
             Cavenderia_fasciculata_XP_004366382_c2m
             Chlamydomonas_eustigma_GAX73346_g799_cyto3
             Volvox_carteri_XP_002950024.1_117441_cyto3
             Rickettsia_canadensis_WP_012148757_alpha
             Anaplasma_centrale_WP_012881048_alpha
             Wolbachia_endosymbiont_D._simulans_WP_015587839_alpha
             Rhodovibrio_salinarum_WP_027289670_alpha
             Magnetospirillum_gryphiswaldense_WP_024081505_alpha
             Pelagibacteraceae_bacterium_WP_083203951_alpha
             Asticcacaulis_biprosthecium_WP_006274725_alpha
             Caulobacteraceae_bacterium_ANP47758_alpha
             Gallionellales_bacterium_OGS93157_beta
             Sulfuricella_denitrificans_WP_009206302_beta
             Formivibrio_citricus_WP_091190988_beta
             Eikenella_corrodens_WP_049259188_beta
             Methylobacillus_rhizosphaerae_WP_089376003_beta
             Escherichia_coli_gamma
             Vibrio_cholerae_VC_0853_gamma
             Photobacterium_indicum_WP_107255008_gamma
             Deltaproteobacteria_bacterium_HGW_PKN12252_delta
             Geoalkalibacter_subterraneus_WP_040199396_delta
             Pelobacter_acetylenicus_WP_072287119_delta
             Sulfurimonas_denitrificans_WP_011372715_epsilon
             Arcobacter_sp._PLY10525_epsilon
             Sulfuricurvum_sp._OHD77037_epsilon
             Campylobacterales_bacterium_OYZ35750_epsilon
             Microcystis_aeruginosa_WP_061430607_cyano
             Pleurocapsa_minor_WP_015144585_cyano
             Leptolyngbya_ohadii_WP_088892783_cyano
             Crinalium_epipsammum_WP_015203684_cyano
             Lokiarchaeum_sp._GC14_75_KKK40883_Archaea_Asgard
             Candidatus_Odinarchaeota_archaeon_LCB_4_OLS17841_Archaea_Asgard
             Candidatus_Bathyarchaeota_archaeon_B26_1_KYH42137_Archaea_TACK
             Crenarchaeota_group_1_archaeon_SG8_32_3_KON32335_Archaea_TACK
             Aigarchaeota_archaeon_NZ13_MG1_PUA33764_B9J98_02135_Archaea_TACK
             Geoglobus_ahangari_GAH_01436_Archaea_Euryarchaeota
             Ferroglobus_placidus_Ferp_0897_Archaea_Euryarchaeota
             Methanosarcina_vacuolata_WP_048120851_Archaea_Euryarchaeota
             Methanolobus_vulcani_WP_091710834_Archaea_Euryarchaeota
             Methanothrix_soehngenii_WP_083804764_Archaea_Euryarchaeota
             Candidatus_Micrarchaeota_archaeon_CG10_PIT85971_Archaea_DPANN
             Candidatus_Diapherotrites_archaeon_CG11_PIN85140_Archaea_DPANN
;
end;
begin characters;
       dimensions nchar=1398;
       format missing=? gap=- matchchar=. datatype=protein;
       matrix

Homo_sapiens_NADK2_MITOCHONDRIAL
------------------------------------------------------------
------------------------------------------------------------
------------------------------------------------------------
------------------------------------------------------------
------------------------------------------------------------
-----------------------------------TCYRGFLLGSCCRVAGGRAAALRGP
GAGGPAARPRLGGDGGGRRHLGQGQPRELAGCGS-------------------RADGGFR
PSRVVVVAKTTRYEFEQQRYRYAEL-----------------------------------
------------------------------------------------------------
------------------------------------------------------------
------------------------------------------------------------
-----------------------------------------------SEEDLKQLLALKG
-SSYSGLLERHHIHTKN------------VEHIID-----SLRNEGIEVR----LVKRRE
Y-------------------------------------------------------DEET
VRW--------------------------------ADAVIAAGGDGTMLLA---ASKVL-
--DR-LKP-VIGVNTDP----------------ERSE---GHLC-LP----VRYT-HSFP
EA--LQKF----Y--RG-----------------------------EFRWLWRQR-IR-L
YLEGTGINPVPVDLHEQQLSLNQHNRALNIERAHDER----SEASGPQLL----------
---------------------------PV--RALNEVFIGES---LSSRASYYEI-SVDD
-------GPW----E-KQKSSGLNLCTGTGSKAWSFNINR----VATQAVEDVL-----N
I--AKRQGNLSLP-L---NRELVEK----VTNEYNESLL-YSPEEPKI-LFS-------I
RE-PIANRVFSSSR---QRCFSS-KVCVRS---RCW----DACMV---------------
----VD-GGTSFEFNDG----A--IAS---M-MINKEDELRT------VLLEQ-------
------------------

Mus_musculus_NADK2_mito
------------------------------------------------------------
------------------------------------------------------------
------------------------------------------------------------
------------------------------------------------------------
------------------------------------------------------------
-----------------------------------TCYRGFLLGSCRRVAGGRAAL----
-----------RGSGSGADGRRHLGHGQPRELAG----------------GGSPADGGFR
PSRVVVVAKTTRYEFEQQRYRYAEL-----------------------------------
------------------------------------------------------------
------------------------------------------------------------
------------------------------------------------------------
-----------------------------------------------SEEDLKQLLALKG
-SSYSGLLERHHIHTKN------------VEHIID-----SLRDEGIEVR----LVKRRE
---------------------------------------------------Y----DEET
VRW--------------------------------ADAVIAAGGDGTMLLA---ASKVL-
--DR-LKP-VIGVNTDP----------------ERSE---GHLC-LP----VRYT-HSFP
EA--LRRF----S--RG-----------------------------EFRWLWRQR-IR-L
YLEGTGINPTPVDLHEQQLSLNQHSRAFNIERAHDER----SEASGPQLL----------
---------------------------PV--RALNEVFIGES---LSSRASYYEI-SVDD
-------GPW----E-KQKSSGLNLCTGTGSKAWSFNINR----VAAQAVEDVL-----H
I--ARRQGNLTLP-L---NKDLVEK----VTNEYNESLL-YSPEEPKI-LFS-------I
RE-PIANRVFSSSR---QRCFSS-KVCVRS---RCW----DACMV---------------
----VD-GGTSFEFNDG----A--IAS---M-MINKEDELRT------VILEQ-------
------------------

Xenopus_tropicalis_NADK2_mito
------------------------------------------------------------
------------------------------------------------------------
------------------------------------------------------------
------------------------------------------------------------
------------------------------------------------------------
------------------------------------------------------------
---LCLRLLCSVCGAAALRVPLGVSSLRALSGSA----------------------EGFR
PARVAVVAKTTRYEFEQQRYRSSGL-----------------------------------
------------------------------------------------------------
------------------------------------------------------------
------------------------------------------------------------
-----------------------------------------------SEAELRDLLALKG
-SSYNGLLQRYNIHSEN------------VEHIVQ-----SLRKEGTDVR----LVKRRD
Y-------------------------------------------------------DEET
VRW--------------------------------ADAIISAGGDGTMLLA---ASKVQ-
--DR-FKP-VIGVNTDP----------------ERSE---GHLC-LP----VRYT-WSFP
EA--LQKL----Y--RG-----------------------------EFRWQWRQR-IR-L
YLEGTGINLTPVDLHEQQLSLEQH-----------------NKAHNSQLEQKSVAVSGPQ
LL-------------------------PV--RALNEVFIGES---LSSRASYYEI-SVDD
-------GPW----E-KQKSSGLNVCTGTGSKAWSYNINK----MSSQSVEELL----NI
V---RQHKSLNVS-L---DSDVIQR----VTNAYNDSLV-YNPEEPKM-FFS-------V
RE-PIANRVFSSSQ---QRGFTS-KVCVRS---RCW----DACMV---------------
----VD-GGTSFEFNDG----A--IVS---I-VMDDQDALCT------VLLDD-------
------------------

Octopus_bimaculoides_Ocbimv22017871_mito
------------------------------------------------------------
------------------------------------------------------------
------------------------------------------------------------
------------------------------------------------------------
------------------------------------------------------------
------------------------------------------------------------
------NCKRLLLFNCLPSLVKHCKKCSHFQKQLLCSFSLRTFFSGPQLNQTSNAKQTFN
PKKAVILSKVTRYEYEKLLFGDGTE-----------------------------------
------------------------------------------------------------
------------------------------------------------------------
------------------------------------------------------------
-------------------------------------------------EQLIQNLRGKM
-SDYYGLLQRHNIHQQC------------VQNITK-----SLEDLGIETK----VVQRFD
F-------------------------------------------------------DSNL
INW--------------------------------ADIVISAGGDGTFLSA---ASKIT-
--NR-DKA-VIGINTDP----------------SRSE---GYLC-LPKIKTYNL--KSMK
AS--FAKL----L--AG-----------------------------DFRWKWRQR-IR-I
SMSGKYMYDDPVELHDQQLHFHEHRFTEHVRE---------NEMFNKNESLT--------
-------------------PKDTTRILPL--LALNEVFMGES---LSSRVSYYEL-SIDE
-------APK----I-KLKSSGITVCTGTGSSSWHFHINH----IPQQSVQEIL-KLAGK
V------AKCDLN-W---SSDTV-R-K--VTESFNQSLW-FDPEIPKM-AYT-------I
RD-PVMNSVFQIPNPRGCVH----KIKVHS---RMW----DACLV---------------
----ID-GGSSFTFNDG----A--EAT---L-EIHEEDALRT------VSLD--------
------------------

Capitella_teleta_CapteT170107_mito
------------------------------------------------------------
------------------------------------------------------------
------------------------------------------------------------
------------------------------------------------------------
------------------------------------------------------------
----------------------------------MSILKPFWLQKACSACCNGQVTLSKV
VNSVWLSKQQTGVVQQTPLDSASSVGRRCIHHTR---------------------RHDFQ
PKKVLLLRKVTRYEYEKAQD----------------------------------------
------------------------------------------------------------
------------------------------------------------------------
------------------------------------------------------------
--------------------------------------------PDISDAELKERLISKG
-SNYDGLLQRHDEYFRS------------IDEIQE-----SLIKHHMEYE----LIRRFD
---------------------------------------------------F----DRDL
IKW--------------------------------ADMILTAGGDGTFLMA---ASKVT-
--NG-NKP-VVGINTDP----------------MRSE---GHLC-LP----KQY---SYN
VDLALQKI----L--DD-----------------------------KFQWLWRQR-IRIA
LAGRSPSDYEPFDLLQQQLDFPEYRYWEHVREHEIH-----NIDQENVSPLRKEVL----
---------------------------PV--LALNEVFMGES---LSSRMSFYEV-CFDD
-------GPV----S-KQKSSGITVCTGTGSTSWFFNINH----ISQDSVSQVL-----K
I--AQEHGACGSACLDDDHL--LNR----VREEFNTSLV-FNPVCPQM-AYS-------V
RD-PVSYGIYQVAS---PKGFCS-KVEVRS---RMW----DAWVV---------------
----VD-GSLSYRFNDG----A--IAE---L-SVHREDALRC------ISLLEDDQ----
------------------

Drosophila_melanogaster_CG8080_mito
------------------------------------------------------------
------------------------------------------------------------
------------------------------------------------------------
------------------------------------------------------------
------------------------------------------------------------
------------------------------------------------------------
--------------MLKSKQLLQQFSKEYAKYTP----------------------TNFK
LKRALVVTKLSRYEFEQLRH----------------------------------------
------------------------------------------------------------
------------------------------------------------------------
------------------------------------------------------------
--------------------------------------------PELSPDQLQQKLRDRG
-TDVEMVLHLHKVHKDF------------ERRVVQ-----SFQDVGCEVK----LSSRSS
---------------------------------------------------L----SKDV
MSW--------------------------------ADVIVPVGGDGTFLLSAGRASPLFA
LSQQ-KTP-IVGFNSDP-------------------LHSEGRLM-LP----KHYS-DNPA
DA--VSRI----K--SG-----------------------------DFKWMHRSR-VR-T
TMLGSNGNIPEPTDLFRHTEVKMEQVSTAPEMLDQDMAYKYKAKMKRVL-----------
---------------------------PY--LALNEVFIGEH---LSARVSHLQL-VLDH
-------QDV----VNKTKCSGLCVSTGTGSTSWHTSINR----ITSRDVDDLL--RSLP
D-------GDSKNVM---MLRQNAE-E--IAQRYNQGLL-FAPDDPRL-CYS-------I
RE-QICVGVWPSPKTFKERDFVQ-TVFVKS---HCI----DANLV---------------
----ID-GSISFPFNDG-------AKA---LLEVHPEDALLT------IALD--------
------------------

Tribolium_castaneum_TC034764_mito
------------------------------------------------------------
------------------------------------------------------------
------------------------------------------------------------
------------------------------------------------------------
------------------------------------------------------------
------------------------------------------------------------
-----MFKPRTSFKDIILGLKNVATTSEGQLKNS------------------------IK
IDKVLVLSKLSRYEFEKKQSKFSND-----------------------------------
------------------------------------------------------------
------------------------------------------------------------
------------------------------------------------------------
-------------------------------------------------DDLEQELRSRG
-TDFEWLIHCHMLHKKF------------ETNVVN-----TFRRMGIDVQ----VANRFN
Y-------------------------------------------------------TQDK
VDW--------------------------------ADVIVPTGGDGTFLLA---SSRIR-
--DN-TKP-VIGFNSDP----------------NRSE---GHLC-LP----KKYS-ANIQ
SA--IEKL----Q--NG-----------------------------DFDWLLRSR-IR-V
KLISQKGDIVPKCLHEI------------------------EDNFGKIHGKIL-------
---------------------------PV--LALNEVFVGES---ISSRVSHLQL-RLNG
-------SVE----QTSIKCSGVCVCTGTGSTSWHLSINR----LPAQSVSELL-KL-VE
V-----DSREEREVLAAKIADEYNR-N--L-------IFRPDDSRMSY-TIR------DL
IS-AGVWPHPKGIKSRDFIT----KLEIKS---NCY----KASLV---------------
----ID-GGVSFDFNDG-------TIA---FLEIRPEDSLRT------VVLRP-------
------------------

Hypsibius_dujardini_OQV11409_NADK2_mito
------------------------------------------------------------
------------------------------------------------------------
------------------------------------------------------------
------------------------------------------------------------
------------------------------------------------------------
-----------------------------------MIISPGAGFRVLSSISTGGGGIKSG
ASSLRRFTIACTAGPNTLRPSPPPDRVLSAHLEE--------------------MPARFA
PRRVLVLSKITRYEFEKQKYPDLSE-----------------------------------
------------------------------------------------------------
------------------------------------------------------------
------------------------------------------------------------
-------------------------------------------------EELAVLLAKKG
-SNLKKLKDLNDFHKDQ------------ARKVVQ-----CFSERDIEAQ----MVNRYE
Y-------------------------------------------------------GPEV
IDW--------------------------------ADAIFTAGGDGTFLLG---ASKVK-
--SN-SKP-LIGINTDP----------------RRSE---GYLCLAK----PDS--ADFS
KS--LDKL----L--KG-----------------------------QFKWFYRQR-IR-I
ELSGPNAMDAPVELHEQQLELSEHRFADYPLHDESLQK---GDADGTATPGEVESPTRIL
---------------------------PE--RALNEVFIGES---LSSRVSYYEV-SVDD
-------GPS----A-KQKSSGVTVCTGTGSTSWSFNINK----LTQQAAASLI----GL
IRDTSL---LPVP-----SDEDYVE-H--VTKKFNEQLI-FDPSDTRM-VYT-------V
RD-PVSNSTYSTAN---PRGFAQ-RVHLKS---RCY----DAALV---------------
----ID-GGPSYKFNEG----S--EAT---L-SIHPDDALLT------VQLE--------
------------------

Ramazzottius_varieornatus_GAU96705_RvY_08112_NADK2_mito
------------------------------------------------------------
------------------------------------------------------------
------------------------------------------------------------
------------------------------------------------------------
------------------------------------------------------------
------------------------------------------MVLWRRSALHQLQNSIQA
RGLTGSFHRSKPIASTAGSDDRAKSSMSRKASPD------------------GRSIQAFR
PKKVLVLSKITRYEFEKQKQSPLTD-----------------------------------
------------------------------------------------------------
------------------------------------------------------------
------------------------------------------------------------
-------------------------------------------------EELAEALAKKG
-SNLATLKKYHDFHKEQ------------AHNIVK-----SLTERKIEAH----IVNRYE
Y-------------------------------------------------------GPET
VKW--------------------------------ADAIITAGGDGTFLLG---ASMVK-
--DA-RVP-IIGVNTDP----------------RRSE---GYLCLPK----EDS--LSFP
AS--LDKL----L--DQ-----------------------------QFRWAYRQR-IR-V
ELSGPHAMEAPVELHEQELDFPRHKFADFAVDLDDKNEEPSSKDNATSTAPGTSSQETFS
RVL------------------------PE--CALNEVFIGES---LSSRVSYYEI-TVDN
-------YPA----Q-KQKSSGVAICTGTGSRSWAFNINK----LTKQATASII----N-
I--IRETSLLPIP-----SEDEYIE-M--ITSRFNDKLL-FDPSDERM-VYT-------V
RD-PVSNRVYGAEN---PRGYAQ-RVTIKS---RCS----DASLV---------------
----ID-GGSSYKFNDG----A--TAV---F-TINPEDALRT------VQLL--------
------------------

Priapulus_caudatus_XP_014662053_NADK2_mito
------------------------------------------------------------
------------------------------------------------------------
------------------------------------------------------------
------------------------------------------------------------
------------------------------------------------------------
----------------------------------ENLHRILSKRFFGLQTNSKMLQLLCL
RAAFKQAGASAQCECFSTSVNELNSRIPKISETV-------------------QASGGFR
PSKALVLTKLTRYEFEKRRHSAYSE-----------------------------------
------------------------------------------------------------
------------------------------------------------------------
------------------------------------------------------------
-------------------------------------------------PQLIRNLESKG
-SDYKSLLQIHNNHQRA------------KDIVVA-----CLQKEGIETR----VVSRFG
---------------------------------------------------Y----VQEA
IDW--------------------------------ADVVFTSGGDGTFLLG---ASKIL-
--SR-DKP-IIGVTSDT----------------KRSE---GRLC-LP----KALS-ENFS
EA--LARL----L--RG-----------------------------DFKWQWRQR-IR-L
TMTGRGVNIVPIEFHNHQLNIPELRYFEHMREHLQSLQEQ-EEHEGAPVPSTSVVL----
---------------------------PV--RVLNEVFLGES---LSSRVSYYEV-SVDN
-------WPS----I-KQKSSGLTVSTGTGSSSWHFNINR----LTAQSAEQIL--R-IA
C----KETGCDID-F---SNIALVQ-G--ICQKFNDDLN-FDAAEPRM-AYT-------V
RD-PIINSIFPATP---SKGFAK-TMTVRS---RCW----DACIV---------------
----VD-GGLSFIFNDG----A--MVH---L-EILPEDALKT------VSL---------
------------------

Mnemiopsis_leidyi_CAXH3304_mito
------------------------------------------------------------
------------------------------------------------------------
------------------------------------------------------------
------------------------------------------------------------
------------------------------------------------------------
------------------------------------------------------------
---------------------MVANGLKLAQKLT------------------------FS
PRRVLVVQKRTRLVQETQRRPCYLE-----------------------------------
------------------------------------------------------------
------------------------------------------------------------
------------------------------------------------------------
--------------------------------------------------NL--QTAGRH
-DDLVAIKTRHDVHEAN------------LSIILN-----ELKSHFDEVA----LVDTI-
--------------------------------------------------------NKKH
VEW--------------------------------ADLFISAGGDGTFLNV---ASQ-L-
--EG-GKL-LIGLNTDP----------------ERSV---GHLC-AR----SRFGNSNLK
YV--IKQL----A--GG-----------------------------KCTFIMRSR-IR-V
KLTY-------------------------------------PCNIGEKTEIEI-------
---------------------------PK--YALNDVYIGET---SPTRLSYLEL-QIDQ
-------LPA----E-KQKSSGFLISTGSGSTAWGYHVNG-LDFYRTEQFLKIL--HDSG
L--------TNKR-L---KSTEIAE----IMNKFNDSFK-FGPEDRRM-KYI-------T
RE-PLQNSVFRAVN---TQGYAK-SITVRS---LCW----NGKIV---------------
----MDGIQRKFNFDDG----V--RAN---F-TTSDCDSINS------IQFVD-------
------------------

Amphimedon_queenslandica_XP_019855535_mito
------------------------------------------------------------
------------------------------------------------------------
------------------------------------------------------------
------------------------------------------------------------
------------------------------------------------------------
------------------------------------------------------------
-------------------MKKANAHTTPYKMQR---------------------GLRRA
VRRVLLLKKTSRLDYERRRYAQYNE-----------------------------------
------------------------------------------------------------
------------------------------------------------------------
------------------------------------------------------------
-------------------------------------------------ESFKAKLLSIG
-SDYDGLLLRHEQHEDS------------VNEVHQSLLSRGVEVL-LRQR----------
------------------------------------------------------------
ETITKDDISS-------------------------SDVLISAGGDGNFLAA---ASRVL-
---R-PDKLVIGINTDP----------------EKSE---GHLCITP----TAE--HSIS
SI--IDYI----M--EN-----------------------------RLNLIHRQR-IH-V
SI---------------------------------------N---GEGL-----------
---------------------------PV--LALNEAFIGDT---DPSQVSYFEL-ISDG
-------GEW----L-KTRNSGMLVYTGTGSTSWAYNINK----LSTAAISRLL-----E
I--AKSSGAVSFN-E---DLDTTVE-K--ITALYNSSVL-SGSEDGFM-SYI-------I
RE-Q-IERGITNPT-ISQSGICS-KLKVRS---RSW----NNKII---------------
----VD-GQRLYEFPNG----S--EAT---F-TLGDQYKLLT------ASLPI-------
------------------

Oscarella_carmela_g.66666_mito
------------------------------------------------------------
------------------------------------------------------------
------------------------------------------------------------
------------------------------------------------------------
------------------------------------------------------------
------------------------------------------------------------
-----------------LMLMVRRLLLRSRLLSG-----------------------FSS
VRNVLVVHKSTRYEYDRSLHDALTE-----------------------------------
------------------------------------------------------------
------------------------------------------------------------
------------------------------------------------------------
-------------------------------------------------REFQDILASRG
-SDYTEIRRRHDAHRRG------------LDEIID-----FLINHTLDAR----IKQQRD
---------------------------------------------------Y----SNDD
VCW--------------------------------ADVIVSAGGDGTMLLT---AAKIP-
--GR-DKP-LIGINTDP----------------QRSQ---GELCIRR----KHG--CSIR
DD--LTAI----F--EG-----------------------------HFRWRHRQR-IR-V
SMTNHGDISQKLD----------------------------DTAKEDEDR----------
---------------------------PV--LALNEVFVGES---DPSQTSYLEM-CVNG
-------GPR----R-KQKSSGMVVCTGSGSTAWAYNVGR----VTENQVRKVL--EAAG
V-------SCPSS-----QF---LK-D--VCEEHNRSLV-YDPSDMRM-AFA-------L
RD-CITKGIFAVEE---PYGFAE-RIEVRS---RCK----NAQLV---------------
----VD-AGWSCPFNDG----A--SAS---L-DMNENQALLT------VELI--------
------------------

Capsaspora_owczarzaki_XP_004365266.2_mito
------------------------------------------------------------
------------------------------------------------------------
------------------------------------------------------------
------------------------------------------------------------
------------------------------------------------------------
---------------------------------------------PTMIAAHPRKRAAAA
TAAAAPSPTSMQPAQSQAAQTADSDGKSPSQQQS----------------------RGLT
LRNVLVVMKLSRLEYERQSHGNVSD-----------------------------------
------------------------------------------------------------
------------------------------------------------------------
------------------------------------------------------------
-------------------------------------------------AELAALLRKRG
-SDYDGLLFRHRLHIAS------------IERLTSLLAARGVRYTLVSAD---EVRPSL-
--------------------------------------------------------FRPV
SSWLSTSLSH-------SKEAQGAPSTFAATPSQVFDAVFSAGGDATFLRA---AAHVT-
--DQ--TP-VIGLNTDP----------------ERSR---GFLC-------LKV--HDPV
DV--LDRL----A--EG-----------------------------NFSYLRRQR-IR-V
RLS------------------------------------------GELSTMA--------
---------------------------VA--FALNEVIIAEA---DVSNAAYYEL-SVDG
-------SPG----E-KQKSSGLIVSTGTGSTSWLYNVCR----MNASDVTRIL-EL-AH
---------CPQG-----------RDPVHIAEQFNSALV-FDPADPRL-KFA-------V
RE-PIDNGIFNVTH---PRGFAN-TLSVRS---RSI----DARLI---------------
----LD-SAVSIPFTDG----A--VAT---V-EMHDEDALLT------VVMDR-------
------------------

Guillardia_theta_109105_cryptophyte_mito
------------------------------------------------------------
------------------------------------------------------------
------------------------------------------------------------
------------------------------------------------------------
------------------------------------------------------------
------------------------------------------------------------
--------------------------------------------------------MPLE
IERAQIITKVTRYQDEA-SRICGKR-----------------------------------
------------------------------------------------------------
------------------------------------------------------------
------------------------------------------------------------
---------------------------------WADI-------TQPELDFVDKTLDEEG
-FSSALVKKSHKVQMDS------------LNKITT-----TLTDFGIEYT----ILTSGE
SFTSSLDDP-----------------------------------------------DDPS
SSSRTNSARR-----------------QELLNGKKYDILISAGGDGTFLRA-----ALE-
--NKSALP-QIGINTDP----------------TRSR---GKLC--A----MDA--SSFG
VA--LQRL----K--EG-----------------------------KFRWLKRNR-LT-V
RLSK-------------------------------------ANTLGSSSEDLH-------
---------------------------TIENLALNEVFVGEK---DPCRTSILRV-RADD
-------DAF----E-SYKCSGILISTGTGTTAWSSEASK----INPQDVIMVL----RG
I--ERVYSQIKLDNIFSNGFDAGAV-SSAANEAASHDLLPPDSEEIQM-LVREPIINPGQ
NE-K-GLCIWQGQS-PSKVLDG--RIHVPL--ERGW----EAEIF---------------
-------VDP--------------KKA---L--WS-------------FAFD--------
------------------

Arabidopsis_thaliana_NADK3_mito
------------------------------------------------------------
------------------------------------------------------------
------------------------------------------------------------
------------------------------------------------------------
------------------------------------------------------------
------------------------------------------------------------
---------------------------------------------------------MAI
RKLLLLLKPIDPYPFLQTEGA---S-----------------------------------
------------------------------------------------------------
------------------------------------------------------------
------------------------------------------------------------
------------------------------------------------------LI----
-KNPQVLQYLESRCK--------------VHK--------NAIKF-CQEI----L-----
--------------------------------------------------------SKKP
VEWKPISRND------------------LSHPIRDVDMVITVGGDGTLLHA----SHFI-
--DD-SVP-VLGVNSDP-TQAHEVEELSDQFDASRST---GHLC--A----ATV--ENFE
QV--LDDI----L--FG-----------------------------RVVPAKVSR-IS-L
KL---------------------------------------N---SETL-----------
---------------------------LS--HALNDILIAQP---CPAAVSRFSF-KIKN
--KDGASSPK----TVNCRSSGLRICTAAGSTAAMQSAGGFVMPMLSRDLQFMV--R-EP
I--------SPGSTA---SL---------M-----HSTFKPDQF-MDV-NWY------SD
HG-T---IYIDGCQVQHSVQLGD-TIEISS----------DAPVL---------------
------------NVF------L--SHG---I---------SQ------------------
------------------

Theobroma_cacao_NADK3_mito
------------------------------------------------------------
------------------------------------------------------------
------------------------------------------------------------
------------------------------------------------------------
------------------------------------------------------------
------------------------------------------------------------
---VVEGLQARHYVEWALGLGLQSSPWTPLKRGGRSTFQLKFPVFQSSTTLSSFLLGHRR
KRKTMAIRKLLLLL-------KPFD-----------------------------------
------------------------------------------------------------
------------------------------------------------------------
------------------------------------------------------------
------------------------------------------------------VYHATQ
-SNPASLFTNPRVVH-Y------------LNNRS------KVHKEAID------LCQKIL
--------------------------------------------------------QQKS
VDWQPIFRND------------------LSQPIRNVDLVVTVGGDGTLLQA----SHFM-
--DD-TVP-VIGVNSDP-TQAEEVEEFSNEFDANRST---GYLC--A----ATV--KNFE
QV--LDSF----L--EG-----------------------------QTVPSKLSR-IS-V
SV---------------------------------------N---SKAL-----------
---------------------------PA--YALNDILIAHP---CPATLSRFSF-KIKR
--DDNSCSPL----V-NCRSSGLRVSTAAGSTAAMLSAGGFAMPILSQDLQYMV--R-EP
I--------ASGG-----AI----S-G--L----MHGLI-KSDQSIDA-AWF------SK
EG-S---IYVDGSYVFFTIQSGD-TIEISS----------KAPVL---------------
------------QVV------L--APH---L------SS---------------------
------------------

Oryza_sativa_XP_015651403_NADK3_mito
------------------------------------------------------------
------------------------------------------------------------
------------------------------------------------------------
------------------------------------------------------------
------------------------------------------------------------
------------------------------------------------------------
---------------------------------------------------------MAL
RRVLLFVKPFDVYPPRPLAAAASSP-----------------------------------
------------------------------------------------------------
------------------------------------------------------------
------------------------------------------------------------
-------------------------------------------PPPPPPLRV--------
-SNPKVLNYLDDRCR--------------VHKE-------TINL--CKSV----L-----
--------------------------------------------------------QRKS
IDWISVQRND------------------MSNPIHDVDLVISVGGDGTLLRA----SHFL-
--NS-SIP-VLGVNSDP-TCPDEVDELTDEFDARRST---GHLC--A----ATA--ANFE
QI--LDAT----L--DG-----------------------------SRQPSELSR-IS-V
KL---------------------------------------N---GLQL-----------
---------------------------PT--YALNDILVSHP---CPASVSRFSFRKRSN
---TGESSHL----I-NCRSSGLRVATPAGSTAAMLSAGGFVMPISSHELQYMI--R-EP
I--------SPRD-----AD----K-P--L----LHGLV-KQGQHILV-VWY------NE
EG-A---VYFDGSHVMHSIQHGD-TLEISS----------DAPIL---------------
------------KVI------L--PEN---L------LK---------------------
------------------

Sorghum_bicolor_EER98776_NADK3_mito
------------------------------------------------------------
------------------------------------------------------------
------------------------------------------------------------
------------------------------------------------------------
------------------------------------------------------------
------------------------------------------------------------
---------------------------------------------------------MAR
RRVLLFLKPFDVYPPRPYVGAAASS-----------------------------------
------------------------------------------------------------
------------------------------------------------------------
------------------------------------------------------------
--------------------------------------------PTSAPST---PPQPRA
-ASPKILSYLDDRCR--------------VHKD-------TIDL--CQSV----------
---------------------------------------------------L----QRKS
LDWISVQRNH------------------LSQPIRDVDLVIAVGGDGTLLRA----SHFL-
--DS-SVP-ILGVNSDP-TCTKEVEELTDEFDARRST---GYLC--A----ATA--GNFE
QI--LDAT----L--DG-----------------------------SRRPLELSR-IS-V
KL---------------------------------------N---GIQL-----------
---------------------------PT--YALNDILVSHP---CPASVSRFSFRKRNN
--MGETSRLI------NCRSSGLRVSTAAGSTAAMLSAGGFMMPLSSRELQYMI--R-EP
I--------SPTD-----AD----K-P--M----LHGFL-KQEQHMLV-VWY-------N
QE---GAVYVDGSHVVHSIQHGD-SLEISS---DAP----TLKVV---------------
---------------------L--PEH---L------LK---------------------
------------------

Physcomitrella_patens_PP1S69_47V6_NADK3_mito
------------------------------------------------------------
------------------------------------------------------------
------------------------------------------------------------
------------------------------------------------------------
------------------------------------------------------------
------------------------------------------------------------
------------------------------------------------------SVMAVR
MRRVLVLAKRSAYD----------------------------------------------
------------------------------------------------------------
------------------------------------------------------------
------------------------------------------------------------
------------------------------------------------------MYVARH
-QDPSFTRFLSEPQM--------------VGNLQD-----RHRVHEHTVR----LCKDVL
SRRQA----------------------------------------------H----IQFE
MHLRDELQSP----------------------IRDIDLVITVGGDGTLLQA----SHYL-
--DS-SIP-VLGVNSDP-TQIDEVEENLGRFDANRSS---GHLC--G----ATA--ENFE
QM--LDDI----L--NG-----------------------------TMEPAEVTR-IA-T
FI---------------------------------------D---GVKI-----------
---------------------------DT--PALNDILIAHP---SPAAISRCSF-SIEK
QSTEELLIPV----I-HSRSSGLRISTATGSTAAMKSAGGTVMPLLSSKLQYMV--R-EP
N--------SPHP-----KYTSFLK-G----------FV-EDDHVLQV-DWR-------S
RK---GIIYVDGSHLCYPISFGS-KIGVSN---CAP----PLRIF---------------
-------------WAQK-------------------------------------------
------------------

Klebsormidium_nitens_GAQ88637_streptophyte_mito
------------------------------------------------------------
------------------------------------------------------------
------------------------------------------------------------
------------------------------------------------------------
------------------------------------------------------------
------------------------------------------------------------
--------------------------------------------------------MAAA
FRRLLVVAKRSAYE----------------------------------------------
------------------------------------------------------------
------------------------------------------------------------
------------------------------------------------------------
------------------------------------------------------VYVGMH
-GDAHLKALLQEKSQ--------------VVHN-------LLDRHTVHQK----TLQEC-
--------------------------------------------------------EALL
TKWKVPYDIV--------------QRDCLPEKIEDVDLVLTIGGDGTLLET----SHHL-
--DE-RIP-VLGVNSDP-TSQEEVDANLGEYDASRST---GHLC--A----ATA--SSLE
EV--LTDV----F--EE-----------------------------RHRPVNVRR-IK-L
SV---------------------------------------D---GREF-----------
---------------------------PI--PALNDVLAAHP---NPAAVTRCSF-WVEG
---APSCSTSSASPTVYCRSSGLRVCTAIGSTGAMKSAGG---FVMHPLATALQYQIREP
I--------EPHS-----SQ----R-G--L---MHGSIL--DGDSLKV-RWG-------T
RQ---GKAYIDGSHLQVDLKLGE-ELTFSN----------GAPQL---------------
------------QWFRP-------KDN----------ART--------------------
------------------

Thalassiosira_pseudonana_XP_002296701_stramenopiles_mito
------------------------------------------------------------
------------------------------------------------------------
------------------------------------------------------------
------------------------------------------------------------
------------------------------------------------------------
------------------------------------------------------------
------------------------------------------------------MCITHD
PSQRATPHQLKLRGQAPKALR---------------------------------------
------------------------------------------------------------
------------------------------------------------------------
------------------------------------------------------------
---------------------------------W----------P---------RLESRY
QSHKACVESLLSILQAN-----------NVAFS-------CVNRVELDRQ----HLAD--
------------------------------------------------------------
-----------------------------------VDLMIAVGGDGTVLSA----AHFL-
--DHGTIP-LLGINSDP-ISEED---KYDEFNQSLSH---GALC--A----ITA--IDMK
EK--VPQV----L--FG-----------------------------GGKLTQRAR-IQ-C
VV---------------------------------------KSTFSETR-----------
---------------------------LV--PALNDLLIANPKPQPLPRSQYGTITRFGG
-------RPFDVTNSLNVWSSGMWVSTATGSSAAMAAAGG--MPMCSPDLQYLI--R-EH
M--------IENS-----PNKDEVK-D--L----DNGIL-HKGQHLHL-RWN-------S
QK---GRIFIDGSHLMHNLELGD-EILIDP----------EAPPL---------------
----------------A----L--------YSRWD-------------------------
------------------

Phaeodactylum_tricornutum_XP_002178684_stramenopiles_mito
------------------------------------------------------------
------------------------------------------------------------
------------------------------------------------------------
------------------------------------------------------------
------------------------------------------------------------
------------------------------------------------------------
------------------------------------------------------------
------------------------------------------------------------
------------------------------------------------------------
------------------------------------------------------------
------------------------------------------------------------
-------------------------------------------------------LESRY
KAHKQCVSHLLAILRQH-----------QVNFS-------CVNRVELDRQ----HLAD--
------------------------------------------------------------
-----------------------------------VDLVVAVGGDGTVLSS----AHFL-
--DHGTIP-LLGINSDPNVKPEDIKVVHKKSDERRSH---GALC--M----CTA--LDME
DG--LAQV----L--YG-----------------------------GGYLQARTR-IR-C
KV---------------------------------------KSTFSETR-----------
---------------------------LV--PALNDLLIANP---SPAAVSRFRLGWMNL
-------NSL------NVWSSGMWLSTSTGSTAAMAAAGGQPMPLASEDIQYLI--R-EH
M--------IEGGNV---DG----H-D--L----DNGMI-RTEEKMHV-RWN------SQ
KG-R---IFIDGSHLMHNLELGD-EILIDG---RAP----PLKLF---------------
------------------------------------------------------------
------------------

Homo_sapiens_NADK_CYTOPLASMIC
------------------------------------------------------------
------------------------------------------------------------
------------------------------------------------------------
------------------------------------------------------------
------------------------------------------------------------
---------------------------------------------MEMEQEKMTMNKELS
PDAAAYCCSACHGDETWSYNHPIRGRAKSRSLSA----------------------SPAL
GSTKEFRRTRSLHGPCPVTTFGPKA-----------------------------------
------------------------------------------------------------
------------------------------------------------------------
-------------------------------------------------CVLQNPQTIMH
IQDPASQRLT-----------------------WNKS-------P----KSV--LVIKKM
-RDASLLQPFKELCT-H------------LMEE-------NMIVY-VEKK----VLEDPA
IASDESFGAV----------------------------------------------KKKF
CTFREDYDDI----------------------SNQIDFIICLGGDGTLLYA----SSLF-
--QG-SVPPVMAFHLGS-------------------L---GFLT--P----FSF--ENFQ
SQ--VTQV----I--EG-----------------------------NAAVVLRSR-LK-V
RVVKELRGKKTAVHNGLGENGSQAAGL--------------DMDVGKQAM----------
---------------------------QY--QVLNEVVIDRG---PSSYLSNVDV-YLDG
-------HLI----T-TVQGDGVIVSTPTGSTAYAAAAGA---SMIHPNVPAIM--I-TP
I--------CPHS-L---SF----R-P--I-------VV-PAGVELKI-MLS-----PEA
RN-T-AWVSFDGRK-RQEIRHGD-SISITT---SCY----PLPSI---------------
----CV-RDPVSDWFES----L--AQC---L-HWN--VRKKQ------AHFEE-------
-------EEEE-------

Mus_musculus_NADK_cyto
------------------------------------------------------------
------------------------------------------------------------
------------------------------------------------------------
------------------------------------------------------------
------------------------------------------------------------
---------------------------------------------MEMEQEKMNLSQELS
ADSASYNCSACHGDETWSYNHPIRGRAKSRSLSA----------------------SPAL
GSTKEFRRTRSLHGPCPVTTFGPKA-----------------------------------
------------------------------------------------------------
------------------------------------------------------------
-------------------------------------------------CVLQNPQTIMH
IQDPASQRLT-----------------------WNKS-------P----KSV--LVIKKI
-RDASLLQPFKELCI-Y------------LMEEN------NMIVY-VEKK----VLEDPA
IVSDENFGPV----------------------------------------------KKKF
CTFREDYDDI----------------------SNQIDFIICLGGDGTLLYA----SSLF-
--QG-SVPPVMAFHLGS-------------------L---GFLT--P----FNF--ENFQ
SQ--VNQV----I--EG-----------------------------NAAVILRSR-LK-V
RVVKEPRDKKTAIHNGLSENGL-------------------DTEGGKQAM----------
---------------------------QY--QVLNEVVIDRG---PSSYLSNVDV-YLDG
-------HLI----T-TVQGDGVIVSTPTGSTAYAAAAGA---SMVHPNVPAIM--V-TP
I--------CPHS-L---SF----R-P--I-------VV-PAGVELKI-MLS-----PEA
RN-T-AWVSFDGRK-RQEIRHGD-SISITT---SCY----PLPSI---------------
----CV-CDPVSDWFES----L--AQC---L-HWN--VRKKQ------AHFPE-------
-------DEED-------

Xenopus_tropicalis_NADK_cyto
------------------------------------------------------------
------------------------------------------------------------
------------------------------------------------------------
------------------------------------------------------------
------------------------------------------------------------
-------------------------------------MERSQGKVCNKDKSESIEETHF-
-------FAACDCEEDFTRGKPIRGRTKSRSLSA----------------------SPAP
GSTKEFRRTRSMHGPCP-VTTFGPK-----------------------------------
------------------------------------------------------------
------------------------------------------------------------
------------------------------------------------ACMLQNPKAIMH
IQDPASQL------------------LT-----WNKP-------P----KSV--LVIKKV
-RDASLLKPFKELCV-F------------LTEE-K-----NMIVY-VEKK----VLEDPA
IANDENFGP------------------------------------------V----KKKF
CTFREDYDDI----------------------SNQIDFIICLGGDGTLLYA----SSLF-
--QD-SVPPVMAFHLGS-------------------L---GFLT--P----FNF--DNFQ
TQ--VTQV----I--EG-----------------------------NAALVLRSR-LK-V
KVSKEHKEKKTVLQNG-------------------------VEENGLIVKSEKEPIKQT-
---------------------------KY--QVLNEVVVDRG---PSSYLSNVDV-FLDG
-------HLI----T-TVQGDGVIVSTPTGSTAYAAAAGA---SMIHPNVPAIM--I-TP
I--------CPHS-L---SF----R-P--I-------VV-PAGVELKI-MLS-----PDA
RN-T-AWVSFDGRK-RQEISHGD-SISITT---SCY----PVPSI---------------
----CF-RDPVNDWFDS----L--AEC---L-HWN--VRKKQ------NHFTE-------
-------EEEE-------

Octopus_bimaculoides_Ocbimv22036801_cyto
------------------------------------------------------------
------------------------------------------------------------
------------------------------------------------------------
------------------------------------------------------------
------------------------------------------------------------
---------------------------MKIRMNDNQNDTPSTLPNVQTLPSFQTTSLPHT
ACNTDCSASHHHLYHHRPLVSQTAINTNTTGPTTLTSLSSTCETMEVNRHSKKPERHFPR
NQHNTSIFAEVEFGPKGTLMDNSRL-----------------------------------
------------------------------------------------------------
------------------------------------------------------------
----------------------------------------------------------IT
IPEQTGQKLK-----------------------WSEP-------P----ETV--LVLKKS
-FGDNMFEPFIEVLF-W------------LTYEK------KLTVF-VESK----VLNPIF
FKDERYDGI-----------------------------------------------KNHL
QTFNQDNEDL----------------------TDRIDLVICLGGDGTLMYA----ASLF-
--QQ-SVPPVMSFHLGS-------------------L---GFLA--P----FQF--REFK
ED--ITQV----L--EG-----------------------------NATLLLRSR-LE-C
IVCKA----------------------------------------GTELSKKSDWK----
---------------------------NI--LVLNEVVLDRG---LSPYLCNLDL-YVER
-------HLV----T-SVQGDGIIISTPTGSTAYAVAAGA---SMMHPSVPSIM--I-TP
I--------CPHS-L---SF----R-P--I-------VV-PAGVEIKL-MVS-----KEA
RN-T-AWVSFDGRS-RQELKVGD-CVKIKT---ATH----PVPSI---------------
----CC-KDPIDDWFNS----L--AEC---L-HWN--VRKLQ------GGPSS-------
TTSMASLNSDEIEFNHSS

Capitella_teleta_CapteT168507_cyto
------------------------------------------------------------
------------------------------------------------------------
------------------------------------------------------------
------------------------------------------------------------
------------------------------------------------------------
------------------------------------------------------------
----MPYVSNEALAARQLNQKPQTPQLKKIRNESIQTSQLDNRLSTSMENLAESRPPRRR
TKSLYGVSPNCKFGPKASVMKNQAN-----------------------------------
------------------------------------------------------------
------------------------------------------------------------
---------------------------------------------------------VLT
IQDPGSQRLT-----------------------WYKS-------P----LTV--LIIKKI
-LDEQVIQPFFDLSL-W------------LLKVK------QMVVF-VEAK----VLEEDL
VVGHRQFKDI----------------------------------------------KGKL
CSFKEGVDDL----------------------TDKIDLIICLGGDGTLLYA----STLF-
--QQ-SVPPIMAFHLGS-------------------L---GFLS--P----FEF--DDFK
SK--VTTV----L--QG-----------------------------NVPLSLRTR-LK-C
VIAKKGPDCDQLD----------------------------DAPFKHVESKQ--------
---------------------------NI--LVLNEVVVDRG---CMPYLGNLDL-YIEH
-------KYI----T-SVQGDGLIISTPTGSTAYAAAAGA---SMVHPNVPAIV--I-AP
I--------CPHS-L---SF----R-P--I-------VV-PAGVEIKL-MVS-----PNA
RS-D-AWVSFDGRN-RLQLSKGD-VLKIST---SIF----PIPSI---------------
----CN-EDQISDWFDS----L--GRC---L-HWN--VRKPQ------KAFSH-------
---APSSESLLSDSDNGR

Drosophila_melanogaster_CG6145_cyto
------------------------------------------------------------
------------------------------------------------------------
------------------------------------------------------------
------------------------MTCLSDIDLATLH-----------------------
------------------------------------------------------------
--------------------------------QHRLEEIFSYKLAWSGTGHQQTQYNDLL
VRHNASLKRQRIIQHTANRASTRAKDQASTDDCVATSPGNIQAKSEQDPDDGYFDSTTRR
TRSGTWPRTRSLNAPSPFQHFGPCG-----------------------------------
------------------------------------------------------------
------------------------------------------------------------
-------------------------------------------------RIMKNSAMVMQ
IQDPASQRLT-----------------------WYKP-------P----LTV--LVIKK-
-KDSQVLPPFVQLVE-W------------LVQEK------HMVVW-VESA----VLEDKL
LRDDVKLEQESSKFQKVHQQYAGVRARFLDL-------------------------REKL
VTFKDGRDDL----------------------TDRIDFIVCLGGDGTLLYA----SQLF-
--QQ-SVPPVMAFYLGS-------------------L---GFLT--P----FQC--DNFQ
EQ--VTNV----L--EG-----------------------------HAALTLRSR-LR-C
SIHRKGERRKESLLHSVGGNLLIPSFQRQLNYVELN-----NGQTGKAGSNNNNGHNN--
---------------------------SI--LVLNEVVINRG---PSPYLSNIDI-FLEG
-------KYI----T-SVQGDGLIVSTPTGSTAYAAAAGA---SMIHPSVPAIL--V-TP
I--------CPHS-L---SF----R-P--I-------VV-PAGVELKI-SIS-----PDS
RN-T-SRVSFDGRN-DQELNHGD-SLRVTT---SIY----PVPSI---------------
----CS-QDQISDWFDS----L--AEG---L-HWN--VRKRQ------KCLDE-LSDLTT
SGSEDTLDDFDNLQIYDA

Drosophila_melanogaster_CG33156_cyto
------------------------------------------------------------
------------------------------------------------------------
------------------------------------------------------------
------------------------------------------------------------
------------------------------------------------------------
--------------------------------MALSDIDLATLHENRLEQRWHYGLPNSH
HIYHQHHYHHVGFSAMTRLCLERNLQRKVQPDHNGNCLARGRSRENANAIDSSSSGGGRR
RRSGTWPRTRSLNAPSPVQQFGPCG-----------------------------------
------------------------------------------------------------
------------------------------------------------------------
-------------------------------------------------RIMKNSAMVMQ
IQDPASQRLT-----------------------WYKP-------P----LTV--LVIKKV
-SDASVLAPFVYLVD-W------------LLQEK------NMVVW-VESA----VLEDVQ
LNENVRFKAI----------------------------------------------RDKL
VTFKDGRDDL----------------------TDRIDFIVCLGGDGTLLYA----SLLF-
--QQ-SVPPVMAFHLGS-------------------L---GFLT--P----FRF--DNFE
EQ--LTSV----L--EG-----------------------------HAALTLRSR-LR-C
VMHRRSDRKHEAKTLEADL----------------------D---GEARPAAN-------
---------------------------SI--LVLNEVVIDRG---PSPYLSNIDL-FLDG
-------KYI----T-SVQGDGLIVSTPTGSTAYAAAAGA---SMIHPSVPAIM--V-TP
I--------CPHS-L---SF----R-P--I-------VV-PAGVELKI-SVS-----PES
RN-T-SWVSFDGRN-RQELFHGD-SLRVTT---SIY----PVPCI---------------
----CA-QDQISDWFAS----L--ADG---L-HWN--VRKRQ------KCLDE-LSDLTA
SGSEDTLDEIENMKLYDV

Tribolium_castaneum_TC006614_cyto
------------------------------------------------------------
------------------------------------------------------------
------------------------------------------------------------
------------------------------------------------------------
------------------------------------------------------------
---------------------------MASLWAGSDVDLSVLHQCRIAERLEFRLACLHK
QKIPDSDTKCEGEIHKFRQCRRRSGTWPRTRSLNAPSPIQQFGPCGRIMKNSAMVIISSD
CDISVSVVNFSEMVANGNVVCLPFA-----------------------------------
------------------------------------------------------------
------------------------------------------------------------
---------------------------------------------EEINNNNNMKFQYRT
IQDPASQRLT-----------------------WYKP-------P----LTV--LVIKKV
-RDASVHLPFVQLVQ-W------------LIEEK------RMLVF-VEAA----VLEDPL
LDQFTSFATI----------------------------------------------KDKL
MTFRDGKDDL----------------------TDKIDFIICLGGDGTLLYA----SHLF-
--QQ-SVPPVMAFHLGS-------------------L---GFLT--P----FRF--DNFQ
EQ--VNNV----L--EG-----------------------------NAALTLRSR-LR-C
IIMRKGD----------------------------------DEKKTSKQPT---------
---------------------------NL--LVLNEVVVDRG---PSPYLSNIDL-FLDG
-------KLI----T-SVQGDGLIVSTPTGSTAYAVAAGA---SMIHPSVPAIM--V-TP
I--------CPHS-L---SF----R-P--I-------VV-PAGVELKI-SVS-----RDS
RN-T-SWVSFDGRN-RQELLHGD-SLRVTT---SIY----PVPSI---------------
----CA-QDQISDWFDS----L--AEC---L-HWN--VRKRQ------KHLDE-LTDLTH
SSSNDTLDSLEHAELIEK

Hypsibius_dujardini_OQV12611_NADK_cyto
------------------------------------------------------------
------------------------------------------------------------
------------------------------------------------------------
-------------------MPAKSPTVVRRSTATAQPKKEVATNGNATDTKMANAKTTAK
LEAAAEKEMKAPR-----------------------------------------------
--------------------------RRTCRRMSVGCCLRLLPRPARNVENVRLTGLSTI
DSNGDRLLTSKTSSSSHSSSKISVATTEKDNDSQSDLDGSFSNGSASPAVNSATNLAPSK
TQSEKKPNKICDFLLSKLTNGHREE-----------------------------------
------------------------------------------------------------
-------------------------------------PKTSPLPNKLRLLDEHMKRTRSL
AGPSPNCRFGPKAQLFQP-------------------------AAEDTDQLDVSAASSFN
YHDPGNTRLN-----------------------WYTL-------P----QSV--LVIKKA
-RDHDVLEPFVQLIRCL------------LRK--------GMQVF-VEES----VLTEEI
SQKCEVFIK------------------------------------------M----KDQL
CTFVQGCDGL----------------------NEKIDFIVCLGGDGTLLYA----GSLF-
--QT-SVPPVMAFHLGS-------------------L---GFLT--P----FEF--VDVE
TK--IDSV----L--SG-----------------------------HANLTLRSR-LK-C
VIRSKEAASHVLKSA--------------------------DAAGGATVAGSGDTVAMRN
GFRNEDA--------------------TH--VVLNDVVIDRG---PSPYLVHIDL-FADG
-------QLV----T-SVQGDGLIISTPTGSTAYAVAAGA---SIIHPGVPAIM--I-TP
I--------CPHS-L---SF----R-P--I-------VV-PAGCDLRV-MVS-----ENA
RD-S-AWVSFDGRN-RQQLSIGD-SLRITT---SVY----PLPSI---------------
----CA-ADQMQDWFNG----L--AGC---L-HWN--VRKPQ------KKLDP-------
----------------DL

Ramazzottius_varieornatus_GAU98205_RvY_09383_NADK_cyto
------------------------------------------------------------
------------------------------------------------------------
------------------------------------------------------------
------------------------------------------------------------
------------------------------------------------------------
-----------------------------------MNSGGDRLLVDVASPDAPLKDYDSD
LNSSVLNEQISSSEREDELGRLRSSTLPNGTKDRLLSLLTVNLNGMESKTTPMKNIQTRL
LEELNARRPKSLAGPSPNYRFGPKA-----------------------------------
------------------------------------------------------------
------------------------------------------------------------
------------------------------------------------HLLQPEQQHTTT
FHDPGDTRLK-----------------------WNAT-------P----QTV--LVIKKI
-RDEDVKEPFVQLIRCL------------LKK--------NMRVL-VEKS----ALSEQN
LLACETFVSM----------------------------------------------KDQL
STFIEGCDSL----------------------NGLIDFIICLGGDGTLLYA----SSLF-
--QT-SVPPVMAFHLGS-------------------L---GFLT--P----FGF--EDIE
EK--IESV----V--SG-----------------------------HSYLTLRSR-LQ-C
VLDNTETRASPAPADSPV-----------------------D---GCGRDGS--------
---------------------------TF--VILNDVVIDRG---PSPYLVHIDL-FVDG
-------QMV----T-SVQGDGLIISTPTGSTAYAVAAGA---SIMHPAVPAIM--I-TP
I--------CPHS-L---SF----R-P--I-------VI-PAGCELRV-TVS-----DNA
RD-P-AWVSFDGRN-RQQLSRGD-SVRITS---SVY----PLPSI---------------
----CA-ADQMQDWFNG----L--AGC---L-HWN--VRKPQ------KPLQQ-------
------------------

Priapulus_caudatus_XP_014663475_NADK_cyto
------------------------------------------------------------
------------------------------------------------------------
------------------------------------------------------------
------------------------------------------------------------
------------------------------------------------------------
---------------------------------------MERLSLHGKSSGESFQQSAED
DLIISNALDTDDGDSCVHEEDHGEEHWQDVDDGETSGSHAIAPLGMMGRTRNGFAKNKMP
MRVEKVFRRARSLTGPSPVYNFGPK-----------------------------------
------------------------------------------------------------
------------------------------------------------------------
------------------------------------------------ARTMKNSAGLMS
IQDPASLRLT-----------------------WYKT-------P----FSV--LVIKKI
-YDEDIIRPFVEIISHL------------VKER-------RMMVY-VEEA----ILKDVK
LNSNEDFDRL----------------------------------------------KDKL
YTVSEGQDDL----------------------TDKIDFILCLGGDGTLLHA----SSLF-
--QT-SVPPVLAFHLGS-------------------L---GFLT--I----FEYA-ENFK
SV--LTSV----L--EG-----------------------------NAKLSLRSR-LK-C
AITKVDSDLSRIPVK--------------------------NLQASHQK-----------
---------------------------SM--MVLNEVVIDRG---PSPYLTNLDL-YVEG
-------RYV----T-SVQGDGLIISTPTGSTAYAVSAGA---SLVHPSVPAIM--I-TP
I--------CPHS-L---SF----R-P--I-------VL-PAGVEIKV-MVS-----PEA
RS-T-AWVSYDGRN-RHELAHGE-LLRVAT---AIY----PVPCI---------------
----CR-DDQIMDWFDC----L--GTC---M-HWN--VRHRQ------KPFIGIGNGMTP
SSSSNSLCSRNSGSDTNC

Mnemiopsis_leidyi_cyto
------------------------------------------------------------
------------------------------------------------------------
------------------------------------------------------------
------------------------------------------------------------
------------------------------------------------------------
------------------------------------------------------------
----------------MTEKGDGTEQKEVSEDDP-PENGS----------------EQVP
SAKKLSPGKRHLKKQES--TFFG-------------------------------------
------------------------------------------------------------
------------------------------------------------------------
-----------RNSMMLG-----------------------------------------D
TNVPLYKQ----------------LHLS-----WTRP-------P----SNC--LVIKKY
-HDPAVLKKFKMMCI-W------------LITV-R-----GLDVY-VEEK----DFEEL-
QTIKAGELPRSSSYDNFKSISTKNLDIEFIG--------------------L----IEKI
KVWKIGKDKL---------------------NNK-IDFIACLGGDGTLLYA----SSLF-
--QR-SVPPIIAFSLGS-------------------L---GFLT--P----FDF--KEFP
TV--LNKV----L--KG-----------------------------TLGFTLRNR-LE-S
TLWSRGAEGES------------------------------EEDDDHIIIPE--------
---------------------------SV--QVLNEVVIHRG---IYSGVCMIDI-YCDE
-------FFV----T-TVIGDGVIVATPTGSTAYAAATGA---SIVAPSVPCYI--I-AP
I--------CPHS-L---SF----R-P--I-------MV-PLNCSLKC-KLN-----KDA
RG-D-AQISFDGRH-MQDFTKNH-IVDISA---SEY----PLPCI---------------
----DK-EGSMQDWFNG----L--QNT---L-LWN--GRSSAQ-----KPLEK-------
----------------KK

Amphimedon_queenslandica_Aqu2.1.32577_cyto
------------------------------------------------------------
------------------------------------------------------------
------------------------------------------------------------
------------------------------------------------------------
------------------------------------------------------------
------------------------------------------------------------
-----MAGMARAEPDMSNAAEKKRQSYKYYNQRSQLDFYPEQT-----------DSDEEP
KSKAMIQKASDMSGIEDPSCDHHLL-----------------------------------
------------------------------------------------------------
------------------------------------------------------------
------------------------------------------------------------
---------------------------------WREA-------P----KRV--LLMKKF
-RDEEVTATFKNVAK-W------------LIEEM------NAVII-CEPA----VLKENL
ICQEEFSSI-----------------------------------------------SRQF
LTWKDEDEDS-------------EEEDSKEKVLSDIDIIICIGGDGTLLYT----SSMF-
-QDGTAVPPVLSFNNGS-------------------L---GFLT--P----FPI--TEYK
SH--IQRV----F--KG-----------------------------KVSITLRHR-LI-C
EIRANNKVALPLSPDNEDICHVDYCKDHPVSPPPNDMRRLSKFSTKVMISSQDKLKT---
---------------------------KM--MVMNEVVVDRG---PSPYLTNLEL-CCNG
-------RPM----T-SVQGDGIIIATPTGSTAYSLAAGA---SMVHPSVPCML--I-SP
I--------CPHS-L---SF----R-S--I-------VI-PAGVEISV-TVA-----TES
RN-S-AWVSFDGRN-RQEIFQGD-CVVVTT---SSC----PVPSV---------------
----NN-TGHVTDWFDS----L--AEC---L-HWN--IRKQQ------KKL---------
------------------

Oscarella_carmela_g.176965_g.177026_cyto
------------------------------------------------------------
------------------------------------------------------------
------------------------------------------------------------
------------------------------------------------------------
------------------------------------------------------------
------------------------------------------------------------
-----------MSEENDVEIRAARESIAARTLQPTDRFGPKACLLEAVPKGREEMSHGRP
HVIESCLRRVTDYHLC--------------------------------------------
------------------------------------------------------------
------------------------------------------------------------
------------------------------------------------------------
---------------------------------WTIA-------P----TTV--LVIKKF
-RDVTVTRCFKTLIT-W------------LHNE-K-----HMTVY-VESS----VLEEEE
LADDENFAE------------------------------------------H----CERL
NTWSDGEEDL----------------------KDKIDFIICLGGDGTLLYA----STLF-
--PS-SAPPLIGFHLGS-------------------L---GFLT--P----FPF--QKSK
EA--ISTV----I--DG-----------------------------AAKLTLRLR-LH-C
KVQKA------------------------------------SKSIDKRVLQ---------
---------------------------PD--SVLNELVIDRG---PSPYLSNLHV-YCND
-------NLV----T-VVQGDGLIVATPTGSTAYAAAAGS---SMVHPSVPAII--L-AP
I--------CPHS-L---SF----R-P--I-------VV-PSGVDIRI-SVS-----EDS
RH-T-AWASFDGRN-RREIKQGE-SVLVTT---SKW----CLPCV---------------
----TD-GDHLSDWFRS----L--SQC---L-NWN--YRLQQ------KGFDG-------
----------RASSEADE

Capsaspora_owczarski_CAOG_004754_KJE94057_cyto
------------------------------------------------------------
------------------------------------------------------------
------------------------------------------------------------
------------------------------------------------------------
------------------------------------------------------------
----------------------------------------GSPTSTLTATEASSSPRAAD
ATTTTTPTAHDALASPSLSPSSSSEDADQLSSLPLTHHSSASSSTVASAGASPNPQPRNI
RQEHHMIAKSKFLREHAKALHSTPL-----------------------------------
------------------------------------------------------------
------------------------------------------------------------
------------------------------------------------------------
--------------------------------EWIAP-------P----TTV--FVIKKF
-RDRAVTERLKEITT-W------------LVAEK------QLTVF-VESS----VLQEDA
LVNDVT---------------------------------------------YAHSILPKL
QNLDVSTIGT---------------------LADQIDFIICLGGDGTILYA----SSLF-
--QG-RCPPVMSFHMGS-------------------L---GFLM--P----FDV--RNFK
ER--IECV----L--LG-----------------------------KCLVTMRMR-LE-C
EVIRSK-----------------------------------NNQRASMLPH---------
---------------------------VF--HALNEIVIDRG---PSPFLGDLQV-FCDG
-------KHI----T-SVQGDGLIVATPTGSTAYSVSAGG---SMVHPNVPAML--L-TP
I--------CPHT-L---SF----R-P--I-------LV-PDTVELRL-LVS-----LTS
RN-S-AWISLDGRN-PQELKQGD-GLRIVS---SPW----PVPTI---------------
----NR-VDQSTDWFRS----L--SQC---L-NWN--VRQKQ------LPFNEESRYRPS
GLRPYPYPGYESAPSLD-

Saccharomyces_cerevisiae_YEF1_cyto
------------------------------------------------------------
------------------------------------------------------------
------------------------------------------------------------
------------------------------------------------------------
------------------------------------------------------------
------------------------------------MKTDRLLINASPETCTKGDAEMDT
MDTIDRMTSVKVLAEGKVLSNFEEPGLMRCGYHDAKNWVRRLSSETIVGEDTSNLYPFYV
DTAYDVRRLRKDLINAKVDLQV--------------------------------------
------------------------------------------------------------
------------------------------------------------------------
------------------------------------------------------------
-------------------------------------------------ENL--IIICNI
-NDISTVFLMREVVE-W------------ILRNFH-----SITVY-VQDI----FKKSTQ
FAVGDLCKDSNCS-------------------------------------------KNRV
KYWSKEFVKK---------------------HDSFFDLMITLGGDGTVLFA----SSIF-
--TK-DVPPIVPFALGS-------------------L---GFLT--N----FEF--QNFK
ET--LKHI----L--TD-----------------------------EVRINLRMR-LQ-C
KLYRRNKPEI-------------------------------DAATGRKICYIDFIS----
---------------------------EH--HVLNEVTIDRG---PAPCLSLLEL-YGND
-------SLM----T-KVQGDGLIVATPTGSTAYSLSAGG---SLISPSVNAIA--V-TP
I--------CPHT-L---SF----R-P--I-------IL-PDSMELKV-RVD-----MNS
RG-T-SWVNFDGKD-RVELKQGD-YVVITA---SPY----SVPTI---------------
-------ESSASEFFES----I--SKN---L-NWN--DREEQ------KPFAH-----IL
SPKNQEKYRLDSSKNGND

Saccharomyces_cerevisiae_UTR1_NUCLEOCYTOPLASMIC
------------------------------------------------------------
------------------------------------------------------------
------------------------------------------------------------
------------------------------------------------------------
------------------------------------------------------------
---------------------------------MKENDMNNGVDKWVNEEDGRNDHHNNN
NNLMKKAMMNNEQIDRTQDIDNAKEMLRKISSESSSRRSSLLNKDSSLVNGNANSGGGTS
INGTRGSSKSSNTHFQYASTAYGVR-----------------------------------
------------------------------------------------------------
------------------------------------------------------------
----------------------------------------------------------ML
SKDISNTKVELDV------------------------------------ENL--MIVTKL
-NDVSLYFLTRELVE-W------------VLVHFP-----RVTVY-VDSE----LKNSKK
FAAGELCEDSKCR-------------------------------------------ESRI
KYWTKDFIRE---------------------HDVFFDLVVTLGGDGTVLFV----SSIF-
--QR-HVPPVMSFSLGS-------------------L---GFLT--N----FKF--EHFR
ED--LPRI----M--NH-----------------------------KIKTNLRLR-LE-C
TIYRRHRPEV-------------------------------DPNTGKKICVVEKLS----
---------------------------TH--HILNEVTIDRG---PSPFLSMLEL-YGDG
-------SLM----T-VAQADGLIAATPTGSTAYSLSAGG---SLVCPTVNAIA--L-TP
I--------CPHA-L---SF----R-P--I-------IL-PESINLKV-KVS-----MKS
RA-P-AWAAFDGKD-RIELQKGD-FITICA---SPY----AFPTV---------------
-------EASPDEFINS----I--SRQ---L-NWN--VREQQ------KSFTH-----IL
SQKNQEKYAHEANKVRNQ

Puccinia_graminis_PGTG_01587_cyto
------------------------------------------------------------
------------------------------------------------------------
------------------------------------------------------------
--------------------------MKGSSNTSASASNIASTSTANAHQ----------
------------------------------------------------------------
------------------------------QPNSGHHNHPHHQQTGSLGRINDRNITPNS
PCFVHSHLDPGNNPGISRSMTRHERSRSRQFNPPLPTIPQHNYPSPGLSPNTPRPNSTSQ
GISSMAIPDHQNYTYADINDDRDDD-----------------------------------
------------------------------------------------------------
------------------------------------------------------------
------------------------------------------------LDADSDSDDDEE
NHESMTRQ-----------------LAETATSVREISKQLGRTRIKTAIQSV--LIITKA
-RDNHLIRLTRELVISLSRESPDPPITQSLQRSASSNQSKPLVVY-VDHQLRHSTRFDRA
GLERDYPDWFRPLSPRNRFKRRVSRTNSVSSLNSIRSTLSNHSSASNSTTDSFLQDDGRL
RYWTPEMCAK---------------------SPELFDLVITLGGDGTVLFA----SWLF-
--QR-VVPPIISFALGS-------------------L---GFLT--N----FDY--ADHQ
KV--LHEA----I--KR-----------------------------GVRINLRMR-FN-C
TVYRASVGPTKRRAVRSGKTGEIFMNILGKSGWE-------ALENGSAPSNQRSTSLSAD
KDDKEIVCFSTYPAE------------SF--EVLNELVVDRG---PSPYVSLLEL-FGDD
-------HHM----T-TVQADGLTVSTPTGSTAYSLSAGG---SLVHPEIPAML--I-TP
I--------CPHT-L---SF----R-P--M-------LL-PDTMELRI-CVP-----YTS
RS-T-AWASFDGRG-RVELRQGD-HIKVTA---SAY----PFPTV---------------
----CG-VSQSIDWFHA----I--SRT---L-KWN--ERERQ------KSFVV-------
-IEEDQAQSSSGRLPRPN

Batrachochytrium_dendrobatidis_35612_cyto
------------------------------------------------------------
------------------------------------------------------------
------------------------------------------------------------
-------------------------MHQNSKYTNGTELKPQTAVIPTSPVEQLDIVLSLI
PHSIPLLPSDPLV-----------------------------------------------
--------------------------------STDPLTIPDTEKQPVLSVQTLHTTTKHQ
SKFSQHQPILTQLCTSQTQFMANVQTFESTCCGRDRDWLDIDNIQSSQQQQLPSPSPLSS
KLQSILYHLECATPMDPQKQILDQH-----------------------------------
----------------------------------------------CQLKKYGNGLGLQS
AKSLPTVVTPMTALVPITPLEQVASHLSDNPSPKLVSDPSLLTDLQPPQNSLRLGCDCES
TRELHCRHAQPQPKQHKE---------------------------KMKSVSESGKSTPDS
GLENPQRAKRRRRLSNHITLAKTAVGLRMAYMRWESP-------P----RTV--MIVTKL
-HDPELVQLTYNAAQ-W------------LIAT-------GITVF-VQQE----LFDQSL
EETKSSEPTFKY---------------------------------------D----LTNL
RFWTQEFCTS--------------------SQSNSIDFIVTLGGDGTVLYA----AWLF-
--QQ-NVPPIIPFNLGS-------------------L---GFLT--V----FPH--SSLK
TA--IQRV----L--DNNEA--------------------------GMRMNFRMR-FA-C
TIIRK------------------------------------PRADGSQMPDNGC------
---------------------------VY--HILNDMVVDRG---PSPYLSQLEL-YGDE
-------NHL----T-TVQADGLVIATPTGSTAYSLSAGG---SVVHPDVSAIL--V-TP
I--------CPHT-L---SF----R-P--M-------IL-PDTMDVKI-VVP-----KDS
RA-T-AWVSFDGRH-RVQLQPGD-SIRVCA---SQY----AVPTV---------------
----CW-SDQSIDWFHG----L--EEC---L-AWN--KRDRQ------KKLSF-------
-T----------------

Batrachochytrium_dendrobatidis_89943_cyto
------------------------------------------------------------
------------------------------------------------------------
------------------------------------------------------------
------------------------------------------------------------
------------------------------------------------------------
------------------------------------------------------------
------------------------------------------------------------
------------------------------------------------------------
------------------------------------------------------------
------------------------------------------------------------
------------------------------------------------------------
------------------------------------------------------MIVARA
-ADSAFVLFTRHLALYL------------METPRDCIGLSGLSVF-VESS----LKDHPV
FGYEQLLSCKPYI-------------------------------------------KDRL
KFWTPELCIS---------------------NADTIDFIVTLGGDGTVLFA----SWLF-
--QKAQVPPIIPFHLGS-------------------L---GFLT--V----FDI--ADIR
HV--LERV----IGCVGE----------------------------GVRVNMRMR-LN-C
AVYRHTK?TKDSIHNISCNNDCHDDSTKVH-----------DTHHNSTKSRQPFKHLRSD
HSCNALQLEPAVLTE------------TF--QILNDLVVDRG---PSAYMSQLEL-FVDD
-------RHL----T-TAQADGLVLSTPTGSTAYS-ATGG---SLVHPEVPSFL--I-TP
I--------CAHS-L---SF----R-P--M-------LL-PDSIELKV-QVP-----LDS
RN-T-AWASFDGRH-RIELKQGD-YIAVTM---SRW----PMPSV---------------
----CM-KDQSSDWFES----L--RRC---L-HWN--ERTRQ------RPLDV-------
-SVLETAVRINTGESVGS

Spizellomyces_punctatus_KND00240_cyto
------------------------------------------------------------
------------------------------------------------------------
------------------------------------------------------------
----------------------MSAERPDTIELKLFHNNFAKYAFVKDSDL---------
------------------------------------------------------------
--------------------------------SYDGIINAFENTFTGFDHKHFGIEFYDG
SHYVELKGDQNHLRVLRETIKRSENGRKGMLRSVEHQLEFL--------------GMETS
SISTIVEASVRLYEKLSKVHRMRLK-----------------------------------
------------------------------------------------------------
------------------------------------------------------------
------------------------------------------------------------
---------------------------------LDHL------------KSI--IIVTKP
-REPSLVPLTKEVAI-W-----------IICHF-------CVDVY-VGEP----FKERTE
FGYDSLIKDET----------------------------------------I----KKRL
KFWTEDGVKA---------------------NAENISLAVTLGGDGTVLYT----ASLF-
--QK-AVPPVMSFHLGS-------------------L---GFLT--N----FQI--NEYR
QS--LKSV----L--SGE----------------------------GHHVNLRQR-LS-C
AVYRWKLPVPQPSTVTHCTRHDVV-----------------RTNGGCKDCEEWPTGDP--
---------------------------DFGTQVLNELVLDRG---PNPGLLMLEL-YVDN
-------MYL----T-TIQADGLVVATSTGSTAYSLSAGG---SLVHPDKSAIL--I-TP
I--------CAHT-L---TC----R-P--M-------IL-PGRMNLRI-CVS-----PNS
RS-T-AWAGFDARD-RMELNKAD-SVCVTA---SRY----PFLQI---------------
----CH-DDQTKDWCRS----L--ISS---L-HWN--EREHQ------KPLL--------
------------------

Fonticula_alba_EPrG00023567339_KCV71902_cyto
------------------------------------------------------------
------------------------------------------------------------
------------------------------------------------------------
------------------------------------------------------------
------------------------------------------------------------
----------------------------------------MTSPASPRGSLPGLQLPPGD
RTAIARHLSASLPIRRVLLVCKHNDLNVSATLASVASWILQYH---------TYDAAHEA
ASVAMTVAATTATPPSPWATTPGSD-----------------------------------
------------------------------------------------------------
------------------------------------------------------------
-----------------------------------------------------------R
PAHPPILIFL---------------------------------------ETS--NFLDQH
-VRQTGLLDSDRVVP-F------------LPAGEARRCVRSLLAF--KQR----LQQQAA
SLDDGPCP-------------------------------------------MSPLSTEDC
MQCSSACSEP-----------------FCESSHSDIDLIVTLGGDGTVLRA----SSLF-
--PR-HMPPVLPLRLGT-------------------L---GFLT--P----HSV--GSFP
RK--FQLI----A--TA-----------------------------QAAITHKMR-IQ-C
AYVPHDVGAASPGLVPAFGTLGMSTSAPSLSLPVGESP---SQSPGEAACPPTAGGPSRS
SAVPLCSHSNDERCSPPGGATE-----PF--HALNELVIDRG---VSPHLTALQL-AVGD
-------RHM----RGTINADGLIIATPTGSTAYSLSAGG---SLVHPAVPGIL--L-TP
I--------CPHG-L---SF----R-P--V-------IV-PATVPLTI-TNP?SAPAPTS
RA-S-AWLTVDGNQ-VAELRRGD-HVVVSV---SPF----PVPIV---------------
----SRCSDATDDWFSS----L--ERC---L-QWN--VREGYVPPAQTGAHHRSPPSGHG
ATSVAGAGAGLFPPGAFS

Dictyostelium_discoideum_AX4_XP_629620_cyto
------------------------------------------------------------
------------------------------------------------------------
-------------------------------------------MEITISIPDNLISHYLT
FFLLVSTLLYILITQKKANAINNNNNNNNNNNNNNINNNSSNNSSNDSNTDNNLCMKTQT
FNKNSDINSGTITDSTNNNFDNNTNNNLNKNNYNSEKKNKLIKNEIKGDIISNNNNNNNS
NNNNNNNNNNNNNNNNNNNNNNNNNNNNNSSPLSLYSKKELIPLPAIQEESNNYQNNNIT
NNKPNLKVTLNNNNNTTTEPTKRIVSTSSSSSSDDEEPIPISPVSNSFLSPLNFTTGKKK
SKKNQFYYVSTYYSSCDLPNKVMDE-----------------------------------
------------------NEIEEEDNNNIISNNNKASNNNKKSNFSSHDDGYSNLLKQEN
KNSDLLNKGFRYNRGNNNSNKHPQQAQQQPPIQLLLEDEPSLKALELNPQLADTTTTTTA
TTTTPSSAETPNTPLSMN------------SLESSSNLLKSTNLNKPQKNSISKSLDDFM
HEEHPNQISSPIESCIKKLKKKKCILPQVLQLKWRVK-------P----KKV--LIIKKY
-NDETINELIPGLVG-W------------LKDI-------GIKVM-KESD----SNDEYP
LIN------------------------------------------------D----DPTI
EVLSSTADPY------------------------SIDFIISMGGDGTILHT----SSLF-
--KT-YIPPILSFSLGS-------------------L---GFLT--A----FDY--SHHK
EY--IQSV----I--DG-----------------------------KCFVSYRLR-LS-C
TVVTSDGNVTTTTTSTPTSTSTTTTTTKPMNPTSSDSTNANNTPSGGSASSGLIN-----
-------------------IGSNINRHRY--QVLNEVTIDRG---TNPYLSNLEC-CCDG
-------KLI----T-IVQADGLIIATSTGSTAYSLSAGG---SLVHPTIPAIL--I-TP
I--------CPHT-L---SF----R-P--V-------IL-PSTSELII-RVP-----ETS
RC-P-VWASFDGKN-RQELKRGD-YVIIKT---SRW----AVPVV---------------
----CK-TDESNEWFEK----L--AQN---L-NWN--LRQVQ------KSFTA-------
-PHGGSISSGSSGENSNN

Cavenderia_fasciculata_XP_004354275_cyto
------------------------------------------------------------
------------------------------------------------------------
----------------------------------------------MDYYNTLLFDDTFK
QLYTPNIVSIILTLISTIIIIDHLRRQKQLQQQQLQQKCNNNNNNPTPPQITTTTTTTNN
NTCNCCSSRCKKNNNSNNKETTLDSFGDESFDNCVTPTSSSSSSSLQYKYQNGATMTTTP
NHHQYLNASTTQMKQHPSPPSNSSSPQPYSQQSSSFLSPLNYITGSSKCESLEDDDNNNN
QQDINNNNNQQDKEEEEEEEKEDKGNQPTSSIPPSLGVSTDSNNIFGGGGGGGQDLSKKK
KKMGDKSKKNQSYFVSTYYSKYEVP-----------------------------------
------------------------------------------------------------
KETSFTVEPVEEQENDESESVQFDTPPQKNPTSSIEFEELDISKQPPTTTTTTATSKTIK
LIQPTNPSNMTQAPLYLP-------------------------NLLYSSVGNAITESPSS
IRSLESLSLSSSTSKSITKRKKTCILPQILHLKWKTSI-----------KKV--LVIHKF
-HDMEVLRAAKEVGA-Y------------LNEL-------GIQTV-CESE----QICEC-
---------------------------------------------------------PTA
RSLEEISDPF------------------------VIDFIVSLGGDGTILHT----SSLF-
--KT-YMPPIISFNMGS-------------------L---GFLT--T----FEP--DNWK
EH--IKNV----I--DG-----------------------------KCFVSYRLR-LA-C
TVVSK----------------------------------------NESN-----------
---------------------------TY--QVLNEVSIDRG---NNPYLSHLEC-LCDD
-------KPI----T-VVQADGLIIATSTGSTAYSLSAGG---SLVHPAIPAML--I-TP
I--------CPHT-L---SF----R-P--V-------LL-PSTSTLII-RVP-----ETS
RC-S-AWASFDGKN-RHEIKQGD-YVVIST---SKW----AVPVI---------------
----CK-TDENGEWFEK----L--ANN---L-NWN--TRTIQ------KSFQS-------
-SSPPTFSTTNTSLLPSP

Guillardia_theta_163085_cryptophyte_cyto
------------------------------------------------------------
------------------------------------------------------------
------------------------------------------------------------
------------------------------------------------------------
------------------------------------------------------------
------------------------------------------------------------
----------MSFSGSFESGQMNAQPEAKRAGIKILQCNNEYC-----------QYERRN
NGNIEWASQSNRLVNLNFDSKP--------------------------------------
------------------------------------------------------------
------------------------------------------------------------
------------------------------------------------------------
-------------------------------------------------QLV--LIIKKP
-NAPPLSLALKEVAH-F------------LRDE-K-----NLQVI-LLPL----LASVLV
LFSSTLSDEPSTSKVAVEPAVK-----------------------------A----EFPD
LPWLISLGPP-----------GCTANQYCPDTLRSIDFVICLGGDGTIMWV----NGLY-
--NG-PCPPIVSFAMGS-------------------L---GFLT--P----FDF--SDYK
KV--ITRV----M--RN-----------------------------EMKVEIRTR-LW-C
TV---------------------------------------HNDMRRKIA----------
---------------------------DF--ITLNEVSVDRG---PSPYLTNIEC-FCDD
-------RFV----C-ASQGDGIIVATPTGSTAYSLAAGG---SMVHPDVPGML--L-TP
I--------CASV-L---SF----R-P--I-------VF-PDSVTLRL-QVP-----VDS
SV-S-AWCSFDGRN-AMSLSKGW-SVTVIT---SKW----PLPLV---------------
----AR-SGGEDDWFNG----V--MET---L-NWN--NRKVQ------GGFAR-------
----TCSGDSIPGEKSKN

Guillardia_theta_XP_005830771_52824_cryptophyte_cyto
------------------------------------------------------------
------------------------------------------------------------
------------------------------------------------------------
------------------------------------------------------------
------------------------------------------------------------
------------------------------------------------------------
------------------------------------------------------------
------------------------------------------------------------
------------------------------------------------------------
------------------------------------------------------------
------------------------------------------------------------
------------------------------------------------------------
------------------------------------------------------------
------------------------------------------------------------
-----------------------------------------LGGIGAVIHG---MRSLL-
-----GVAEVQ--EQGC-------------------L---ALRN-------FSL-----Q
TE--MELI----V--EQ-----------------------------EF--------IY--
------------------------------------------------------------
-------------------------------YALNDMVLDRG---PSPFLTSVEC-YCNG
-------KLI----T-LVQGDGLIIATPTGSTAYNQAAGG---AMVHPGVPCIL--F-TP
L--------NPHS-L---SF----R-P--I-------IL-PSNSVLKL-QLT-----AVA
RA-P-AWVSFDGRQ-RQPLNQ-K-FALLKN---SKFI---PLPCH---------------
----SRPRMRTTDLAPR----VLSQPCRLDL-AMK--LRRDRILRL--GPRKF-------
-EQELHPQEAGNKENNQF

Arabidopsis_thaliana_NADK1_CYTOPLASMIC
------------------------------------------------------------
------------------------------------------------------------
----------------------------------------------------------TV
YSQKLGRVRLRFPYIYILHINLPSWRLETYLKLLLRVTHFLLLLLSLSFFFVFDHRRQNS
MSSTYKLNHTDSF-----------------------------------------------
--------------------ANGDAKSLLPNPENGFTHLTSLAQSEKAVQELLLQQTPMQ
ATDDHLVEFSEALRTVAKALRGAAEGKALAQAEA-AEWKRRYELERSKNVELQHKELSNG
VCADESNGQRMEHLAKSPRLYAQEI-----------------------------------
------------------------------------------------------------
-------------------------------------------SSNGMETICSHEVLQDG
GFNSFNNKLKRKASFKLS-WGCKGMANDQ-----------------HKKEIVSFERGNIS
TAERSSKQ----------------ISLT-----WESD-------P----QTV--LIITKP
-NSTSVRVLSVDMVR-W------------LRTQ-K-----GLNIY-VEPR----VKEEL-
-LSESS---------------------------------------------S----FNFV
QTWEDDKEIS--------------------LLHTKVDLLITLGGDGTVLWA----ASMF-
--KG-PVPPIVPFSMGS-------------------L---GFMT--P----FHS--EQYR
DC--LEAI----L--KG-----------------------------PISITLRHR-LQ-C
HIIR-------------------------------------DKATHEYEPEE--------
---------------------------TM--LVLNEVTIDRG---ISSYLTNLEC-YCDN
-------SFV----T-CVQGDGLILSTTSGSTAYSLAAGG---SMVHPQVPGIL--F-TP
I--------CPHS-L---SF----R-P--L-------IL-PEHVTVRV-QVP-----FNS
RS-S-AWVSFDGKD-RKQLEAGD-ALVCSM---APW----PVSTA---------------
----CQ-VESTNDFLRS----I--HDG---L-HWN--LRKTQ------SADGP-------
------------------

Theobroma_cacao_NADK1_cyto
------------------------------------------------------------
------------------------------------------------------------
------------------------------------------------------------
-------------------------MSPSKLDSTASFGNGDAS-----------------
------------------------------------------------------------
---------------------------ISCSKPENGLVDSLSLFHSEKAVEELLQQTPVE
GMDEHLIEFSEALRTVAKALRRAAEGKASAQAEA-AEWKRRYELE-----RTRNIQMERK
ARIAERFSAEQNGDFDCGKVENSDN-----------------------------------
------------------------------------------------------------
---------------------------QLVQQNEPDEHSEKGCMKHGICSHEVLRDRESD
SNSKGDHNKMMRKASFKLSWWCKGENGDQ-----------------HKHDIVSFEKGNIT
TAERSSKQISLK---------------------WESD-------P----QTL--LILTKP
-NSVSVRILCAQMVR-W------------LKEKK------KLNIY-VEPR----VRVELL
TESSD---------------------------------------------------FNYV
QTWKDDREIL--------------------LLHTKVDLVITLGGDGTVLWA----ASMF-
--KG-PVPPIVPFSLGS-------------------L---GFMT--P----FHS--EHYK
EC--LDSV----L--RG-----------------------------PISITLRHR-LL-C
RVVR-------------------------------------DAAKNEYDTEE--------
---------------------------PI--LVLNEVTIDRG---ISSYLTNLEC-YCDN
-------SFV----T-CVQGDGLILSTTSGSTAYSLAAGG---SMVHPQVPGIL--F-TP
I--------CPHS-L---SF----R-P--L-------IL-PEHVTVRI-VVP-----FNS
RS-P-AWASFDGKD-RKQLAAGD-ALLCSM---APW----PVPTA---------------
----CQ-VDSTNDFLRS----I--HDG---L-HWN--LRKTQSFD---GPRDL-------
------------------

Oryza_sativa_XP_015620997_NADK1A_cyto
------------------------------------------------------------
------------------------------------------------------------
------------------------------------------------------------
--------------MSLDELPHKKLASSEGIRFARSDSRFRSLSPAPIPIPTAPSFRSLV
DPVSDERVNHDTVTSHESEIG---------------------------------------
------------------------------SGSISTVSSTVSSVESEKAAYEFLAQTPIK
STDAHLVEFSEAMRTVAKALRRVAEGKAAAQAEA-EEWRRKYELEMAHKQQRKIKGYGSC
ANNELEKLASQLTLETPASDQAGCC-----------------------------------
------------------------------------------------------------
------------------------GNHGICSHEVLQDESP------------------GP
NPRSSHKLVSRKASFRLS-WGCNGDKNGQ-----------------HKHDFVSFEKGDIT
TAERSNKQILLK---------------------WESS-------P----QTV--LFITKP
-NSNSVHVLCAEMVR-W------------LKEH-K-----KINVV-VEPR----VSKEL-
-LTEDSY-------------------------------------------------YNFI
QTWDDDEEKK--------------------MLHTKVDLIVTLGGDGTVLWA----ASLF-
--KG-PVPPVVAFSLGS-------------------L---GFMT--P----FPS--EQYR
DC--LDNV----L--NG-----------------------------PFSITLRNR-LQ-C
HVIR-------------------------------------DAAKDELETEE--------
---------------------------PI--LVLNEVTIDRG---ISSYLTYLEC-YCDS
-------SFV----T-CVQGDGLIISTTSGSTAYSLAAGG---SMVHPQVPGIL--F-TP
I--------CPHS-L---SF----R-P--L-------IL-PEYVTLRV-QVP-----HNS
RG-Q-AWASFDGKD-RKLLSPGD-ALICSI---SPW----PVPTA---------------
----CL-VDSTTDFLRS----I--HEG---L-HWN--LRKSQSFD---GPRD--------
------------------

Sorghum_bicolor_SORBI_3003G432100_NADK1A_cyto
------------------------------------------------------------
------------------------------------------------------------
------------------------------------------------------------
--------------MSLDELADKEPSSSEEVQLAPSDSKFRSIGPAPIPIPAPPSIRSLV
DSVSDERVNVDIVASHQSE-----------------------------------------
------------------------------NGSISTASST-GSLESEKAAYEFLAQTPVR
STDAHLVEFSEAMRTVAKALRRVAEGKAAAQAEA-AEWKRKYELETAHKQQSKIKGYNSC
ISNDLDKLASQLTLETPAPDQLGCC-----------------------------------
------------------------------------------------------------
------------------------GKHGICAHEVLQDEVP------------------GP
IPRSNHKVVGRKASFKLS-WGCNGDKNGQ-----------------HKHDFVSFEKGDIT
TAERSNKQILLK---------------------WESP-------P----QTV--LFITKP
-NSNSVRVLCAEMVR-W------------LRES-K-----NINIF-VEPR----VRKEL-
-LTEDSY-------------------------------------------------YNFV
QTWDNDEEIK--------------------MLHTKVDLIVTLGGDGTVLWA----ASLF-
--KG-PVPPVVAFALGS-------------------L---GFMT--P----FPS--EQYR
EL--LDNV----L--NG-----------------------------PFSITLRNR-IQ-C
HVIR-------------------------------------DAAKDEIMTEE--------
---------------------------PF--LVLNEVTIDRG---ISSYLTNLEV-YCDS
-------SFV----T-CVQGDGLIISTTSGSTAYSLAAGG---SMVHPQVPGIL--F-TP
I--------CPHS-L---SF----R-P--L-------IL-PEYVTLRV-QVP-----YNS
RG-A-AWASFDGKD-RQQLSPGD-ALICSI---SPW----PVPTA---------------
----CL-VDSTTDFFRS----I--HEG---L-HWN--LRKSQSFD---GPRD--------
------------------

Oryza_sativa_XP_015640515_NADK1B_cyto
------------------------------------------------------------
------------------------------------------------------------
------------------------------------------------------------
-------------------MDGRRLDCDGRVNLSVATS----------------------
------------------------------------------------------------
------------------------------DQTLDSSM------ESERAAYAFLPQTPIK
STDAHLVEFSEAMRAVAKTLRQVAEGKAAAQAEA-AEWKRKYELEKAVKAHRHNTVTKGC
SNCDKEKLEQLASQLTLETTSVDPT-----------------------------------
------------------------------------------------------------
----------------------------------------SCCGNHEICSRQILQDECPG
TNKISHDKIAARKAPFKLSWGCNGDNNGQ-----------------HKHDFVSFEKGDIT
TAERSNKQILLK---------------------WESP-------P----QTV--LFVTKP
-NSNSVHALCAEMVR-W------------LKEHN------NINIF-VEPR----VSKELV
TEDSY---------------------------------------------------FNFI
QTWDNDEEMK--------------------TLHTKVDLIVTLGGDGTVLWA----ASLF-
--KG-PVPPVVAFSLGS-------------------L---GFMT--P----FSS--ELYR
EC--LDHV----L--KR-----------------------------PFGITLRSR-LQ-C
HVIY-------------------------------------DSAKNEVDTEE--------
---------------------------PI--LVLNEVTIDRG---MSSYLTYLEC-YCDS
-------SFV----T-RVQGDGLIISTTSGSTAYSLAAGG---SMVHPQVPGIL--F-TP
I--------CPHS-L---SF----R-P--L-------IL-PEYVTLRV-QVP-----INS
RG-Q-AWASFDGKG-RKQLGPGD-ALICSI---SPW----PVPTA---------------
----CL-VDSTTDFLRS----I--HEG---L-HWN--LRKSQSFD---GPVA--------
------------------

Sorghum_bicolor_SORBI_3009G123700_NADK1B_cyto
------------------------------------------------------------
------------------------------------------------------------
------------------------------------------------------------
--------------MSANELAAADEVCDERINFNVATS----------------------
------------------------------------------------------------
------------------------------NQTENGDITTVSLVESERAAYAFIPQTPIR
STDAHLEEFSEALRTVAKTLRRVAEGKAAAQAEA-AEWKRKYE---LEMASKEHKHYNVI
KGCSNFRKDKLEQPTSQLALETAPI-----------------------------------
------------------------------------------------------------
------------------DQTSCCGNHGICSHQILQDECP------------------GP
KRKPDEKIIGRKAPFRLL-WGCDGDKNGQ-----------------HKRDFVSFEKGDIK
TAERSNKQILLK---------------------WESP-------P----QTV--LLVTKP
-NSNSVLALCAEMVS---------------------------GTF-RKEL----LAEDS-
----Y---------------------------------------------------FSFI
QTCNNDQEAK--------------------TLHTKIDLIVTLGGDGTVLWA----ASLF-
--IG-PVPPVVAFSLGS-------------------L---GFMT--P----FPS--EQYR
EC--LSNV----L--KQ-----------------------------PFSITLRSR-LQ-C
HVIR-------------------------------------DAAKEQVENEQ--------
---------------------------PI--LVLNEVTIDRG---MSSYLTYLEC-YCDS
-------SYV----T-RVQGDGLIISTTSGSTAYSLAAGG---SMVHPQVPGIL--F-TP
I--------CPHS-L---SF----R-P--L-------IL-PEYVTLCV-QVP-----LNS
RG-H-AWASFDGKG-RIQLGRGD-ALICSI---SPW----PVPTA---------------
----CL-ADSTTDFLRS----I--HDG---L-HWN--LRKSQSFD---GPSA--------
------------------

Physcomitrella_patens_PP1S77_287V6_NADK1_cyto
------------------------------------------------------------
------------------------------------------------------------
------------------------------------------------------------
----------------------MNLTSPLAQDEGASEGEPLASADALQSGSLPKIVGPHR
KTICSLFSKSKTT-----------------------------------------------
----------------------------RMEQDGGKHQNGWIHSCSQRSVEEHLQETTIG
DGGTHLVEFSNAMRAVEKALRQVAASKGRAQDEA-AEWKRKYE-----MERLRAASLEQE
QQVLEQELEQCRSPPDPWTSDEPLE-----------------------------------
------------------------------------------------------------
---------LEKADTENGERSPVGSANGWFPLHVNSDCCKREGICSQQLLRSHSSSSGNI
SLLSEVQPVAEKASFRLV-WGCAGKVSPR-----------------HKHDVVSFECGNIS
TASRSSKQ----------------ITLV-----WDSP-------P----QTV--LIISKP
-NSPTCTALCKEMIR-W------------LREE-K-----GVGVY-LEPP----MKKEI-
-LAED----------------------------------------------Y----FNCV
KSCETEEEVL--------------------QLHTKVDLVITLGGDGTVLWA----ASMF-
--KG-PVPPVVSFSMGS-------------------L---GFMT--P----FQS--DRYK
EC--LQTL----I--KG-----------------------------PVYITLRHR-LH-C
QILRNPD----------------------------------KVKEGEDPCESE-------
---------------------------VH--LVLNEVAIHRG---MSSNLSNLEC-YCDG
-------NFV----T-SVQGDGLILSTPSGSTAYSLAAGG---SMVHPQVPGIL--F-TP
I--------CPHS-L---SF----R-P--L-------IL-PEYVTIRV-QVP-----HES
RG-Q-AWVSFDGKD-REQLSGGD-ALICRM---AAW----PVPAA---------------
----CE-QESTTDFLRS----V--REG---L-HWN--LRKRQLSD---GPIST-------
------------------

Physcomitrella_patens_PP1S57_138V6_NADK1_cyto
------------------------------------------------------------
------------------------------------------------------------
------------------------------------------------------------
------------------------------------------------------------
------------------------------------------------------------
-----------------------------MDLDCGKRQNGSIHACSQRSMEEHLQETSIG
DGDAHLVEFSEAMRAVKKALRQVSESKARALDEA-AEWRRKYEME-HLRAAILEQKQKKR
EQYIDQSPPDSWSPAEPLDSEKSDP-----------------------------------
------------------------------------------------------------
---------------ENGEESPVGSVNGWLPPHSNSECCKREGICTQQILRSHSGSTSNM
SLLTRAPQAAEKASFRLQWGCAGKKDSRN-----------------HTHDVVSFECGNIT
TASRSSKQ----------------ITLV-----WNSP-------P----QSV--FILCKP
-SASDVTAICKEMIR-W------------LKEE-K-----GIGVY-VEPSMKRELLDDSS
---------------------------------------------------Y----FRCV
QACETEQEVH--------------------EVHTKVDLVITLGGDGTVLWA----ANMF-
--KG-PVPPVVSFSMGS-------------------L---GFMT--P----FRS--DRYK
DC--LQTL----I--KG-----------------------------PVYITLRHR-LH-C
QIIRNPE----------------------------------AVKEGDDPCEE--------
---------------------------TH--LVLNEIAIDRG---MSSFLTNLEC-YCDD
-------IFL----T-SVQGDGLILSTPSGSTAYSLAAGG---SMVHPQVPGIL--F-TP
I--------CPHS-L---SF----R-P--L-------IL-PEYVTIRV-QVP-----RNS
RG-Q-AWASFDGKD-RQQLNEGD-ALLCHM---SAW----PVPAA---------------
----CD-IESTTDFLQS----V--RDG---L-HWN--LRKRQGSE---GPTSN-------
------------------

Physcomitrella_patens_PP1S32_187V6_NADK1_cyto
------------------------------------------------------------
------------------------------------------------------------
------------------------------------------------------------
-----------------MDVLTQGACVAWRTPVARESFPRDLVGLPRHFTRRHSLKLPRK
ILIGLTSSPNRLE-----------------------------------------------
----------------------------------HGKIENLAIRSQRLDSDGVGAMITNR
DEKNHLSEFSDALQTVAKALEDVAVKKALAQDEA-AQWKHKYE----LELLRNSQLERSI
ASRALDSSRQDNLSVTSVISEGDID-----------------------------------
------------------------------------------------------------
------------------ATEFRSSPQNTQTRSNGYLQYKETIQNSKVLSYSPDLFNNLY
LDTQLDSKISEKASFTLT------------------LDPVDERRKEQNHDLVSFDDGDIN
AEVRSNKQ----------------IALV-----WNSS-------P----ASV--FILLKP
-NAAAVQQLCEEMVW-W------------LREQ-------NVTKIYVEPR----VKAELM
EENAD---------------------------------------------------FEFI
QTCETEKQLV--------------------TINKSVDLVITLGGDGTMLWA----ASLF-
--KG-PMPPLVAFSMGS-------------------L---GFMT--K----FQS--SMYR
ES--LQAI----M--KG-----------------------------PAYITLRHR-LH-C
QIIRHDRET--------------------------------DDNTSSESA----------
---------------------------EY--LVLNEVSIDRG---MSSALSNLEC-FCDG
-------HFV----T-IVQGDGLIISSPSGSTAYSLAAGG---SVVHPQVPGIL--F-TP
I--------CPHS-L---SF----R-P--L-------IL-PDYVTLRV-QLP-----LNC
RG-Q-AWASFDGKG-RQQLWGGD-ALIVRM---SEW----PVPAV---------------
----CE-KESSGDFLRS----V--RES---L-HWN--RRNIQLADE--RPSPSH------
------------------

Klebsormidium_nitens_GAQ87711_streptophyte_cyto
------------------------------------------------------------
------------------------------------------------------------
------------------------------------------------------------
-----MAKPRGSLHRLIDQSSLGSADSLASLSKTEEETIAQDSELWGHISRYPSYTDIPL
HPPASDQNPSQDAPQLELPGTMAPPDISPLETSDELDRTGFDNLAETSGSVSQDSRVRWG
KADVQSVTPGDRSAPTTQKAACRISSESQNSGIQTRPLDQQAAFPARQSSEVQMAGFEQL
PKDTEGSSAFAALETLAKVLQEAAEKQARAEAEV-VEWRARYEREWRRAVAAEERLTKPD
AQPANSEPATPSSPPRGGDSRPVPS-----------------------------------
---------------------------------------------PCSCYDSDICGRRVL
RSGIAGERDRTTNGDAYNDGQPTGATWRHVDSGQQKEDAETRRELRDGDKEGLPRKAHFK
LAWRSADGVETTHR--------------------------------HRHEIVSYERGNIS
NMARSNKQ----------------VALI-----WESP-------P----QAV--LIVRKP
-NSPRVSKMVKEVVT-W------------LTGV-K-----HLTVV-LEPPAYRELLEEGG
---------------------------------------------------P----SERV
ETWQEEDELL--------------------YLHQRVDLVVTLGGDGTVLWA----SSLF-
--KG-PVPPVVSFAMGS-------------------L---GFLT--P----FPI--ERYQ
EC--LSSL----L--KG-----------------------------PIYLTLRNR-IQ-C
RILKNSANET-------------------------------HLHEGREP-----------
---------------------------SFERLVLNEVAIDRG---MSSFLTNLEC-YCDG
-------DFM----T-TVQGDGLIVSTPSGSTAYSLSAGG---SMVHPQVPGIL--F-TP
I--------CPHS-L---SF----R-P--L-------IL-PEYVCLQV-QVP-----FET
RG-Q-AWASFDGRD-RRQLCPGD-SLVLEM---SHW----PVPAA---------------
----CR-EDPTQDFLNS----A--REN---L-HWN--LRKMQ------E-----------
------------------

Chlamydomonas_eustigma_GAX73590_g1041_NADK1_cyto
MESLNLSDMEERAAAAISELQSVIFAAKQQDQVKSKNLSIWKADARDWKARYESEQRRCK
QLESELHEVKEKLLVLERKESARRLNSASSLNIRRTKSGQCMAGAEGGIPPLVHGRSRFH
NACKEDSSSVPCNTQPVANGHNHHHSAMSMPTTQIKCRSEEELGVGEKIVSSGESGRPEG
QALTITSLLSMFVAASCIAAPRPQDCCENFDHSAAGASGGTAPRLLNGHSVDTEGFSTHH
ASTVSLEDGDGSSGVGVAAAAAVSAATARAWASAASEGQKQHKQGLAMRSSGTYSGYEDK
EGGSGAGGGRLDHGMGMRSKSTKAGFKLTASVSRGDLDFSRRSAATSSESGSPRVPPIMS
KRVHTYPEALDEATAASHSLRSSTRPQSRPSETDLISATDTIHESFEEENLCNHHTHRQS
DEISLIPTADKTEGLGDSIARPEGP-----------------------------------
-----------QQVPDACAHDVGPTCDPSQLQHYSEDIGVNDSLIGNNKRLLYTTLSHPL
TSTSTSTPSPPPQLQRKSTTATLPLSKGSPKILPPSTFSQLSPMNGLLSLSPSSLVQHDA
ADSALSTSPRAQWKHSLKLAAAIGVSTTQSEIRTAFNPPPVPQPPQEVSDLTSFNSDAAA
SSAAANPEDPECVLLEELAPKTTTLTLH-----WLSP-------P----KTA--LVVCKL
--APKVKPYFIRALK-W------------FRSC-------GLSVY-VEPAMWEVVAEEQV
TMLLQQQQGRNGSLKQHPSVATAIPRSEYESEVCAGNG-------------LHCLHIDGV
LTWTPHALLS----PSAQNGGVAAGTSVPDELAQNLDFVLVLGGDGTLMWT----CHLF-
-GNR-AVPPLIPFNLGS-------------------L---GFLT--P----FAP--EQLT
SC--LQQV----V--SG-----------------------------GFPMILRHR-LH-C
IIVKAKCRGLASGQLGTDEDNLDTPSGSPA-----------KWEHGHCAT----------
---------------------------EK--VVLNEVVIDRG---TAPFLTNLEA-FCDG
-------TFV----T-RIQGDGLIVSTPTGSTAYNLAAGG---SMVHPQVPAIL--F-TP
I--------CPHS-L---SF----R-P--L-------VF-PDHVQLCI-QVP-----ANA
RS-E-MWCSFDGKD-RQALRAGD-AVIIRT---SQW----PLPTV---------------
----CS-RDPSRDWFMG----V--REG---L-QWN--ARRTQ------GGAGQ-------
------------------

Volvox_carteri_Vocar20008225m_XP_002949486_59341_NADK1_cyto
------------------------------------------------------------
------------------------------------------------------------
------------------------------------------------------------
------------------------------------------------------------
------------------------------------------------------------
------------------------------------------------------------
------------------------------------------------------------
--------------PEPAFVALY-------------------------------------
------------------------------------------------------------
------------------------------------------------------------
------------------------------------------------------------
---------------------------------WVTP-------P----SAV--LVVAKP
--SPGVRPTFERVLA-W------------LHQR-------GVATY-VEPS----------
----------------------------------------------------------LL
RGWP--------------------------------------GGDGTVLWT----CHIF-
-GNQ-SVPPVVPFNLGS-------------------L---GFLT--P----FDP--GSAE
EV--LHHV----M--EG-----------------------------GFPIMLRHR-LH-C
HIVRAA------------------------------------------------------
---------------------------EW--VVLNEVVIDRG---ISSFLTNLEC-YCDG
-------TFV----T-HVQGDGLIVATPTGSTAYNLAAGG---SMVHPQVPGIL--F-TP
I--------CPHS-L---SF----R-P--L-------IF-PDHVSLCV-QVP-----ANS
RA-Q-MWCSFDGKD-RQALNAGD-AVVIRM---SAW----PVPTV---------------
----CS-KDASRDWFSG----V--REG---L-HWN--MRRLQ------AGAGQ-------
------------------

Arabidopsis_thaliana_AT1G21640_NADK2_PLASTID
--METLCNPVTGECRVPYDFSPEEKPLLEDKIVSVLGCILSLLNKGRKEILSGRSSS---
---MNSFNLDDVGVAEESLPPLAVFRGEMKRCCESLHIALENYLTPDDERSGIVWRKLQK
LKNVCYDAGFPRSDNYPCQTLFANWDPIYSSNTKE------DIDSYESEIAFWRGGQVTQ
EGLKWLIENGFKTIVDLRAEIVKDTFYQTALDDAISLGKITVVQIPIDVRMAPKAEQVEL
FASIVSDSSKRPIYVHSKEGVWRTSAMVSRWKQYMTR-----------------------
------------------------------PITKEIPVSEESKRREVSETKLGSNAVVSG
KGVPDEQTDKVSEINEVDSRSASSQSKESGRFEGDTSASEFNMVSDPLKSQVPPGNIFSR
KEMSKFLKSKSIAPAGYLTNPSKIL-----------------------------------
---------------GTVPTPQFSYTGVTNGNQIVDKDSIRRLAETGNSNGTLLPTSSQS
LDFGNGKFSNGNVHASDNTNKSISDNRGNGFSAAPIAVPPSDNLSRAVGSHSVRESQTQR
NNSGSSSDSSDDEAGAIEGNMCASATGVVRVQSRKKAEMFLVRTDGVSCTREKVTESSLA
FTHPSTQQQMLL---------------------WKTT-------P----KTV--LLLKKL
--GQELMEEAKEAAS-F------------LYHQE------NMNVL-VEPE----VHDVFA
RIPG----------------------------------------------------FGFV
QTFYIQDTSD---------------------LHERVDFVACLGGDGVILHA----SNLF-
--KG-AVPPVVSFNLGS-------------------L---GFLT--S----HPF--EDFR
QD--LKRV----I--HGNNTLD------------------------GVYITLRMR-LR-C
EIYRK----------------------------------------GKAMPGK--------
---------------------------VF--DVLNEIVVDRG---SNPYLSKIEC-YEHD
-------RLI----T-KVQGDGVIVATPTGSTAYSTAAGG---SMVHPNVPCML--F-TP
I--------CPHS-L---SF----R-P--V-------IL-PDSAKLEL-KIP-----DDA
RS-N-AWVSFDGKR-RQQLSRGD-SVRIYM---SQH----PLPTV---------------
----NK-SDQTGDWFRS----L--IRC---L-NWN--ERLDQ------KAL---------
------------------

Theobroma_cacao_TCM_035207_NADK2_plastid
--MDTLCNPLTGECIVSYDFTPEEKPLVEDKIVSVLGCMLSLLNKGREDVLSGRVSI---
---MNNFRMADISVMDDKLPPLALFRSEMKRCCESLHVALENYLTPDDFRSLNVWRKLQR
LKNACYDLGFPRKDEHPCHTLFANWQPVCLSTSKE------EIESKDCEIAFWRGGQVTE
EGLKWLIEKGFKTIVDLRAEIVKDNFYQAAMDDAISSGKVEFVKIPIEVGTAPSMEQVEK
FASLVSDFNKKPIYLHSKEGVWRTSAMVSRWRQYMTRFASQFVSNQSMS-----------
----------------PSDTPSKAANGSGEMQASSSSEEKLKLQETLNVSHGSNGAHKNE
VFSDNDKEDQRICGANNDLVSSQVMTSEEAVDNAEGTMINIFENIDPLKAQIPPCNIFSR
KEMSMFLRSKKISPPMYFNHQLKRL-----------------------------------
-------------ETLPVSRETSTRAAWGNKVVHANAKSQLAEAGSSNGLFSATNQSQEH
HSTAAGRGKYLNGGSYATSSTKVNGFVEGERYSMTETKAATLDGNFNEHVTSTSFSKRQK
SNGKAFSDSNDDELGSIEGDMCASATGVVRVQSRKKAEMFLVRTDGFSCTREKVTESSLA
FTHPSTQQQMLM---------------------WKST-------P----KTV--LLLKKL
--GPELMEEAKEVAS-F------------LYYHE------KMNVL-VEPD----VHDIFA
RIPG----------------------------------------------------FGFV
QTFYSQDVSD---------------------LHERVDFVACLGGDGVILHA----SNLF-
--RG-AVPPVVSFNLGS-------------------L---GFLT--S----HTF--EDYR
QD--LMQV----I--HGNNTAD------------------------GVYITLRMR-LQ-C
EIFRN----------------------------------------GKAVPGK--------
---------------------------VF--DVLNEVVVDRG---SNPYLSKIEC-YEHD
-------RLI----T-KVQGDGVIVATPTGSTAYSTAAGG---SMVHPNVPCML--F-TP
I--------CPHS-L---SF----R-P--V-------IL-PDSARLEL-KIP-----DDA
RS-N-AWVSFDGKR-RQQLSRGH-SVRISM---SQH----PLPTV---------------
----NK-SDQTGDWFHS----L--IRC---L-NWN--ERLDQ------KAL---------
------------------

Oryza_sativa_XP_015616979_NADK2_plastid
--MSALCDPETGECPVRYDVQTEDLPVLEDKVAAVLGCMLALLNRGRKEVLSGRSGV---
---ASAFQGSEDSTM?DKIPPLALFRGDLKRCCESMQVALASYLVPSEARGLDIWRKLQR
LKNACYDAGFPRADGHPCPTLFANWFPVYFSTVPD------DSLSDELEVAFWRGGQVSE
EGLEWLLLKGFKTIVDLREEDVKDDLYLSAIHEAVSLGKIEVVNLPVEIGTAPSAEQVQR
FAEIVSDSAKKPIYLHSQEGISRTSAMVSRWKQYVTRAERLATQNRSLNGNGKHVR----
---------------------------NDQTEQLTNSPGFSSEGSENGTPLESDRTMEGE
TCDIDIETARHNLEITNSLPSEQSTEQGELHGTRTELQSNFRLESNPLKAQFPSCDVFSK
KGMTDFFRSKKVYPKSVLNPRRRSN-----------------------------------
------------------------SLLVSRRKQSLSAEQNGAIDYEAAEFKVLKSSNGAS
FDNDYILSVASGITNGKPSNNGASTSVEDREMETSVVTVDPRTSDTSNSNGNAPLGSQKS
AERNGSLYVEREKSDHVDGNMCASATGVVRLQSRRKAEMFLVRTDGFSCTREKVTESSLA
FTHPSTQQQMLM---------------------WKSP-------P----KTV--LLLKKL
--GDELMEEAKEVAS-F------------LHHQE------KMNVL-VEPD----VHDIFA
RIPG----------------------------------------------------YGFV
QTFYTQDTSD---------------------LHERVDFVACLGGDGVILHA----SNLF-
--RT-SVPPVVSFNLGS-------------------L---GFLT--S----HNF--EGFR
QD--LRAV----I--HGNNTL-------------------------GVYITLRMR-LR-C
EIFRN----------------------------------------GKAMPGK--------
---------------------------VF--DVLNEVVVDRG---SNPYLSKIEC-YEHN
-------HLI----T-KVQGDGVIVATPTGSTAYSTAAGG---SMVHPNVPCML--F-TP
I--------CPHS-L---SF----R-P--V-------IL-PDSARLEL-KIP-----DDA
RS-N-AWVSFDGKR-RQQLSRGD-SVQISM---SQH----PLPTV---------------
----NK-SDQTGDWFRS----L--IRC---L-NWN--ERLDQ------KAL---------
------------------

Sorghum_bicolor_SORBI_3005G068700_NADK2_plastid
--MSALCDPETGECPVRYDVESEDLPVLEDKVAAVLGCMLALLNRGRNEVLSGRSGV---
-----ASAFQGSEDTSDRIPPLALFRGDMKRCCESMQVALASYLAPSEPRGLDVWRKMQR
LKNACYDAGFPRPDGYPCPTLFANWFPVYLSIVSD------DSGTDELEVAFWRGGQVSE
EGLAWLLQKGFKTIVDLREEDVKDDLYLSAVQEAVSSGKIEVVNMPVEIGTAPSAEQVQQ
FAALVSDGARKPIYLHSKEGVSRTSAMVSRWKQYVTRSERLAVQNHSLNGNG--------
----------------------KVLTSYKTMQHTDSSSSSTNGTENGTITESDRTMNNGE
SCEIDIETARHNLEVTNALPNDQSTQQGEMPGTGAELLSNFKLESNPLKAQFPTCDVFSR
KEMTKFFRSKKVYPKSVLNSRRRSS-----------------------------------
-------------------------SLLVSRRKQNLIVERNGTIDYEAAEFAVLESSNGK
SFDNDYILSVASGITNGKPSNNGASSLIEEKEREVSVATVDTRASASSSNGKVQVGSQKS
AAKNGTPYLERNKSDNVDGNMCASSTGVVRLQSRRKAEMFLVRTDGFSCTREKVTESSLA
FTHPSTQQQMLM---------------------WKSP-------P----KTV--LLLKKL
--GDELMEEAKEVAS-F------------LHHQE------KMNVL-VEPD----VHDTFA
RIPG----------------------------------------------------YGFV
QTFYSQDTSD---------------------LHERVDFVTCLGGDGLILHA----SNLF-
--RT-SVPPVVSFNLGS-------------------L---GFLT--S----HNF--EGFR
QD--LRDL----I--HGNNTL-------------------------GVYITLRMR-LR-C
EIFRK----------------------------------------GKAMPGK--------
---------------------------VF--DVLNEVVVDRG---SNPYLSKIEC-YEHN
-------HLI----T-KVQADGVIVATPTGSTAYSTAAGG---SMVHPNVPCML--F-TP
I--------CPHS-L---SF----R-P--V-------IL-PDSARLEL-KIP-----DEA
RS-N-AWVSFDGKR-RQQLSRGD-SVRISM---SQH----PLPTV---------------
----NK-SDQTGDWFRS----L--IRC---L-NWN--ERLDQ------KAL---------
------------------

Physcomitrella_patens_PP1S17_312V6_NADK2_plastid
-HAAVMSSLRTLTLVQAGYANDRDIPVLEEKVVAGLARIGAILQQGRLEVVGSRQFVNMV
NSPGFVPPLARLRAELKESCESLQKALETCLYPSLI--------------PESIYRPLQR
LHNICYDAGFPRLPGSPDHADIPNLAAVKLCPFQGGN----PNLNQNEEIAFWRGGQVTE
EGVEWLLQQGFKVVVDMRAEQSGSPFVQSMLETAEKTGKLRIIKMPVPFRTAPTAEQVEE
FAKLVAVPENKPLYLHSQGGVGRACAMVSRWREYVLQLSG--------------------
----------------------EGMRNPTKGSLDSSNFSSDGNTSDDVGAALRFPTDDSA
DEGASDYSNSRSLDAGDRDAKDSITPMEISSSGDEDDQRMITAVKSSFEAQRPGPNVFNK
SSMSQFMKRRKTTPQGAGPVIGISD---------------------------LAESTARR
DQIGGIAGPAGQWRLAEPGIPRANAGNDSLVTEPRGFPETSEENGRLNQQTGAHSDVAGE
EIRNESSNGAAVDGEVSSRSEQPVVRNGGLVRVDPAESQGRSEVENAPIVEGDMCASTTG
VVRVQSRRKAEMYLVRTDGFSC---------------------------TRERVKESTLA
FTHPSTQQQMLM---------------------WKTP-------P----KTV--LLLKKL
--GMELMDQAQTVASYL------------FHQE-------GMNVM-VEPD----VHDVFA
RIPG----------------------------------------------------YGFV
QTFYNQDTSE---------------------LHEMVDFVVCLGGDGVILHA----SNLF-
--RE-AVPPVISFNLGS-------------------L---GFLT--S----HAF--EAFK
GD--LKSI----I--HGS----------------------------GVYITLRMR-LR-C
ELFRN----------------------------------------GKPIPGK--------
---------------------------VF--EVLNEVVVDRG---SNPYLCKIEC-YERS
-------RLI----T-KVQADGVIVATPTGSTAYSTAAGG---SMVHPNVPCML--F-TP
I--------CPHS-L---SF----R-P--V-------IL-PDSALLEL-KVP-----DEA
RS-N-AWVSFDGKK-RQQLCKGE-SMQISM---SEY----PMPTV---------------
----NK-LDQTEDWFAS----L--SRC---F-GWN--QRIEQ------RSITF-------
-YQE--------------

Klebsormidium_nitens_GAQ87265_streptophyte_plastid
---EAAAFGYWVNKGLENGGITVEGDVPEQEEKVVAGLALIGSILQRGRERVLGRPGIWV
AEEKKRSQALRDVQAGEETPPLAQLRAEVRNACSLLQESLEALLPEDWSQTELVKQRLER
VRNVCLDAGFPRSEGAPAHADIPNFAEVRLLPVRRQGREIIDLAEDREAVVFWRGGQLTQ
QGLEWLRKKGFRAVVDLRATEWGRQWARWD----SAAGDIKRYHIPIQFDEMPDHEQVTQ
FARIVADPANQPLFVFSTGGTGRTCAIIAKWRELVQSAGGVKAFAPSAAKVGGNGKAAAA
TVAREELDRAEKVIDELEDVAPVCDGCEEDEEDGVLATPADEPAATVGALEDSSGAEEQT
TTELEESEPSTSESPSFEGIKRLWQGRESPFAYNAFEAQRPTSDVLSRPAMQEWLRQNKA
RGVSAFEAQMRAYRQPVQPLSEVARKKREEESITGVAGRWGRQRGGGIPRSGPSFDPNTE
SLPTPSTNQGVNGTTEERLESKDTVLSDERDRMGAAEAAAREAASDSKQAEHESSVQQND
GASQNGYAYEEDEEMSMEMFGVHQDGSGLWRVDESSRGGNGRSVASDGAAAPDDGRGDGM
AVERPEESSSDEEGGGFQGDMCSSTTGVVRLQSRRKAEMYLVRTDGFTCTREKVRESTLA
FTHPSTQQQMLM---------------------WKTP-------P----KTV--MLLKKL
--GEDLMKETEEVAL-W------------LHHQE------GMNVV-VEPE----VHDKLA
RTPG----------------------------------------------------FGFV
ETYYNADMSR---------------------LHERVDFVVCLGGDGVILHV----SNLF-
--TE-AVPPVVSFNLGS-------------------L---GFLT--T----HQY--EEYR
AD--LLAL----I--HGNSSME------------------------GVYITLRMR-LR-C
EIFRR----------------------------------------GVPIPGK--------
---------------------------VF--EVLNEIVVDRG---ASPYLCKIEC-YERN
-------RLI----T-KVQADGVLLATPTGSTAYSVAAGG---SMVHPNVPCIL--F-TP
I--------CPHS-L---SF----R-P--V-------IL-PDSAEIEL-RVP-----ADA
RN-T-AWVCFDGKK-RQQLMRGD-SVRIRM---SEH----PMPTV---------------
----NK-YDQTDDWFRS----L--VRC---L-NWN--ERLEQ------KAFSL-------
-------PNLGGGYEDEY

Chlamydomonas_eustigma_GAX83042_g10468_NADK2_plastid
------------------------------------------------------------
------------------------------------------------------------
------------------------------------------------------------
------------------------------------------------------------
------------------------------------------------------------
------------------------------MQSRISDTHLTNFLSPILSSSRANFSLKTL
QHFEIYTSLKRPLRCPCYSVPDSHQDDARRKSSTEATTSC------------------RT
IRDVAWPNKSSLYILRTDGKSCTRE-----------------------------------
------------------------------------------------------------
------------------------------------------------------------
---------------------------------------------------LVTGKGKLA
FAYPSTQQ----------------HLLV-----WRNQ-------P----KSV--MVIKKL
--GDELLEEFVKVVE-F------------LAVE-R-----GMKVI-VEPV----TYDHCL
NAHAW----------------------------------------------L----RDHV
YTWDAEDDGR---------------------LAEHVDFVICLGGDGVILHA----NYLF-
--QS-SIPPVIAFNLGS-------------------L---GFMT--N----HDY--QSFR
ED--LDSV----I--FGSQELESCSFMEDFGLVAPDRTGDRDSDNLGVMVTLRMR-LK-C
EVYRN----------------------------------------GCDIPHL--------
---------------------------TY--DVLNELVIDRG---PNAFLTKIEC-YERG
-------RFI----T-RVQADGIMLSTPTGSTAYSVSAGG---SMVHPNVPAIL--L-TP
I--------CAHS-L---SF----R-P--I-------LL-PDYAELEL-RIP-----EDA
RC-P-AWVCFDGRS-RQELGLGD-SVRIKM---SDT----PMPTI---------------
----NK-ADLTGDWFES----L--DRC---F-RWS--DRAEQ------RPLTL-------
-SQKEGHQQDSAAVQTAS

Volvox_carteri_XP_002955100_118925_NADK2_plastid
------------------------------------------------------------
------------------------------------------------------------
------------------------------------------------------------
------------------------------------------------------------
------------------------------------------------------------
------------------------------------------------------------
------------------------------------------------------------
--SKNWPRKSSLYILRTDGKSCSRE-----------------------------------
------------------------------------------------------------
------------------------------------------------------------
---------------------------------------------------LVTGTGKLH
FAYPSTQQHLLV---------------------WRHR-------P----KSV--MVIMKL
--GDELLQPFLEVID-F------------LGREH------SLRVV-VEPH----VYDEFL
RGRPG---------------------------------------------------YPYV
YTFTASDKDR---------------------LAEYVDFVVCIGGDGVILHS----SCLF-
--KH-SIPPLIAFNMGS-------------------M---GFLT--N----HDF--PNFR
RD--LMDV----I--YGGQKLDSCTLLS----LDSVNSMDEPGNSLGVMVTLRMR-LV-C
EIWRK----------------------------------------GGSGPEQ--------
---------------------------SV--EVLNEMVIDRG---SSAFLTNIEC-YEKG
-------RFI----A-RVQADGIMLATPTGSTAYSVAAGG---SMVHPNVPAIL--L-TP
V--------CPHS-L---SF----R-P--I-------IL-PDYAELEL-RIP-----DNA
RC-T-AWVCFDGRS-RQELGRGD-SVKVRM---SEN----PVPTI---------------
----NR-TDLTSDWFDS----L--ERC---F-RWS--DRTVQ------KPLEL-------
----EGP-----------

Thalassiosira_pseudonana_XP_002291199_stramenopiles_cyto
------------------------------------------------------------
------------------------------------------------------------
------------------------------------------------------------
------------------------------------------------------------
------------------------------------------------------------
------------------------------------------------------------
------------------------------------------------------------
------------------------------------------------------------
------------------------------------------------------------
------------------------------------------------------------
------------------------------------------------------------
------------------------------------------------------------
------------------------------------------------------------
------------------------------------------------------------
------------------------------------DLIVTLGGDGLLMYA----AHVF-
--SG-PVPPILPVAGGS-------------------M---GFLT--P----FAR--EEMF
DA--I-LISLALA--FGRNNQ--------------------------ICISMRMR-LD-C
RIFGS------------------------------------D---GT-------------
-------------------LKS-----RY--NVLNEVVIDRG---SSPYLASLEC-FCDD
-------VHL----T-TVQADGIIFSTPTGSTAYSMAAGG---SVVHPAVPAIL--V-TP
I--------CPHV-L---SF----R-S--M-------VF-PDHVVLRC-YVP-----SDA
RS-T-ACVYFDGKH-RTELNRGD-SVQIEM---SAH----PVPTI---------------
----NR-ADHSSDWLSS----L--KRN---F-NFN--TRVRQ------NPLR--------
------------------

Phaeodactylum_tricornutum_XP_002180250_stramenopiles_cyto
------------------------------------------------------------
------------------------------------------------------------
------------------------------------------------------------
------------------------------------------------------------
------------------------------------------------------------
------------------------------------------------------------
------------------------------------------------------------
------------------------------------------------------------
------------------------------------------------------------
------------------------------------------------------------
------------------------------------------------------------
------------------------------------------------------------
----------------------------------------EHEAF---------------
------------------------------------------------------------
-----------------------------------PDLICTIGGDGLLMHA----AMLF-
--QG-PIPPILAVAGGS-------------------L---GFLT--P----FSK--EEMV
DA--I-RV--------------------------------------RICLSIRMR-LE-C
RILNGQ---------------------------------------GAVRA----------
---------------------------RY--NVLNEVVIDRG---SSPYLAALEC-FCDD
-------VHL----T-TVQADGIIFATPTGSTAYSMAAGG---SVVHPAVPAIL--V-TP
I--------CPHV-L---SF----R-S--M-------VF-PDHVVLRC-YVP-----DDA
RA-E-ASVAFDGKH-RQELHRGD-SVQIQM---SAY----PVPTI---------------
----NR-MDHSSDWLGS----L--KQN---F-NFN--TRPRQ------RPL---------
------------------

Saccharomyces_cerevisiae_POS5_c2m_MITOCHONDRIAL
------------------------------------------------------------
------------------------------------------------------------
------------------------------------------------------------
------------------------------------------------------------
------------------------------------------------------------
------------------------------------------------------------
------------------------MFVRVKLNKP-VKWYR---------------FYSTL
DSHSLKLQSGSKFVKIKPVNNLRSS-----------------------------------
------------------------------------------------------------
------------------------------------------------------------
--------------------------------------------------------SSAD
FVSPPNSK---------------LQSLI-----WQNP-------L----QNV--YITKKP
-WTPSTREAMVEFIT-H------------LHESYP-----EVNVI-VQPD----VAEE--
-ISQDFKSPLEN-----------------DP--------------------N----RPHI
LYTGPEQDIV----------------------NR-TDLLVTLGGDGTILHG----VSMF-
-GNT-QVPPVLAFALGT-------------------L---GFLS--P----FDF--KEHK
KV--FQEV----I--SS-----------------------------RAKCLHRTR-LE-C
HLKKK------------------------------------DSNSSIVT-----------
-------------------------------HAMNDIFLHRG---NSPHLTNLDI-FIDG
-------EFL----T-RTTADGVALATPTGSTAYSLSAGG---SIVSPLVPAIL--M-TP
I--------CPRS-L---SF----R-P--L-------IL-PHSSHIRI-KIGSKLNQKPV
NS-V-VKLSVDGIP-QQDLDVGD-EIYVINEVGTIYIDGTQLPTTRKTENDFNNSKKPKR
SGIYCV-AKTENDWIRG----I--NEL---L-GFNSSFRLTK------RQTDND------
------------------

Puccinia_graminis_PGTG_18830_c2m
------------------------------------------------------------
------------------------------------------------------------
------------------------------------------------------------
--------------------MGHGDCSTSLININRTLDGLSHPEELMRFGLRFKRFRALK
GSSQLK------------------------------------------------------
--------------------------------WNASSVETNQLEPLLLSAPAPPAGAGLI
RSVLCFSAAFAGRTIPGPPVRTSLPPAPAVNHHKELEQTMRLLTTPANNLAGWTRHIFSR
NTRRAFTPSTQPAQLTHLSNSHIPP-----------------------------------
------------------------------------------------------------
------------------------------------------------------------
------------------------------------------------KSISNQNHSPKP
QSFSSNSN-------------------------FNSPINKKIKYPSLKNHRI--LLVKKS
-NDERASSALDSLIS-Y------------LDQQRP-----QIKTI-VEED----------
-----------------------------------------------------------L
QTLESRKD---------------------------IDLVIALGGDGTVLHI----SHLF-
--KNTACPPILGFNLGT-------------------I---GFLL--P----FAP--NDWF
DV--INQV----L--NG-----------------------------KIGVEERMR-LD-C
FTGQNGSGLQSGDT---------------------------NAIAQRNLSTSNSLV----
---------------------------DL--SAMNEVSLHRN---DSPHMVAINI-SIEN
-------RFL----T-QAVADGLIIATPTGSTAYSCSAGG---PIVYPSMEAML--L-TP
I--------CPRS-L---SF----R-P--L-------VL-PADLHVQL-ALD-----PKS
RS-T-AELRVDGIA-IKTIQPGE-SIEIRR---SEH----PIHIF---------------
SPPNSN-AFVHDHWIND----L--NMM---L-NFN-------------RSYQS-------
--------K------DPR

Batrachochytrium_dendrobatidis_27171_c2m
------------------------------------------------------------
------------------------------------------------------------
------------------------------------------------------------
------------------------------------------------------------
------------------------------------------------------------
------------------------------------------------------------
------------------------------------------------------------
------MKDRARRPQSDEYQLL--------------------------------------
------------------------------------------------------------
------------------------------------------------------------
------------------------------------------------------------
---------------------------------WTEQ-------P----RNV--LVIKKK
-NDTKTTEAMRAVIR-W------------FEKNQP-----AVNIL-IEKE----SIPDIS
TQSQSA---------------------------------------------N----SIHV
IEGRTGEQSD---------------------LLSAVDFVVTLGGDGTLLHA----SSLF-
--PY-RVPPIISFSLGS-------------------V---GFLL--P----FEF--SDYQ
IA--LSRM----FGKEG------------------------------VPVMNRIR-LA-F
SLY--------------------------------------DSKANKKLFK---------
---------------------------DL--QIMNELTVHRG---KHAQLTAVDI-FVGN
-------QFL----T-DVVADGLIISTPTGSTAYSLSAGG---PIVHPSVQALL--L-TP
I--------CPRS-L---SF----R-P--I-------VL-PATAEIRI-KLS-----SMA
RG-D-AEVTVDGRD-MCLLEPNH-YIGLRL---SEY----YIPCV---------------
----SR-IAAGSGWADD----I--KQT---L-RWN--QSFLN------AGLFSSSSK---
------------------

Spizellomyces_punctatus_KNC99941_c2m
------------------------------------------------------------
------------------------------------------------------------
------------------------------------------------------------
------------------------------------------------------------
------------------------------------------------------------
-----------------------------------------MTLRCLRPAIRSFTHLGTP
SLRILQHSPQCVGTRLAYSLKRANAARRFSAPPMKTSLSLPDKVHIGLDEAVPKDVVGND
LDTNRPPAEVRQKIGDEYSAEHLLR-----------------------------------
------------------------------------------------------------
------------------------------------------------------------
------------------------------------------------------------
---------------------------------WSQP-------P----RTV--LIVKKP
-NDERTRAAFLEIVR-W------------LRSEYP-----YMNIV-VEPA----VAEELG
EE------------------------------------------------------VSGL
HVISKDNMVE---------------------YSRTIDFAITLGGDGTILHA----SSLF-
--PR-AVPPIISFSLGT-------------------L---GFLL--P----FGF--QDYQ
TA--LIKV----I--EG-----------------------------SVPLLLRMR-LT-C
AIFRN------------------------------------D---GRRVMYDG-------
-------------------LDQ-----DL--QAMNDITLHRG---HNPHLTVIDC-SVGG
-------EFL----T-DAVADGLIVSTPTGSTAYSLSAGG---PIVHPAVQSLL--L-TP
I--------CPRS-L---SF----R-P--A-------LL-PPYLTVRL-RLS-----KNS
RG-T-AQVSVDGRD-VYLLGKEE-YVEVRM---SQF----PIPCV---------------
----SR-TRHGKDWVRD----I--NQT---L-KWN-------------QSFTN-------
--------RHGDGDSEPW

Fonticula_alba_EPrG00025809771_KCV69976_c2m
------------------------------------------------------------
------------------------------------------------------------
------------------------------------------------------------
------------------------------------------------------------
------------------------------------------------------------
------------------------------MSSVAQRVYSRFAHLPRRVPLRLISQVGQP
VGPIPANPLSQAPDPLTFDSAAATAAGQEASVQP---------------GPASLATPLNL
TGCGMNLPSGARLEGGPICSEHIDD-----------------------------------
------------------------------------------------------------
------------------------------------------------------------
---------------------------------------------------VNGQILSRS
VSNLFSLK-------------------------WSTP-------P----RNI--LLIAKK
-GDISVTRAFSRIVRDL------------LRVSEP-----RFNII-VEDH----MLEEYR
RMLTPASALASACYPVPDDDYAD----------------------------VGHPATGSP
QPGTPGQQPTQSASPTLPPNLIGYSSINRSELADVVDLVVAIGGDGTLLHV----SSLF-
--QGSPVPPVMALSMGT-------------------L---GFLM--P----FRV--DSFG
SI--LRQA----L--EE-----------------------------PVAFVPRMR-LH-C
TIVDA------------------------------------D---GKVKD----------
---------------------------EY--HALNETTLHRG---NNTSPAFMDI-MIDG
-------KYM----T-ETIADGLIIATPTGSTAYSLSAGG---PVVHPSVRSLL--L-TP
I--------CPRS-L---SF----R-P--A-------VL-PPDCSISL-RLA-----AGS
RS-S-AEVSFDGRN-NLKLDFRE-TLHVRA---SPF----PLPAL-----------VPQK
LSPSGAPVANNTDWVHD----I--KTL---L-KWN--QKWGSG-----------------
------------------

Dictyostelium_discoideumAX4_XP_645299_c2m
------------------------------------------------------------
------------------------------------------------------------
------------------------------------------------------------
------------------------------------------------------------
------------------------------------------------------------
---------------------------------------MISNSFKLINKVKNISSLINN
NQRYFLSGIPNSSKSTTTTPTTPTNNVNNNNNSNNNNNNNNNNNNNNNINNHIKNLLSTI
PNKVEYKIKRENNNPDSRNVNNNID-----------------------------------
------------------------------------------------------------
------------------------------------------------------------
-----------------------------------------------------------Q
NQEGSRTRFQ-----------------------WLQK-------P----KTV--LIIKKH
-KDKKTSAWLNKMAS-W------------LKTTH------GMRVL-VEPN--VTIPSEA-
--------------------------------------------------------QSYL
ETYSEEESHL---------------------LGKVVDFVVTLGGDGTLLHV----SSLF-
--KQ-DVPPIIAFHLGT-------------------L---GFLM--P----FSI--ENYQ
ES--ITNV----I--KG-----------------------------EFLCTNRMR-LI-C
DIYSKHPILPPNIPQLTPIDISNNNNNNNLN----------NNNNNEEMKLIK-------
---------------------------SF--QVLNEVTLHRG---SNPHVTTINC-TING
-------DNL----S-DIVGDGLIVATATGSTAYSMSCGG---PMVHPCINCIL--L-TP
I--------CPSS-F---SS----K-P--A-------LL-PDDSILKLMMIS-----QKG
RS---ISATFDGTR-SIKIEQSD-YIIIRK---SKY----PLLTI---------------
----NK-TNETTDWVHGNGKLIETSEK---SSIWN--QNVYT------TSAN--------
------------------

Cavenderia_fasciculata_XP_004366382_c2m
------------------------------------------------------------
------------------------------------------------------------
------------------------------------------------------------
------------------------------------------------------------
------------------------------------------------------------
--------------------------MLRRVVNKCSSSLLMNGTATLSSTYNSGSGFGYN
MTSSSNSNSNNNDRKIEKYCYCSSSSSSSSTSSSTLMLPKQDTKMKSNGGRKVSTTSSTL
TTASTTTTSTSNLSSIIRSKYKVLR-----------------------------------
------------------------------------------------------------
------------------------------------------------------------
-----------------------------------------------ENNNPHSSQLNQQ
QQDQGGSRTRFR---------------------WEET-------P----KTV--LIVKKH
-KDKRTTQWLTTIAQ-W------------MTTTL------NLRVL-VEPN----VHSQME
--------------------------------------------------------TSHI
ETYTEEESHI---------------------LGNIVDFVITLGGDGTLLHV----SSLF-
--KE-DVPPIISFHLGT-------------------L---GFLM--P----FNV--EDYQ
EA--LTNV----M--KG-----------------------------DFLCTNRMR-LI-C
DVYH-------------------------------------KQHLGTTQAGK--------
---------------------------TF--QVLNEVTIHRG---SNPHSMVINC-TING
-------HML----T-DIVGDGLIVATATGSTAYSLSCGG---PMVHPCINCIV--I-TP
I--------APSS-L---SS----K-P--A-------LL-PDDSILKL-NIS-----QKG
KS-F-T-TTFDGTR-SIKMEQGE-HIIIRK---SFF----PLLTI---------------
----NK-TNETTDWVHGNGKLI--EMSERSS-FWN---QTVH------TTSAN-------
------------------

Chlamydomonas_eustigma_GAX73346_g799_cyto3
------------------------------------------------------------
------------------------------------------------------------
------------------------------------------------------------
------------------------------------------------------------
------------------------------------------------------------
--------------------------------------------MPSSQSFNRKPAVSFS
RINPGYKSYIVSFKHNTARRLLIAQVFNGEPSTSRTSLSSFDSYECALLDSHGYAGGVVR
GSRVKYNDPFDLSLRRRALLC---------------------------------------
------------------------------------------------------------
------------------------------------------------------------
------------------------------------------------------------
---------------------------------WEKGS------P----SNI--LLVKKP
-KNSAASQQMQLISE-W------------LQAR-------GMIPL-VEPL----VHANE-
--------------------------------------------------------FPQF
QALSSDNISS-------------------------VDLCITLGGDGTVLHL----ASLF-
DIDE-PLPPVMSFSMGT-------------------L---GFLT--P----FDV--KKFE
PL--LERV----LAANQN----------------------------PLYCTLRTR-LR-C
EIRTK----------------------------------------GKVQA----------
---------------------------VH--SVLNEVVVDRG---AYPGPAVLDV-FVDK
-------TYL----T-TVEADGLIIATPSGSTAYSMSAGG---SLIAPSVPCTI--L-TP
I--------APLS-L---SF----R-P--I-------VV-PESSSISV-QLP-----DDA
KC-T-TRISFDGRS-ATRLPKGS-SVVVEG---TRN----PLPMI---------------
----NS-LPLDSDWYEG----I--TQK---L-KWNLSLRRVP------RPLGY-------
-------PPHLSDSLEEC

Volvox_carteri_XP_002950024.1_117441_cyto3
------------------------------------------------------------
------------------------------------------------------------
------------------------------------------------------------
------------------------------------------------------------
------------------------------------------------------------
------------------------------------------------------------
---MEPISKSFLRRSVCTEGEAFESGIIRGAAVK------------------------YN
DSAALRLRRRALIK----------------------------------------------
------------------------------------------------------------
------------------------------------------------------------
------------------------------------------------------------
---------------------------------WQPGA------P----SKV--LIVKKP
-KNPAASTKLHEIGA-W------------LRA--R-----GIEVF-VERV----VWAT--
---------------------------------------------------E----FKEF
SIFDPHVNRH------------------------DIDFCISLGGDGTVLYL----TSLF-
-EEDEPLPPVLCFAMGT-------------------L---GFLT--P----FDV--ANFE
AT--LERV----LDTNSQ----------------------------PLYCTLRTR-KR-C
EVVY-------------------------------------D---GRLEA----------
---------------------------VH--HVLNECVLDRG---AFPGAVLLEI-FVDG
-------SYV----T-NVEADGLIISTPSGSTAYSMSAGG---PVVAPSVPCTV--F-TP
I--------APLS-L---SF----R-P--V-------VI-PESSSICV-HLP-----TCA
RS-H-ARASFDGRK-PMRVRRGT-SLFFTT---SLC----PLPVI---------------
----SL-GPMDTDWYEG----I--TSK---L-KWNQAIRQLPSCP---SPVGA-------
-QQQELCSARLADRAAAE

Rickettsia_canadensis_WP_012148757_alpha
------------------------------------------------------------
------------------------------------------------------------
------------------------------------------------------------
------------------------------------------------------------
------------------------------------------------------------
------------------------------------------------------------
------------------------------------------------------------
------------------------------------------------------------
------------------------------------------------------------
------------------------------------------------------------
------------------------------------------------------------
--------------------------------------------------KI--ALIYN-
-KDYKSLAIIEEIKK--------------LYNY-------------CEVE----------
------------------------------------------------------------
----------------------------------EAEVIIVIGGDGALLHN---IHCYM-
--HL-NIP-FYGVNLGS-------------------L---GFLM------------NTLD
TKNLLQNI----H--DS-----------------------------TVTILNPLL-MQ-A
-----------------------------------------KDTSGQIY-----------
---------------------------TA--LAINEVSIFRK----TNQAAKFRI-DVNG
------IERM----S-ELVADGALVATPAGSSAYNLSAGG---PILPLESNMLC--L-TP
I--------CA??-?---?F----R-PRRW----HGALL-LSSATIKF-EIF-----NTT
KR-P-VNATADFQE-FNNII----QVTVSS---TKDK---PIKLL---------------
-------FNKNHTLEDR---II--KEQ---F-----------------------------
------------------

Anaplasma_centrale_WP_012881048_alpha
------------------------------------------------------------
------------------------------------------------------------
------------------------------------------------------------
------------------------------------------------------------
------------------------------------------------------------
------------------------------------------------------------
------------------------------------------------------------
------------------------------------------------------------
------------------------------------------------------------
------------------------------------------------------------
------------------------------------------------------------
--------------------------------------------------TV--GYVAAG
PAERERVGCLRSF---Y-----------------------GVVNL-ADAQ----------
------------------------------------------------------------
-------DSA-------------------------VDLLVVVGGDGFMLHS---LHNYVV
GPGR-NVP-VYGVRHGS-------------------V---GFLL--N----HCVD-GSLP
HK--LENA----V--AT-----------------------------ELPL-LRME-AK--
DVY------------------------------------------GHTH-----------
---------------------------SA--IAVNEVSLFRG----THQAAKLRI-KING
------KVAM----E-ELVSDGVIVSSPAGSTAYNFSAGG---PILPFTSNIVC--L-TA
I--------NS??-?---?F----R-PRRW----RGALL-PNDSLVEIDVLS-----PET
RC---VSAVADYTE-FRNIS----DVKIKQ--DNNT----KITLM---------------
-------FDPEHGLEER---TI--AEQ---F-----------------------------
------------------

Wolbachia_endosymbiont_D._simulans_WP_015587839_alpha
------------------------------------------------------------
------------------------------------------------------------
------------------------------------------------------------
------------------------------------------------------------
------------------------------------------------------------
------------------------------------------------------------
------------------------------------------------------------
------------------------------------------------------------
------------------------------------------------------------
------------------------------------------------------------
------------------------------------------------------------
--------------------------------------------------NV--GYIASS
------LPKSQEVSK--------------LLQ--------ELNFINIAEA----SKPE--
------------------------------------------------------------
-----------------------------------VDLLIVVGGDGFMLRT---LHDYV-
--IGNKDTHVYGINTGN-------------------V---GFLM--N---------KCFK
DP--IDHI-------EH-----------------------------AVPTQLTLLKMEAT
DIS------------------------------------------GKKH-----------
---------------------------HY--IAVNEVYVFRN----ANQIVEMNI-TIND
-------KLK----VEKFRGDGIILSTPTGSTAYNFSAGG---PILPLNSNLFA--L-TS
I--------NS??-?---?Y----Y-PRHW----NGALI-SNDTIVQI-DIN------DV
KNRP-ALVVSDYKE-FHDIS----QVKIQK--DHEN----TVTLL---------------
--------------FD--------KDC-----PLN--ERIFD------QQF---------
------------------

Rhodovibrio_salinarum_WP_027289670_alpha
------------------------------------------------------------
------------------------------------------------------------
------------------------------------------------------------
------------------------------------------------------------
------------------------------------------------------------
------------------------------------------------------------
------------------------------------------------------------
------------------------------------------------------------
------------------------------------------------------------
------------------------------------------------------------
------------------------------------------------------------
--------------------------------------------------RI--GFVAS-
-DAPEAEEALARLTDRY--------------DS-------------VPPE----------
------------------------------------------------------------
----------------------------------ESDVIVALGGDGLMLES---LHKHM-
--DR-HVP-IYGMNRGT-------------------I---GFLM-NE----YSE--DNLV
ER--LQRA-------DL-----------------------------VRLHPLRMVAER-M
NG------------------------------------------QGETQ-----------
---------------------------TA--LAINEVSLLRE----SRQAAKIRV-SIDG
------VVRL----E-EMICDGILMATPAGSTAYNLSAHG---PIIPIGAPLLA--L-TP
I--------SA??-?---?F----R-PRRW----RGALL-PAKAEVQF-DIL------EA
RKRP-VSATADYTE-VRDVT----RVTVKE--DRSL----TTDLL---------------
-------FDPEHNLEER---IL--KEQ---F-----------------------------
------------------

Magnetospirillum_gryphiswaldense_WP_024081505_alpha
------------------------------------------------------------
------------------------------------------------------------
------------------------------------------------------------
------------------------------------------------------------
------------------------------------------------------------
------------------------------------------------------------
------------------------------------------------------------
------------------------------------------------------------
------------------------------------------------------------
------------------------------------------------------------
------------------------------------------------------------
--------------------------------------------------KI--AFVAS-
-DTQAGQAALARLMDRY------------PH---------------VPPD----------
------------------------------------------------------------
----------------------------------QADVIVALGGDGFVLET---LHCWI-
--DR-KVP-IYGMNRGT-------------------V---GFLM------------NSFR
EHGLMERL----HRAQG-----------------------------VVLHPLRMK----A
RLAD-----------------------------------------GSEV-----------
---------------------------EA--LAINEVSLFRQ----TRQAAKIRI-RIDG
------KERL----D-ELICDGVMVATAAGSTAYNLSAHG---PIIPLGADILA--L-TP
I--------SA??-?---?F----R-PRRW----RGALL-PQHARVSF-EVL-----EAG
KR-P-VSAVADYTE-ARDVI----EVEVRE--DRSV----SLTLL---------------
-------FDPEHNLEER---IL--AEQ---F-----------------------------
------------------

Pelagibacteraceae_bacterium_WP_083203951_alpha
------------------------------------------------------------
------------------------------------------------------------
------------------------------------------------------------
------------------------------------------------------------
------------------------------------------------------------
------------------------------------------------------------
------------------------------------------------------------
------------------------------------------------------------
------------------------------------------------------------
------------------------------------------------------------
------------------------------------------------------------
--------------------------------------------------KL--HFVFD-
-KTDKANQQKRKLLR-------------------------KFKSY-APHE----------
------------------------------------------------------------
-----------------------------------ADTIVVLGGDGFMLQT---LKKLG-
--KF-NKS-FYGINMGT-------------------Y---GFLM------------NKFK
TRKFMENL-------SK-----------------------------SKPITISA--LQ--
MIVKS------------------------------------KNNIAKKA-----------
-------------------------------IAINEISMFRQ----SKQAATIQI-KKGK
-------KII----MKKLSSDGVLVATPAGSTAYNLSVHG---PILSLNSKKLA--I-TP
I--------SP??-?---?F----R-PRRW----KGTIV-SDRSVINISNLN-----IKK
RP---VSVVADNVE-FRNIK----NVKIYI--NRKI----KFNLL---------------
--------------YDS-------KNS---L---NKKIKIEQV-----------------
------------------

Asticcacaulis_biprosthecium_WP_006274725_alpha
------------------------------------------------------------
------------------------------------------------------------
------------------------------------------------------------
------------------------------------------------------------
------------------------------------------------------------
------------------------------------------------------------
------------------------------------------------------------
------------------------------------------------------------
------------------------------------------------------------
------------------------------------------------------------
------------------------------------------------------------
------------------------------------------------------RLDFTA
SDRPEAQVACARLKA----------------------------LYGSAAN----------
------------------------------------------------------------
-----------------------------------PDVVVALGGDGFLLQS---LHRYL-
--KD-QVP-IFGMNRGS-------------------V---GFLL------------NDFS
EERLIERI----I--KS-----------------------------ESTLISPLS-MT-A
-LCR-------------------------------------D---GKEH-----------
---------------------------RA--LAFNEVSLLRQ----SHQGAKLRI-LIDG
------KERM----D-ELICDGALVSTPAGSTAYNLSAHG---PIIPLTAKALA--L-TP
I--------SA??-?---?F----R-PRRW----RGAIL-PHTAKVRIEALE-----VDK
RPISAAADTFEVRN-VISVDIAE-AEDLKA------------TLL---------------
-------FDAGKGYDER---VM--AEQ---F-----------------------------
------------------

Caulobacteraceae_bacterium_ANP47758_alpha
------------------------------------------------------------
------------------------------------------------------------
------------------------------------------------------------
------------------------------------------------------------
------------------------------------------------------------
------------------------------------------------------------
------------------------------------------------------------
------------------------------------------------------------
------------------------------------------------------------
------------------------------------------------------------
------------------------------------------------------------
------------------------------------------------------KLSFTA
SARPEAQEALRRLRHTY-----------------------------GEAG----------
------------------------------------------------------------
---------------------------------DSADVIVALGGDGHMLDT---LRRRL-
--KD-KKP-VYGMHRGT-------------------I---GFLM-NE----FDE--TDLQ
ER--VAKA-------EP--------------------------------IRVRPLVAR-C
-----------------------------------------ETAAGIVEE----------
-------------------------------RAFNEVSLFRQ----TAQTSKLRI-FIDG
------AERL----P-ELSCDGLMVATPAGSTAYNFSAHG---PILPINSRLLA--L-TP
I--------SP??-?---?F----R-PRRW----RGALL-PHRSVVRI-EVL-----EAD
RR-P-VSATADNVE-TRNVT----AVEIRE--DTAA----ALTLL---------------
-------FDPGHALDER---IV--REQ---F-----------------------------
------------------

Gallionellales_bacterium_OGS93157_beta
------------------------------------------------------------
------------------------------------------------------------
------------------------------------------------------------
------------------------------------------------------------
------------------------------------------------------------
------------------------------------------------------------
------------------------------------------------------------
------------------------------------------------------------
------------------------------------------------------------
------------------------------------------------------------
------------------------------------------------------------
--------------------------------------------------NV--ALIGKH
-KAPEIAGPLLSLAA-F------------LSSR-------GLNVV-VDSL----TAEQV-
----------------------------------------------------------KD
SPYPAMSLNE---------------------MANVVDLAIVIGGDGTMLNI---ARTLS-
--PY-QVP-LVGVNQGR-------------------L---GFLT--D----LTL--ENMQ
DS--MEAM----L--DG-----------------------------KFVTEQRLL-LS-A
RVLR-------------------------------------N---DVEIS----------
---------------------------SG--LAFNEVVVHRS---NISSMIEFEV-RIDG
-------EYL----Y-NQRADGLIVSSPTGSTAYALSAGG---PILHPSLDVLE--L-VP
V--------CPHT-L---SN----R-P--I-------VV-KSSSVLEI-LMH--------
RT-SDIHVRYDSHT-SCDLQLHD-KIIVTR---HPE----AACLL---------------
-------HPVGHSYYHT----L--REK---L-LWN-------------QTL---------
------------------

Sulfuricella_denitrificans_WP_009206302_beta
------------------------------------------------------------
------------------------------------------------------------
------------------------------------------------------------
------------------------------------------------------------
------------------------------------------------------------
------------------------------------------------------------
------------------------------------------------------------
------------------------------------------------------------
------------------------------------------------------------
------------------------------------------------------------
------------------------------------------------------------
--------------------------------------------------TI--ALIGKY
-NSPEIGDSLLRLAK-F------------LVEQ-------EHTVL-LERQ----TAE---
--------------------------------------------------------STGV
TDYPLADLEQ---------------------IGEQADLAVVLGGDGTMLNI---ARSLY-
--TF-GVP-LVGINQGR-------------------L---GFLT--D----VSV--DTML
ET--MAEI----L--AG-----------------------------DYLSEARFL-LN-V
TIRR-------------------------------------Q---GENVY----------
---------------------------EA--CAFNDAVVSKG---ATARLIELEI-FVDG
-------QFV----Y-SQRSDGMIISTPTGSTAYALSSGG---PILHPTLEAVV--L-VP
I--------CPHT-L---SN----R-P--I-------AV-NSESTIEL-LLL------HA
DD---ARVHFDGQR-HFDLKEND-WVIVRR---SKQ----MVRLL---------------
-------HPFGHSYYDM----L--RQK---L-HWG--EKL--------------------
------------------

Formivibrio_citricus_WP_091190988_beta
------------------------------------------------------------
------------------------------------------------------------
------------------------------------------------------------
------------------------------------------------------------
------------------------------------------------------------
------------------------------------------------------------
------------------------------------------------------------
------------------------------------------------------------
------------------------------------------------------------
------------------------------------------------------------
------------------------------------------------------------
--------------------------------------------------TI--AIVGRP
-ATPALGEPMHRLVS-M------------LSSS-------GVRVL-VEES----AAQE--
---------------------------------------------------------HDV
TACQAVSQEN---------------------IGKLADLVIVLGGDGVMLGA---ARMVA-
--PY-HVP-VVGVNMGR-------------------L---GFLT--D----LSV--SEME
AQ--VEAI----L--KG-----------------------------AFNPEDRIM-LE-A
RVMR-------------------------------------E---GREID----------
---------------------------RQ--LAFNDVVMSRG---SCGSMIEFEQ-FING
-------KFV----C-RQRADGIIVSTPTGSTAYALASGG---PILHPSLPAIA--L-VP
I--------CPQS-L---SN----R-P--I-------VV-TDSCRVEL-VLT------GA
RD-V-VHVFYDNQS-ECRLQEQD-RLVIRR---FRN----TLRIL---------------
-------HPHSYHYYDT----L--REK---L-RWSAQPQLL-------------------
------------------

Eikenella_corrodens_WP_049259188_beta
------------------------------------------------------------
------------------------------------------------------------
------------------------------------------------------------
------------------------------------------------------------
------------------------------------------------------------
------------------------------------------------------------
------------------------------------------------------------
------------------------------------------------------------
------------------------------------------------------------
------------------------------------------------------------
------------------------------------------------------------
--------------------------------------------------RI--GIVTRP
-NTPQLGETLSELVAFF------------LEN--------SIEVL-LDEE----CGNDLS
A-------------------------------------------------------NPLA
ENCRRVAKED---------------------MGTCCDLVLVLGGDGTFLSV---ARQLA-
--PY-RIP-IMGVHLGH-------------------L---GFLT--Q----VPR--QNMI
AD--ISRM----L--AG-----------------------------QYLPEERIM-LE-C
TVQRH----------------------------------------DESDC----------
---------------------------TA--LALNEVVISRG---GLGQMIEFEV-FINQ
-------EFV----Y-TQRSDGLIVSTPTGSTAYALAAGG---PILQSTLRALT--L-VP
I--------CPQS-M---TN----R-P--I-------VV-PDSCEIEI-LIT------KA
DN---ARVHCDGQS-HIDLHSMN-RLTIRR---YRN----TLRVL---------------
-------HPTNYQYYKT----L--RQK---L-HWG--EQLV-------------------
------------------

Methylobacillus_rhizosphaerae_WP_089376003_beta
------------------------------------------------------------
------------------------------------------------------------
------------------------------------------------------------
------------------------------------------------------------
------------------------------------------------------------
------------------------------------------------------------
------------------------------------------------------------
------------------------------------------------------------
------------------------------------------------------------
------------------------------------------------------------
------------------------------------------------------------
--------------------------------------------------TV--ALIGKY
-MNPETRDQILALAR-F------------LAER-------QIGVF-VEEK----TAQH--
---------------------------------------------------------SSI
KGYTTLQMNA---------------------IGAYADLAIVLGGDGTMLTV---ARALL-
--DY-KIP-LVGVNRGR-------------------F---GFLT--D----INS--DHML
DS--VAGI----L--DG-----------------------------KYDTEQRIL-LEAC
-IVRA----------------------------------------GQTVG----------
---------------------------QG--YALNDVVINKN---GLARLIELEI-HVDG
-------HFV----Q-KQRSDGLIVATPTGTTAYSLSAGG---PILHPMLDAIA--L-VP
I--------CPHT-L---SN----R-P--I-------AI-GSASEVVV-EVV------HA
ED---ASVHLDGQM-KMALQPGD-RVQIKC---AKN----KITLL---------------
-------HPPGHNHFDV----L--REK---L-HWG-------------------------
------------------

Escherichia_coli_gamma
------------------------------------------------------------
------------------------------------------------------------
------------------------------------------------------------
------------------------------------------------------------
------------------------------------------------------------
------------------------------------------------------------
------------------------------------------------------------
------------------------------------------------------------
------------------------------------------------------------
------------------------------------------------------------
------------------------------------------------------------
--------------------------------------------------CI--GIVGHP
-RHPTALTTHEMLYR-W------------LCTK-------GYEVI-VEQQ----IAHEL-
----------------------------------------------------------QL
KNVKTGTLAE---------------------IGQLADLAVVVGGDGNMLGA---ARTLA-
--RY-DIK-VIGINRGN-------------------L---GFLT--D----LDP--DNAQ
QQ--LADV----L--EG-----------------------------HYISEKRFL-LE-A
QVCQ-------------------------------------Q---DCQKR----------
---------------------------IS--TAINEVVLHPG---KVAHMIEFEV-YIDE
-------IFA----F-SQRSDGLIISTPTGSTAYSLSAGG---PILTPSLDAIT--L-VP
M--------FPHT-L---SA----R-P--L-------VI-NSSSTIRL-RFS------HR
RN-D-LEISCDSQI-ALPIQEGE-DVLIRR---CDY----HLNLI---------------
-------HPKDYSYFNT----L--STK---L-GWS--KKLF-------------------
------------------

Vibrio_cholerae_VC_0853_gamma
------------------------------------------------------------
------------------------------------------------------------
------------------------------------------------------------
------------------------------------------------------------
------------------------------------------------------------
------------------------------------------------------------
------------------------------------------------------------
------------------------------------------------------------
------------------------------------------------------------
------------------------------------------------------------
------------------------------------------------------------
--------------------------------------------------VL--AIIGKP
-RDQQAIQTHKEIYH-W------------LRSL-------GYTVF-IDDR----LREIL-
---------------------------------------------------T----DLPT
EHFASLIELG-----------------------KKADLAIVVGGDGNMLGA---ARVLS-
--RF-DIS-VIGVNRGN-------------------L---GFLT--D----LNP--EDFQ
QR--LQEV----L--DG-----------------------------HYLQETRFL-LE-A
EIHR-------------------------------------H---GQVKS----------
---------------------------HN--AALNEAVLHPG---KIAHMIEFEV-YIDD
-------NFA----F-SQRSDGLIVSTPTGSTAYSLSGGG---PILSPSLNAIT--L-VP
M--------FPHT-L---SC----R-P--L-------VV-GGNQRIKL-VVS-----PEN
RG-T-QEVSCDGQV-SLPVSPGD-EIHIYQ---SPN----VLKLI---------------
-------HPQDYSYYHV----L--RTK---L-GWS--SKLF-------------------
------------------

Photobacterium_indicum_WP_107255008_gamma
------------------------------------------------------------
------------------------------------------------------------
------------------------------------------------------------
------------------------------------------------------------
------------------------------------------------------------
------------------------------------------------------------
------------------------------------------------------------
------------------------------------------------------------
------------------------------------------------------------
------------------------------------------------------------
------------------------------------------------------------
--------------------------------------------------TI--ALIGKP
-RNPDALQTHKTLFD-W------------LTGK-------GYDVL-VDHR----LANDLD
VP------------------------------------------------------QDCL
CDLLT--------------------------IGDKANLAIVVGGDGNMLGA---ARVLS-
--RF-DIA-VIGVNRGN-------------------L---GFLT--D----LDP--ESFK
EE--LTRV----L--EG-----------------------------EFVTERRFL-LE-A
EVHR-------------------------------------H---GQIKS----------
---------------------------RN--AALNEAVLHPD---KIAHMIEFEV-YIDD
-------NFA----F-SQRSDGLIIATPTGSTAYSLSGGG---PILSPSLNAIA--L-VP
M--------FPHT-L---SS----R-P--L-------VV-DGDRCIKL-LVS-----PDN
GS-T-LEVSCDGQV-SLPVSPGD-EVHIYQ---SPE----QLQLI---------------
-------HPKNYNYYGV----L--RAK---L-GWS--SKLF-------------------
------------------

Deltaproteobacteria_bacterium_HGW_PKN12252_delta
------------------------------------------------------------
------------------------------------------------------------
------------------------------------------------------------
------------------------------------------------------------
------------------------------------------------------------
------------------------------------------------------------
------------------------------------------------------------
------------------------------------------------------------
------------------------------------------------------------
------------------------------------------------------------
------------------------------------------------------------
--------------------------------------------------RV--ALYAKK
-NHPHASIFAAEVMN-W------------LLSR-------GLEVL-LEED----LAKS--
--------------------------------------------------------LSIR
RDYVDSDIPE------------------------RADLVIILGGDGTLISV---ARHLG-
--DR-EKP-ILAVNLGS-------------------L---GFLT--E----ITK--DETF
AT--LERV----L--AG-----------------------------DYELSRRMK-LD-C
VVLR-------------------------------------D---GIQVG----------
---------------------------HY--SVLNDVVINKG---ALARIIDMEA-MVDG
-------HYL----T-TFKADGLIVATPTGSTAYNLAAGG---PIIDPQVNSLV--I-TP
I--------CPHT-L---TN----R-P--L-------IV-PGDAVIRL-HVT-----FDD
QM---VHLTADGQV-GMQLQLGD-IIELQQ---SAV----HTLLI---------------
-------KSPTKDYFEV----L--RAK---L-RWG--ER---------------------
------------------

Geoalkalibacter_subterraneus_WP_040199396_delta
------------------------------------------------------------
------------------------------------------------------------
------------------------------------------------------------
------------------------------------------------------------
------------------------------------------------------------
------------------------------------------------------------
------------------------------------------------------------
------------------------------------------------------------
------------------------------------------------------------
------------------------------------------------------------
------------------------------------------------------------
--------------------------------------------------RV--GLYAKK
-HHPDAVGFGREVMN-W------------LLAR-------NIEVM-LEED----LASA--
--------------------------------------------------------LGVT
RDYVDDEIPE------------------------RSDLIIVLGGDGTLISV---ARHVG-
--AR-MKP-ILGVNLGS-------------------L---GFLT--E----ITQ--DETF
TT--LERV----V--KG-----------------------------DFEVSGRLM-LD-A
VVRR-------------------------------------D---GNEIA----------
---------------------------RY--SVLNDAVINKG---ALARIIDMEA-WVDQ
-------DYL----T-TFKADGLIIATPTGSTAYNLAAGG---PIIYPGLNCLV--I-SP
I--------CPHM-L---TN----R-P--V-------IV-SSKSVIRI-EVK-----FQD
QH---VVLTADGQV-GMPLRGGD-VVELRR---SQT----RTMLV---------------
-------KSPSKNYFEV----L--RAK---L-RWG--ER---------------------
------------------

Pelobacter_acetylenicus_WP_072287119_delta
------------------------------------------------------------
------------------------------------------------------------
------------------------------------------------------------
------------------------------------------------------------
------------------------------------------------------------
------------------------------------------------------------
------------------------------------------------------------
------------------------------------------------------------
------------------------------------------------------------
------------------------------------------------------------
------------------------------------------------------------
--------------------------------------------------RI--GVYAKY
-NHPDAVMLARDVVC-W------------LRGR-------GLEVF-LEKN----LACNM-
--------------------------------------------------------AGQE
PGYDRAAIPA------------------------MVDLIVVLGGDGTLISV---ARKVC-
--GR-DVP-ILGVNLGS-------------------L---GFLT--E----ITR--GELY
LS--LEKV----L--KG-----------------------------EYTLSERMM-LN-A
VVLR-------------------------------------D---GIEAG----------
---------------------------SF--CVLNDIVINKG---AIARIIDMEV-SVDS
-------AYL----T-TFKADGLIIATPTGSTAYNLSAGG---PIISPGLHCLV--V-TP
I--------CPHM-L---AN----R-P--L-------IV-ADTACIRI-EMK-------F
RD-QDVVLTADGQV-GMALEAGD-VVEIRR---AGR----STRLI---------------
-------KSPSKDYFEV----L--RTK---L-GWG--ER---------------------
------------------

Sulfurimonas_denitrificans_WP_011372715_epsilon
------------------------------------------------------------
------------------------------------------------------------
------------------------------------------------------------
------------------------------------------------------------
------------------------------------------------------------
------------------------------------------------------------
------------------------------------------------------------
------------------------------------------------------------
------------------------------------------------------------
------------------------------------------------------------
------------------------------------------------------------
--------------------------------------------------KV--GVILRP
-SSPQLKSGYEKLEK--------------IFSSY------SIEVL-IEDK----SAKMI-
--------------------------------------------------------GASG
ASFKKICNE--------------------------CDFLVSFGGDGTLIST---VRKSF-
--DY-DIP-ILGIHAGN-------------------L---GFLA--D----LSL--DELD
SF--VEKI----T--QN-----------------------------RYKIDERAV-LE-A
TVIKN----------------------------------------EKEI-----------
---------------------------KM--YAFNDVVLTRT---RVSNMIHIET-LVNS
-------RSF----N-TYYGDGVVVSTPTGSTAYNLSAGG---PVLFPMSNVFA--L-TP
I--------CPHS-L---TQ----R-P--V-------VL-PGKFTIEM-KTS------EE
RA----LIIIDGQD-VHELELGE-SVHIKL---ATK----TVKLM---------------
-------HKEEYNYFDV----L--KEK---L-RWGE------------------------
------------------

Arcobacter_sp._PLY10525_epsilon
------------------------------------------------------------
------------------------------------------------------------
------------------------------------------------------------
------------------------------------------------------------
------------------------------------------------------------
------------------------------------------------------------
------------------------------------------------------------
------------------------------------------------------------
------------------------------------------------------------
------------------------------------------------------------
------------------------------------------------------------
--------------------------------------------------KA--GFILKP
-DSPEIKDEYNIIKNHF------------LRA--------NIEVA-LEKN----SANMI-
---------------------------------------------------G----EKGG
VELDELSENS--------------------------DFLVSIGGDGTLISV---VRRSF-
--KH-HIP-VLGIHQGT-------------------L---GFLT--D----IRL--SEVE
NF--LALM----F--EH-----------------------------KYRIDHRMM-IKGC
---------------------------------------------AKEQ-----------
---------------------------NF--VAFNDIVISRK---SMSSMISLDA-KIDG
-------KHF----N-SYYGDGVIISTPTGSTAYNLSVGG---PVVFPLTEAFI--V-TP
I--------APHS-L---TQ----R-P--L-------VL-PADFKIEF-TIT------DN
QG---ALVIIDGQD-TYEINENE-SIKIEI---SDN----KAKLI---------------
-------HRCQRNYFEV----L--NEK---L-RWGN------------------------
------------------

Sulfuricurvum_sp._OHD77037_epsilon
------------------------------------------------------------
------------------------------------------------------------
------------------------------------------------------------
------------------------------------------------------------
------------------------------------------------------------
------------------------------------------------------------
------------------------------------------------------------
------------------------------------------------------------
------------------------------------------------------------
------------------------------------------------------------
------------------------------------------------------------
--------------------------------------------------RV--GMLLRP
-STPELKEMFFEAKR--------------IFESR------GIEVI-IDNI----------
--------------------------------------------------------SGGM
IDVMGQPFDM---------------------MCQNCDFLVTIGGDGTLISA---VRRSY-
--RY-QLP-VLGIHAGK-------------------L---GFLA--D----LDF--AELE
SF--VDKM----I--EG-----------------------------EYRIDQRAV-LQ-A
TIVTPN---------------------------------------GES------------
---------------------------QI--FAFNDIVLTRP---SIAKMISLET-YVDG
-------RSF----N-TYYGDGVVVSTPTGSTAYNLSAGG---PVLFPLTQVFA--L-TP
I--------CPHS-L---TQ----R-P--V-------VL-PGHFEIEM-KTP-------D
AS---ALVIVDGQD-LVEISDCD-TVHIKL---ASG----AAHLI---------------
-------HRKEFNYFEV----L--KEK---L-GWGN------------------------
------------------

Campylobacterales_bacterium_OYZ35750_epsilon
------------------------------------------------------------
------------------------------------------------------------
------------------------------------------------------------
------------------------------------------------------------
------------------------------------------------------------
------------------------------------------------------------
------------------------------------------------------------
------------------------------------------------------------
------------------------------------------------------------
------------------------------------------------------------
------------------------------------------------------------
--------------------------------------------------RV--GIVLRP
-STPELKDMFLEAKR--------------VFESR------SIEVS-IDHV----------
--------------------------------------------------------SGGM
IDVMGQPFDH---------------------MCRNSDFLVTIGGDGTLISA---VRRSY-
--EY-QIP-VLGIHAGK-------------------L---GFLA--D----LDF--GELE
SF--IDDL----L--AG-----------------------------DYRIDKRAM-LE-A
TITTQH---------------------------------------GES------------
---------------------------KV--VAFNDIVLTRP---SISKMIRLET-YVDG
-------RNF----N-TYYGDGVVISTPTGSTAYNLSAGG---PVLFPLTQVFA--L-TP
I--------CPHS-L---TQ----R-P--V-------VL-PGHFEIEV-KTS-------D
SS---ALVIVDGQD-MVEISDKD-TVHIKL---ADG----GAHLI---------------
-------HRKEFNYFEV----L--KEK---L-GWGN------------------------
------------------

Microcystis_aeruginosa_WP_061430607_cyano
------------------------------------------------------------
------------------------------------------------------------
------------------------------------------------------------
------------------------------------------------------------
------------------------------------------------------------
------------------------------------------------------------
------------------------------------------------------------
------------------------------------------------------------
------------------------------------------------------------
------------------------------------------------------------
------------------------------------------------------------
--------------------------------------------------KI--GIIYND
-IKPIACKTAHQIQDQL------------LSL--------GCQVF-MATGSGGLLGHSK-
--------------------------------------------------------PSRP
VCFTPIDQLV------------------PPHFDQDLSFAIVLGGDGTVLSA---ARQLA-
--TL-NLP-LLTVNTGH-------------------M---GFLT--E----IYL--NQLE
PA--LELV----L--EG-----------------------------NYTIENRSM-IT-V
RLFR-------------------------------------E---DTLLW----------
---------------------------EA--LSLNEVVVHRE---PLTSMCHFEI-QIGE
-------HAP----V-DIAADGVILSTPTGSTAYALSAGG---PVITPDVPVLQ--L-AP
I--------CPHS-L---AS----R-S--L-------VF-SDKETVNI--FP-----ATA
NR---MVMVVDGNG-GSYILPED-RINVQK---SPH----QVHFI---------------
-------RLQSTEFFRI----L--REK---L-GWG--LPHIA------KPTSVELP----
------------------

Pleurocapsa_minor_WP_015144585_cyano
------------------------------------------------------------
------------------------------------------------------------
------------------------------------------------------------
------------------------------------------------------------
------------------------------------------------------------
------------------------------------------------------------
------------------------------------------------------------
------------------------------------------------------------
------------------------------------------------------------
------------------------------------------------------------
------------------------------------------------------------
--------------------------------------------------KA--GIIYND
-EKPIATRVAAELRD-K------------LKS--R-----GWEIV-METG----RGGLL-
GYSKPN---------------------------------------------R----PVCH
TRIEQLVPPH---------------------FDENLSFAIVLGGDGTVLAA---FRQLA-
--PC-GIP-LLTINTGH-------------------M---GFLT--E----TYV--NHLP
QA--IEKL----L--QH-----------------------------DYEIEARSM-LT-V
QLFRE----------------------------------------DNLLW----------
---------------------------EA--LCLNEMVVHRE---PLTSMCHFEI-QIGR
-------HAA----V-DIAADGVIVSTPTGSTAYSLSAGG---PVVTPDVPVMQ--L-AP
I--------CPHS-L---AS----R-A--L-------VF-SDTETVNI--FP-----ATP
NR---MVMVVDGNA-GCYVLPED-RIHIEK---SPY----TARFI---------------
-------RLQPPEFFRI----L--REK---L-GWG--LPHIA------KPTSVELP----
------------------

Leptolyngbya_ohadii_WP_088892783_cyano
------------------------------------------------------------
------------------------------------------------------------
------------------------------------------------------------
------------------------------------------------------------
------------------------------------------------------------
------------------------------------------------------------
------------------------------------------------------------
------------------------------------------------------------
------------------------------------------------------------
------------------------------------------------------------
------------------------------------------------------------
--------------------------------------------------KA--GIIYND
-TKPIACRIAQELTD-K------------LTA--L-----GWEVL-ATTG----QGGIL-
GYSKPG---------------------------------------------R----PVCH
TPITQLTPPG---------------------FDEDMKFAIVLGGDGTVLAA---FRQVA-
--PQ-QIP-LLTVNTGH-------------------M---GFLT--E----TYL--NYLP
QA--IDAV----V--EG-----------------------------KYEVESRSM-LT-V
QVWRE----------------------------------------GGLMW----------
---------------------------EA--LCLNEMVLHRE---PLTSMCHFEI-EIGR
-------HAP----V-DIAADGIIISTPTGSTAYSLSAGG---PVITPGVPVLQ--L-VP
I--------CPHS-L---AS----R-A--L-------VF-SNTEPVTI--YA------AN
RD-P-LVMVVDGNA-GCCVLPED-HVRVLR---SPY----AARFI---------------
-------RLRPNEFFHV----L--REK---L-GWG--LPHVA------KPTSVELP----
------------------

Crinalium_epipsammum_WP_015203684_cyano
------------------------------------------------------------
------------------------------------------------------------
------------------------------------------------------------
------------------------------------------------------------
------------------------------------------------------------
------------------------------------------------------------
------------------------------------------------------------
------------------------------------------------------------
------------------------------------------------------------
------------------------------------------------------------
------------------------------------------------------------
--------------------------------------------------KA--GIIYND
-VKPIACRIATELRD-K------------LKS--C-----GWDVC-MATG----EGGIL-
GYSQPD---------------------------------------------R----PVCH
TAIESLAPPG---------------------FDADMSFAIVLGGDGTVLAA---FRQVA-
--PC-GIP-LLTVNTGH-------------------M---GFLT--E----VYL--NELS
KA--IASV----V--AG-----------------------------EYEVEERAM-LS-V
KLVRD----------------------------------------DYMLW----------
---------------------------EA--LCLNEMVIHRE---PLTSMCHFEV-VVGR
-------HAM----V-DIAADGIIVSTPTGSTAYSLSAGG---PVVAPGVAALQ--L-VP
I--------CPHS-L---AS----R-A--L-------VF-ADTEPVTI--YP-----AIT
NR---LVMVVDGNA-GCYVLPED-QVHLER---SRY----NARFI---------------
-------RLQSPEFFKI----L--REK---L-GWG--LPHIA------KPTSVELP----
------------------

Lokiarchaeum_sp._GC14_75_KKK40883_Archaea_Asgard
------------------------------------------------------------
------------------------------------------------------------
------------------------------------------------------------
------------------------------------------------------------
------------------------------------------------------------
------------------------------------------------------------
------------------------------------------------------------
------------------------------------------------------------
------------------------------------------------------------
------------------------------------------------------------
------------------------------------------------------------
--------------------------------------------P------I--ALACRM
-DSEKAIKLAKKIFE-F------------LVK--K-----GEIVY-LETR----IAPKI-
---------------------------------------------------F----PHNG
MDLGDMTSDN-------------------------IKFIVVIGGDGSILRV---VGSLS-
--QK-DPPPILGVNIGS-------------------I---GFLD--E----SDE--VTVF
ED--LVKV----L--NE-----------------------------DYEIELCSK-IT-P
FLVKNS-----------------------------------D---EIRLN----------
-------------------------------NALNEVLIVSS---KSSKILQISI-RINS
-------VFL----N-RSYLDGVIISTSTGSTAYNLSAGG---AIVNPILEIIQ--I-TP
L--------NSFAGS---GL----K-P--I-------IV-PMESEIEI-QLL------RP
RL-D-GKIVIDGQRIIKKIPSNT-KIRIRK---SNS----RTKFI---------------
--------RLSENYYSR----L--REK---I------IGTIH------VPLDDSPEE---
------------------

Candidatus_Odinarchaeota_archaeon_LCB_4_OLS17841_Archaea_Asgard
------------------------------------------------------------
------------------------------------------------------------
------------------------------------------------------------
------------------------------------------------------------
------------------------------------------------------------
------------------------------------------------------------
------------------------------------------------------------
------------------------------------------------------------
------------------------------------------------------------
------------------------------------------------------------
------------------------------------------------------------
--------------------------------------------------RV--LLKVRP
--DLVNSPIKKRILD-A------------IEER-------NLKLY-LEPE----SVGE--
--------------------------------------------------------NDEG
REVVEPGKAD-------------------------VDCAIIVGGDGTILYT---IRNL--
--PA-KCPLILGVDAGT-------------------T---GFLS--E----ITP--DEIE
PA--LDRL----L--NG-----------------------------EYKVSKSFR-LK-T
FI---------------------------------------D---DVVLP----------
-------------------------------EAVNEVLVTTE----PGKSVKLDV-YIDN
-------HFL----N-SVVADGVIVATPTGSTAYGLSAGG---SIIDPDLEAYT--I-VP
V--------APFK-A---SL----S-P--I-------VL-SSDKVVAI-KSA-----GRG
RN---PIVVIDGQV-QYSLTRNE-VIRILK---SEN----YAPFI---------------
--------RFRDEFYSK----I--REK---LLTVNHISEL--------------------
------------------

Candidatus_Bathyarchaeota_archaeon_B26_1_KYH42137_Archaea_TACK
------------------------------------------------------------
------------------------------------------------------------
------------------------------------------------------------
------------------------------------------------------------
------------------------------------------------------------
------------------------------------------------------------
------------------------------------------------------------
------------------------------------------------------------
------------------------------------------------------------
------------------------------------------------------------
------------------------------------------------------------
--------------------------------------------------??--??????
-?????MRLAEQVSR-H------------LKSK-------GFKVF-MEEN----LAKRL-
---------------------------------------------------G----SREA
VSIEEMR----------------------------ADLVITIGGDGTILRT----CLRL-
--PK-PEPPILAIDMGV-------------------R---GFLT--E----VPP--ERAV
EA--VDRY----I--KG-----------------------------EYNMKRCSK-LA-S
YIG------------------------------------------GRRLP----------
-------------------------------DALNEIFVTSR---SLAKLLHVRV-WKNG
-------SLV----T-DCRVDGVIVASQVGSTGYSLSAGG---PILDPELDAFV--V-TP
V--------CPLT-V---V-----K-P--T-------VF-ASNTVLTI-ELV------KP
KS---ATVVIDGHY-QTQMSREEPLIKIKK---SEH----ETVFI---------------
--------RFKDDFYHR----L--KTR---L-LFVKEEADLE------------------
------------------

Crenarchaeota_group_1_archaeon_SG8_32_3_KON32335_Archaea_TACK
------------------------------------------------------------
------------------------------------------------------------
------------------------------------------------------------
------------------------------------------------------------
------------------------------------------------------------
------------------------------------------------------------
------------------------------------------------------------
------------------------------------------------------------
------------------------------------------------------------
------------------------------------------------------------
------------------------------------------------------------
--------------------------------------------------SV--GLVARY
-DKKQAFELANELVK-H------------LRNK-------GLEVY-IEDT----IARKV-
--------------------------------------------------------NTPA
ETVQLKNMKT--------------------------DFIITIGGDGTILRA----CLSV-
--PE-PEPPILAINMGV-------------------R---GFLT--E----VEP--REAC
NA--VDRT----L--KG-----------------------------EFKIEKCTK-LA-V
SA---------------------------------------D---GENVP----------
-------------------------------DALNDVVISAG---EPSKILYTQI-YKDD
-------EPI----L-KCQADGFIVSTQTGSTGYSLSAGG---PVLDPEVEAFV--L-TP
V--------CSLT-----VF----R-S--I-------VF-SLDSKVTI---------EAI
RP-KEVLVLVDGNY-SQVVTSKNPTLTITR---SKN----VASFI---------------
--------RFKEDFYHR----L--RSR---L-LF--------------KGM---------
------------------

Aigarchaeota_archaeon_NZ13_MG1_PUA33764_B9J98_02135_Archaea_TACK
------------------------------------------------------------
------------------------------------------------------------
------------------------------------------------------------
------------------------------------------------------------
------------------------------------------------------------
------------------------------------------------------------
------------------------------------------------------------
------------------------------------------------------------
------------------------------------------------------------
------------------------------------------------------------
------------------------------------------------------------
--------------------------------------------------KV--AVVYTP
-RKAGAVEMVGELSK-------------------------RLDVLGVESE----------
---------------------------------------------------A----FDSE
RVMSAGVKIS-------------------------ADLVIILGGDGTVLKG---IHSLS-
--DH-RTP-ILGVNFGR-------------------G---GYLS--E----LSP--DELL
TV--LDEV----L--KG-----------------------------SFAVEEVMK-LS-A
FV-------------------------------------------GNRK-----------
---------------------------LG--DIVNEVYVSSE---SIGKVIDFEV-VQGG
-------DTL----L-DGVADGVIISTPLGSTAYAMSAGG---PAVDHRLEVAV--V-VP
V--------CPLTRM---------S-P--L-------VL-PASRAITI-RFK------VP
R----VHVLIDGQI-REVLNAGE--LAISK---SEQ----TVRFV---------------
-----R-VKRECSFARR----L--KKR---L-R---------------------------
------------------

Geoglobus_ahangari_GAH_01436_Archaea_Euryarchaeota
------------------------------------------------------------
------------------------------------------------------------
------------------------------------------------------------
------------------------------------------------------------
------------------------------------------------------------
------------------------------------------------------------
------------------------------------------------------------
------------------------------------------------------------
------------------------------------------------------------
------------------------------------------------------------
------------------------------------------------------------
--------------------------------------------------RV--GIVYKY
----DSLNVAREVAD-F------------LREA-------G-----VKAE----------
--------------------------------------------------------LHHI
PTCSLED----------------------------CGIIVTVGGDGTILRT---LQELK-
-----NPPPIFGINTGR-------------------M---GILT--H----AEP--GDYR
KS--LLKA----V--NG-----------------------------ELEVEEFMR-IE--
ARYR-----------------------------------------DVEL-----------
-------------------------------TALNEVAILSS---AQARLIEYEV-VVNG
-------RVI----D-SMRADGAIFSTPVGSTAYSLSAGG---PIIDPYTSAIC--F-TP
V--------SPFR-V---GW----R-P--W-------VF-SGDREVVF-RLK------PL
RD---AVAIADGNR-AVEVEAGG-EVVIRK---SKH----PAR-----------------
-------------FFRV-------ESR---LKKIAEKMRKLR------------------
------------------

Ferroglobus_placidus_Ferp_0897_Archaea_Euryarchaeota
------------------------------------------------------------
------------------------------------------------------------
------------------------------------------------------------
------------------------------------------------------------
------------------------------------------------------------
------------------------------------------------------------
------------------------------------------------------------
------------------------------------------------------------
------------------------------------------------------------
------------------------------------------------------------
------------------------------------------------------------
--------------------------------------------------RV--ALVYKK
-ESESVAERVRK----F------------LERVS------DVAVF-SSPT----------
---------------------------------------------------------TEL
EDF---------------------------------DVLVIVGGDGTVLRT---VQEIK-
-----NVPPTFVVNTGR-------------------V---GIFS--H----ANA--EDFE
DK--LEEA----L--KS------------------------------MEYESFMR-LE-A
KV---------------------------------------K---GSIL-----------
-------------------------------RALNEISVLTH---TPSRLLKFEI-SVDG
-------ELI----E-EMRSDGMIFSTPLGSTAYNLSSGG---PIVDPKLEAIV--I-TP
V--------SPFR-L---GW----R-P--W-------VV-SGERTILT-RVE-------L
RE---AVVVADGQK-SVVIEPGE-VVEVKK---SKY----PV------------------
------------NFFKV-------EKR---LEKMSKKVRELT------------------
------------------

Methanosarcina_vacuolata_WP_048120851_Archaea_Euryarchaeota
------------------------------------------------------------
------------------------------------------------------------
------------------------------------------------------------
------------------------------------------------------------
------------------------------------------------------------
------------------------------------------------------------
------------------------------------------------------------
------------------------------------------------------------
------------------------------------------------------------
------------------------------------------------------------
------------------------------------------------------------
--------------------------------------------------KI--GISARC
-DRPEVIEKVREILA-H------------FSS--------KVQIF-VATP----TAEV--
---------------------------------------------------L----GMEG
TPIERMRGEG-------------------------VELIISVGGDGTVLRN---IAKM--
--KD-PLP-ILGINMGT-------------------L---GFLV--D----VEP--EHAL
ET--IEEV----L--YG------------------------------FSYSDRMR-VD-V
FL---------------------------------------N---GEMLE----------
-------------------------------TATNEIAIMSA---KPAKIIQFEV-YVED
-------CLL----D-SMRADGVVFATPTGSTAYAMSAGG---PIISPRVSAIV--V-VP
V--------APFK-L---SS----R-P--W-------VI-PSDSEITI-RLS-----APK
KE---AVIAIDGQK-SYRIKPDD-VVKLKK---SRF----PARFV---------------
-------RISDTCFYER----V--QRK---L-T---------------------------
------------------

Methanolobus_vulcani_WP_091710834_Archaea_Euryarchaeota
------------------------------------------------------------
------------------------------------------------------------
------------------------------------------------------------
------------------------------------------------------------
------------------------------------------------------------
------------------------------------------------------------
------------------------------------------------------------
------------------------------------------------------------
------------------------------------------------------------
------------------------------------------------------------
------------------------------------------------------------
--------------------------------------------------KI--GIVSRF
-DQQDALDMVRKIYDEF--------------NS-------KVEIF-FSPK----TGKHLG
I-------------------------------------------------------TENC
LPVEQMQSAG-------------------------VQLIISVGGDGTVLRN---ISKM--
--KD-PLP-VLGINMGT-------------------L---GFLV--D----VPP--EDAI
KD--IADV----L--KG------------------------------FSYTERSR-LS-V
HL---------------------------------------N---DRRLQ----------
-------------------------------DATNEIVLITA---RPAKILTFRI-AIDD
-------SEI----E-DMRADGIVVATPTGSTAYAMSAGG---PIVDPRVDASI--I-VP
I--------APFK-L---SS----R-P--W-------IV-PGNSNIKV-EMT-----IPE
KE---AALVIDGQH-SYNMKEND-VVTVTR---AEN----PARFV---------------
-------SSSINGFYEK----V--QSK---L---S-------------------------
------------------

Methanothrix_soehngenii_WP_083804764_Archaea_Euryarchaeota
------------------------------------------------------------
------------------------------------------------------------
------------------------------------------------------------
------------------------------------------------------------
------------------------------------------------------------
------------------------------------------------------------
------------------------------------------------------------
------------------------------------------------------------
------------------------------------------------------------
------------------------------------------------------------
------------------------------------------------------------
--------------------------------------------------??--??????
-????????MDEIES-W--------------NS-------GVQIL-ADGD----LALT--
---------------------------------------------------I----GRPP
SSVQEMERLK-------------------------VDFIVSIGGDGTILRT---IHKMA-
--D--PVP-ILGINMGT-------------------L---GFLV--D----VEP--ADAL
ET--IKRL----L--SG------------------------------FVVDERSR-LK-L
LL---------------------------------------N---GVCMP----------
-------------------------------RATNEIAFLTA---SPAKMIEFEI-LVDG
-------SLM----E-DFRADGVIIATATGSTAYAMSAGG---PIVDPRVDAIV--L-VP
M--------APFK-L---SS----R-P--W-------VM-PGNSVIEV-RLK-----LPE
KE---ALVVVDGQS-STNISTKD-SIVISK---AKT----PARFV---------------
-------KAAKDGFYAK----V--KSK---L-A---------------------------
------------------

Candidatus_Micrarchaeota_archaeon_CG10_PIT85971_Archaea_DPANN
------------------------------------------------------------
------------------------------------------------------------
------------------------------------------------------------
------------------------------------------------------------
------------------------------------------------------------
------------------------------------------------------------
------------------------------------------------------------
------------------------------------------------------------
------------------------------------------------------------
------------------------------------------------------------
------------------------------------------------------------
--------------------------------------------------RV--GIAGRV
-ENPLATKTADRIWN-F------------LRKE-------GIKTE-VQKG----FLKKT-
---------------------------------------------------N----AREI
GEFD-------------------------------ADLVLSFGGDGTLLHV---FRELG-
--ER-SVP-VLGINCGE-------------------L---GFLT--D----VDY--GMIE
AH--ITNV----V--KG-----------------------------QYYIEPRAR-LD-F
SM---------------------------------------D---SERLP----------
-------------------------------PALNEGVIVPS---KPLTMLRYGL-NINQ
-------EYL----W-RDNADALIIATPTGTTGHALSAGG---PVVNYNARVIA--V-VP
M--------NSTN-Q---AS----R-P--L-------IV-PEDATVT--AYD-----INS
AS-P-PELVIDGQV---RMKCGS-EVSAKH---SKH-----SALL---------------
----ARVYASSYAAPRK----I--RKK---------------------------------
------------------

Candidatus_Diapherotrites_archaeon_CG11_PIN85140_Archaea_DPANN
------------------------------------------------------------
------------------------------------------------------------
------------------------------------------------------------
------------------------------------------------------------
------------------------------------------------------------
------------------------------------------------------------
------------------------------------------------------------
------------------------------------------------------------
------------------------------------------------------------
------------------------------------------------------------
------------------------------------------------------------
--------------------------------------------------VI--GITGRK
-ENRLAVETAKKAIY-F------------FDG--------KAKVI-TNKD----FIGK--
--------------------------------------------------------GKKL
AEIK-------------------------------CDLLLSFGGDGTLLKT---FREL--
--KR-EIP-VMGINCGN-------------------K---GFLQ--S----FSH--EKLE
DF--FPKI----L--SG-----------------------------EYHSDERTR----C
LAIA-------------------------------------D---GKKLP----------
-------------------------------EALNEVLLVPK---DAGRIIRYVL-SIGK
---------V----ERKEAGDGLIVATPTGSTAHSMSAGG---PIVKGNAKVFV--V-VS
I--------NPVD-W---KH----R-P--L-------II-NDHEKIVASEFE--------
KL-S-AVAVIDGQK-RFPVKK---KLEIKK---G--------KSV---------------
---------------------L--------LAIVD-------------------------
------------------

;
end;
