# Supplementary material for: Episodic evolution of a eukaryotic NADK repertoire of ancient provenance
Source: PLoS One. 2019 Aug 1;14(8):e0220447. doi: 10.1371/journal.pone.0220447 (PMC6675116; doi:10.1371/journal.pone.0220447)
Supplement: S1 File — See S2 Table for a list of files. (ZIP) [file pone.0220447.s003.zip › NADK-dataset/NADK_v62-holozoa.nexus]

#NEXUS
[ Title ]
begin taxa;
       dimensions ntax=99;
       taxlabels
             Homo_sapiens_NADK2_MITOCHONDRIAL
             Mus_musculus_NADK2_mito
             Xenopus_tropicalis_NADK2_mito
             Octopus_bimaculoides_Ocbimv22017871_NTRIM_mito
             Capitella_teleta_CapteT170107_mito
             Hypsibius_dujardini_OQV11409_NTRIM_mito
             Ramazzottius_varieornatus_GAU96705_RvY_08112_NADK2_mito
             Priapulus_caudatus_XP_014662053_NTRIM_NADK2_mito
             Mnemiopsis_leidyi_ML074232a_NTRIM_mito
             Amphimedon_queenslandica_XP_019855535_mito
             Oscarella_carmela_g.66666_mito
             Capsaspora_owczarzaki_XP_004365266.2_NITRIM_mito
             Guillardia_theta_109105_ITRIM_cryptophyte_mito
             Arabidopsis_thaliana_NADK3_mito
             Theobroma_cacao_NTRIM_NADK3_mito
             Oryza_sativa_XP_015651403_NADK3_mito
             Sorghum_bicolor_EER98776_NADK3_mito
             Physcomitrella_patens_PP1S69_47V6_NADK3_mito
             Klebsormidium_nitens_GAQ88637_streptophyte_mito
             Thalassiosira_pseudonana_XP_002296701_stramenopiles_mito
             Phaeodactylum_tricornutum_XP_002178684_stramenopiles_mito
             Homo_sapiens_NADK_CYTOPLASMIC
             Mus_musculus_NADK_cyto
             Xenopus_tropicalis_NADK_cyto
             Octopus_bimaculoides_Ocbimv22036801_cyto
             Capitella_teleta_CapteT168507_cyto
             Hypsibius_dujardini_OQV12611_ITRIM_cyto
             Ramazzottius_varieornatus_GAU98205_RvY_09383_cyto
             Priapulus_caudatus_XP_014663475_ITRIM_cyto
             Nematostella_vectensis_v1g93522_cyto
             Stylophora_pistillata_XP_022797462_cyto
             Hydra_vulgaris_XP_012567173_cyto
             Trichoplax_adhaerens_TriadT26765_cyto
             Mnemiopsis_leidyi_CTRIM_cyto
             Amphimedon_queenslandica_Aqu2.1.32577_ITRIM_cyto
             Oscarella_carmela_g.176965_g.177026_cyto
             Monosiga_brevicollis_MX1_XP_001749889_NTRIM_cyto
             Salpingoeca_rosetta_XP_004997035_NTRIM_cyto
             Capsaspora_owczarski_CAOG_004754_KJE94057_cyto
             Guillardia_theta_163085_cryptophyte_cyto
             Guillardia_theta_XP_005830771_52824_CURATED_cryptophyte_cyto
             Arabidopsis_thaliana_NADK1_CYTOPLASMIC
             Theobroma_cacao_NADK1_cyto
             Oryza_sativa_XP_015620997_NADK1A_cyto
             Sorghum_bicolor_SORBI_3003G432100_NADK1A_cyto
             Oryza_sativa_XP_015640515_NADK1B_cyto
             Sorghum_bicolor_SORBI_3009G123700_NADK1B_cyto
             Physcomitrella_patens_PP1S77_287V6_NADK1_cyto
             Physcomitrella_patens_PP1S57_138V6_NADK1_cyto
             Physcomitrella_patens_PP1S32_187V6_NADK1_cyto
             Klebsormidium_nitens_GAQ87711_streptophyte_cyto
             Arabidopsis_thaliana_AT1G21640_NADK2_PLASTID
             Theobroma_cacao_TCM_035207_NADK2_plastid
             Oryza_sativa_XP_015616979_NADK2_plastid
             Sorghum_bicolor_SORBI_3005G068700_NADK2_plastid
             Physcomitrella_patens_PP1S17_312V6_NADK2_plastid
             Klebsormidium_nitens_GAQ87265_streptophyte_plastid
             Thalassiosira_pseudonana_XP_002291199_stramenopiles_cyto
             Phaeodactylum_tricornutum_XP_002180250_stramenopiles_cyto
             Monosiga_brevicollis_XP_001742787_NTRIM_alpha2m
             Salpingoeca_rosetta_XP_004989224_NICTRIM_alpha2m
             Stylophora_pistillata_XP_022778367_alpha2m
             Rickettsia_canadensis_WP_012148757_alpha
             Anaplasma_centrale_WP_012881048_alpha
             Wolbachia_endosymbiont_D._simulans_WP_015587839_alpha
             Rhodovibrio_salinarum_WP_027289670_alpha
             Magnetospirillum_gryphiswaldense_WP_024081505_alpha
             Pelagibacteraceae_bacterium_WP_083203951_alpha
             Asticcacaulis_biprosthecium_WP_006274725_alpha
             Caulobacteraceae_bacterium_ANP47758_alpha
             Bodo_saltans_CUI14314_NITRIM_Euglenozoa_alpha2m
             Angomonas_deanei_EPY21943_NTRIM_Euglenozoa_alpha2m
             Gallionellales_bacterium_OGS93157_beta
             Sulfuricella_denitrificans_WP_009206302_beta
             Formivibrio_citricus_WP_091190988_beta
             Eikenella_corrodens_WP_049259188_beta
             Methylobacillus_rhizosphaerae_WP_089376003_beta
             Escherichia_coli_gamma
             Vibrio_cholerae_VC_0853_gamma
             Photobacterium_indicum_WP_107255008_gamma
             Deltaproteobacteria_bacterium_HGW_PKN12252_delta
             Geoalkalibacter_subterraneus_WP_040199396_delta
             Pelobacter_acetylenicus_WP_072287119_delta
             Sulfurimonas_denitrificans_WP_011372715_epsilon
             Arcobacter_sp._PLY10525_epsilon
             Sulfuricurvum_sp._OHD77037_epsilon
             Campylobacterales_bacterium_OYZ35750_epsilon
             Lokiarchaeum_sp._GC14_75_KKK40883_Archaea_Asgard
             Candidatus_Odinarchaeota_archaeon_LCB_4_OLS17841_Archaea_Asgard
             Candidatus_Bathyarchaeota_archaeon_B26_1_KYH42137_Archaea_TACK
             Crenarchaeota_group_1_archaeon_SG8_32_3_KON32335_Archaea_TACK
             Aigarchaeota_archaeon_NZ13_MG1_PUA33764_B9J98_02135_Archaea_TACK
             Geoglobus_ahangari_GAH_01436_Archaea_Euryarchaeota
             Ferroglobus_placidus_Ferp_0897_Archaea_Euryarchaeota
             Methanosarcina_vacuolata_WP_048120851_Archaea_Euryarchaeota
             Methanolobus_vulcani_WP_091710834_Archaea_Euryarchaeota
             Methanothrix_soehngenii_WP_083804764_Archaea_Euryarchaeota
             Candidatus_Micrarchaeota_archaeon_CG10_PIT85971_Archaea_DPANN
             Candidatus_Diapherotrites_archaeon_CG11_PIN85140_Archaea_DPANN
;
end;
begin characters;
       dimensions nchar=1133;
       format missing=? gap=- matchchar=. datatype=protein;
       matrix

Homo_sapiens_NADK2_MITOCHONDRIAL
------------------------------------------------------------
------------------------------------------------------------
------------------------------------------------------------
------------------------------------------------------------
------------------------------------------------------------
---------------TCYRGFLLGSCCRVAGGRAAALRGPG------AGGPAARPRLGGD
GGGRRH-----------------------LGQGQPRE-----------------------
------------------------------------------------------------
------------------------------------------------------------
------------------------------------------------------------
---------------------------------------------------------LAG
CGSRADGGFRPSRVVVVAKTTRYEFEQQRY-RYAELS-EEDLKQLLALKG---SSYS---
GLLERHHIHTKNVEHIIDSLRNEGIEV----RLVKRREY----DEETVRWADAVIAAGGD
GTMLLAASKVLD---RLKPVIGVNTDPERSEGHLC-LP--VRYT-HSFPEALQK-FYRG-
----EFRWLWRQRIRLYL--EGTGINPVPVDLHEQQLSLNQHN-----RALNIERAHDER
SEASG----------PQLLPVRALNEVFIGESLSSRASYYEI-SVDDGP---------WE
KQKSSGLNLCTGTGSKAWSFNINRVATQAVEDVLNIAKRQ-GNLSLP-LN-RE-----LV
--EKVTNEYNESLLYSPEEPKILFSIRE---PIANR--VFSSSRQRC-FSSKV--CVRS-
--RCWDACMVV--D-GGTSFEFNDGAIASMMINKEDELRTVLLEQ--------

Mus_musculus_NADK2_mito
------------------------------------------------------------
------------------------------------------------------------
------------------------------------------------------------
------------------------------------------------------------
------------------------------------------------------------
---------------TCYRGFLLGSCRRVAGGRAALRGSGS-----------------GA
DGRRH------------------------LGHGQPRE-----------------------
------------------------------------------------------------
------------------------------------------------------------
------------------------------------------------------------
---------------------------------------------------------LAG
GGSPADGGFRPSRVVVVAKTTRYEFEQQRY-RYAELS-EEDLKQLLALKG---SSYS---
GLLERHHIHTKNVEHIIDSLRDEGIEV----RLVKRREY----DEETVRWADAVIAAGGD
GTMLLAASKVLD---RLKPVIGVNTDPERSEGHLC-LP--VRYT-HSFPEALRR-FSRG-
----EFRWLWRQRIRLYL--EGTGINPTPVDLHEQQLSLNQHS-----RAFNIERAHDER
SEASG----------PQLLPVRALNEVFIGESLSSRASYYEI-SVDDGP---------WE
KQKSSGLNLCTGTGSKAWSFNINRVAAQAVEDVLHIARRQ-GNLTLP-LN-KD-----LV
--EKVTNEYNESLLYSPEEPKILFSIRE---PIANR--VFSSSRQRC-FSSKV--CVRS-
--RCWDACMVV--D-GGTSFEFNDGAIASMMINKEDELRTVILEQ--------

Xenopus_tropicalis_NADK2_mito
------------------------------------------------------------
------------------------------------------------------------
------------------------------------------------------------
------------------------------------------------------------
------------------------------------------------------------
-------------------LCLRLLCSVCGAAALRVPLGVS-------------------
----------------------S------LRALSGSA-----------------------
------------------------------------------------------------
------------------------------------------------------------
------------------------------------------------------------
------------------------------------------------------------
------EGFRPARVAVVAKTTRYEFEQQRY-RSSGLS-EAELRDLLALKG---SSYN---
GLLQRYNIHSENVEHIVQSLRKEGTDV----RLVKRRDY----DEETVRWADAIISAGGD
GTMLLAASKVQD---RFKPVIGVNTDPERSEGHLC-LP--VRYT-WSFPEALQK-LYRG-
----EFRWQWRQRIRLYL--EGTGINLTPVDLHEQQLSLEQHN-----KAHNSQLEQK--
-SVAV--------SGPQLLPVRALNEVFIGESLSSRASYYEI-SVDDGP---------WE
KQKSSGLNVCTGTGSKAWSYNINKMSSQSVEELLNIVRQH-KSLNVS-LDSD------VI
--QRVTNAYNDSLVYNPEEPKMFFSVRE---PIANR--VFSSSQQRG-FTSKV--CVRS-
--RCWDACMVV--D-GGTSFEFNDGAIVSIVMDDQDALCTVLLDD--------

Octopus_bimaculoides_Ocbimv22017871_NTRIM_mito
------------------------------------------------------------
------------------------------------------------------------
------------------------------------------------------------
------------------------------------------------------------
------------------------------------------------------------
--------------------LLCSFSLRTFFSGPQLN-----------------------
------------------------------------------------------------
------------------------------------------------------------
------------------------------------------------------------
------------------------------------------------------------
------------------------------------------------------------
QTSNAKQTFNPKKAVILSKVTRYEYEKLLFGD------GTEEQLIQNLRG---KMSDYY-
GLLQRHNIHQQCVQNITKSLEDLGIET----KVVQRFDFD---SNLI-NWADIVISAGGD
GTFLSAASKITN---RDKAVIGINTDPSRSEGYLC-LPKIKTYNLKSMKASFAK-LLAG-
----DFRWKWRQRIRISMSGKYMYDDPVELHDQQLHFHEHRFT-----EHVRENEMFNKN
ESLTP-------KDTTRILPLLALNEVFMGESLSSRVSYYEL-SIDEAP---------KI
KLKSSGITVCTGTGSSSWHFHINHIPQQSVQEILKLAGKV-AKCD---LNWSS-----DT
V-RKVTESFNQSLWFDPEIPKMAYTIRD---PVMNS--VFQIPNPRG-CVHKI--KVHS-
--RMWDACLVI--D-GGSSFTFNDGAEATLEIHEEDALRTVSLD---------

Capitella_teleta_CapteT170107_mito
------------------------------------------------------------
-----------------------------------------------------------M
SILKPFWLQKACSACCNGQV----------------------------------------
------------------------------------------------------------
------------------------------------------------------------
-----------TLSKVVNSVWLSKQQTGVVQQTPLDSASS--------------------
-----------------------------VGRRC--------------------------
------------------------------------------------------------
------------------------------------------------------------
------------------------------------------------------------
------------------------------------------------------------
IHHTRRHDFQPKKVLLLRKVTRYEYEKAQDPDIS----DAELKERLISKG---SNYD---
GLLQRHDEYFRSIDEIQESLIKHHMEY----ELIRRFDFD---RDLI-KWADMILTAGGD
GTFLMAASKVTN---GNKPVVGINTDPMRSEGHLC-LPKQYSY---NVDLALQK-ILDD-
----KFQWLWRQRIRIAL-AGRSPSDYEPFDLLQQQLDFPEYRYWEHVREHEIHNIDQE-
-NVSP--------LRKEVLPVLALNEVFMGESLSSRMSFYEV-CFDDGP---------VS
KQKSSGITVCTGTGSTSWFFNINHISQDSVSQVLKIAQEH-GACGSACLDDDH-----LL
--NRVREEFNTSLVFNPVCPQMAYSVRD---PVSYG--IYQVASPKG-FCSKV--EVRS-
--RMWDAWVVV--D-GSLSYRFNDGAIAELSVHREDALRCISLLEDDQ-----

Hypsibius_dujardini_OQV11409_NTRIM_mito
------------------------------------------------------------
------------------------------------------------------------
------------------------------------------------------------
------------------------------------------------------------
------------------------------------------------------------
------------------SGASSLRRFTIACTAGPNTLRPS-------------------
--------------------------------PPPDR-----------------------
------------------------------------------------------------
------------------------------------------------------------
------------------------------------------------------------
--------------------------------------------------------VLSA
HLEEMPARFAPRRVLVLSKITRYEFEKQKYPDLS----EEELAVLLAKKG---SNLK---
KLKDLNDFHKDQARKVVQCFSERDIEA----QMVNRYEY----GPEVIDWADAIFTAGGD
GTFLLGASKVKS---NSKPLIGINTDPRRSEGYLCLAK--PDS--ADFSKSLDK-LLKG-
----QFKWFYRQRIRIELSGPNAMDAPVELHEQQLELSEHRFADYPL-HDESLQKGDADG
TATPG-----EVESPTRILPERALNEVFIGESLSSRVSYYEV-SVDDGP---------SA
KQKSSGVTVCTGTGSTSWSFNINKLTQQAAASLIGLIRDT-SLLPVP--SDED-----YV
--EHVTKKFNEQLIFDPSDTRMVYTVRD---PVSNS--TYSTANPRG-FAQRV--HLKS-
--RCYDAALVI--D-GGPSYKFNEGSEATLSIHPDDALLTVQLE---------

Ramazzottius_varieornatus_GAU96705_RvY_08112_NADK2_mito
------------------------------------------------------------
------------------------------------------------------------
------------------------------------------------------------
------------------------------------------------------------
---------------------MVLWRR---------------------------------
--SALHQLQN-SIQARGLTGSFHRSKPIASTAGSDDRAKS--------------------
-SMSRKA-----------------------------------------------------
------------------------------------------------------------
------------------------------------------------------------
------------------------------------------------------------
----------------------------------------------------------SP
DGRSIQ-AFRPKKVLVLSKITRYEFEKQKQ----SPLTDEELAEALAKKG---SNLA---
TLKKYHDFHKEQAHNIVKSLTERKIEA----HIVNRYEY----GPETVKWADAIITAGGD
GTFLLGASMVKD---ARVPIIGVNTDPRRSEGYLC-LP--KEDS-LSFPASLDK-LLDQ-
----QFRWAYRQRIRVELSGPHAMEAPVELHEQELDFPRHKFADFAVDLDDKNEEPSSKD
NATSTAPGTSSQETFSRVLPECALNEVFIGESLSSRVSYYEI-TVDNYP---------AQ
KQKSSGVAICTGTGSRSWAFNINKLTKQATASIINIIRET-SLLPIP--SEDE-----YI
--EMITSRFNDKLLFDPSDERMVYTVRD---PVSNR--VYGAENPRG-YAQRV--TIKS-
--RCSDASLVI--D-GGSSYKFNDGATAVFTINPEDALRTVQLL---------

Priapulus_caudatus_XP_014662053_NTRIM_NADK2_mito
------------------------------------------------------------
------------------------------------------------------------
------------------------------------------------------------
------------------------------------------------------------
------------------------------------------------------------
-----------LCLRAAFKQAGASAQCECFSTSVNE------------------------
-----------------------------LNSRIPKI-----------------------
------------------------------------------------------------
------------------------------------------------------------
------------------------------------------------------------
-----------------------------------------------------------S
ETVQASGGFRPSKALVLTKLTRYEFEKRRH---SAYS-EPQLIRNLESKG---SDYK---
SLLQIHNNHQRAKDIVVACLQKEGIET----RVVSRFGY----VQEAIDWADVVFTSGGD
GTFLLGASKILS---RDKPIIGVTSDTKRSEGRLC-LP--KALS-ENFSEALAR-LLRG-
----DFKWQWRQRIRLTM--TGRGVNIVPIEFHNHQLNIPELRYFEHMREHLQSLQEQE-
-EHEG----APVPSTSVVLPVRVLNEVFLGESLSSRVSYYEV-SVDNWP---------SI
KQKSSGLTVSTGTGSSSWHFNINRLTAQSAEQILRIACKE-TGCD---IDFSN-----IA
LVQGICQKFNDDLNFDAAEPRMAYTVRD---PIINS--IFPATPSKG-FAKTM--TVRS-
--RCWDACIVV--D-GGLSFIFNDGAMVHLEILPEDALKTVSL----------

Mnemiopsis_leidyi_ML074232a_NTRIM_mito
------------------------------------------------------------
------------------------------------------------------------
------------------------------------------------------------
------------------------------------------------------------
------------------------------------------------------------
-----------------------CSCNEISYDVRMVA-----------------------
------------------------------------------------------------
------------------------------------------------------------
------------------------------------------------------------
------------------------------------------------------------
----------------------------------------------------------NG
LKLAQKLTFSPRRVLVVQKRTR--LVQETQ-RRPCYL----ENLQTAGRH---DDLV---
AIKTRHDVHEANLSIILNELKSHFDEV----------ALVDTINKKHVEWADLFISAGGD
GTFLNVASQLEG----GKLLIGLNTDPERSVGHLC-AR--SRFGNSNLKYVIKQ-LAGG-
----KCTFIKRSRIRVKL--------------------TYPCN-----IGEKT-------
-EIEI--------------PKYALNDVYIGETSPTRLSYLEL-QIDQLP---------AE
KQKSSGFLISTGSGSTAWGYHVNGLDFYRTEQFLKILHDS-GLTNKR-LKSTE-----I-
--AEIMNKFNDSFKFGPEDRRMKYITRE---PLQNS--VFRAVNTQG-YAKSI--TVRS-
--LCWNGKIVM--DGIQRKFNFDDGVRANFTTSDCDSINSIQFVD--------

Amphimedon_queenslandica_XP_019855535_mito
------------------------------------------------------------
------------------------------------------------------------
------------------------------------------------------------
------------------------------------------------------------
------------------------------------------------------------
-------------------------MKKANAHTTPYKMQRG-------------------
------------------------------------------------------------
------------------------------------------------------------
------------------------------------------------------------
------------------------------------------------------------
------------------------------------------------------------
------LRRAVRRVLLLKKTSRLDYERR---RYAQYN-EESFKAKLLSIG---SDYD---
GLLLRHEQHEDSVNEVHQSLLSRGVEV------LLRQRETITKDDI--SSSDVLISAGGD
GNFLAAASRVLR---PDKLVIGINTDPEKSEGHLCITP--TAE--HSISSIIDY-IMEN-
----RLNLIHRQRIHVSI------------------------------NGE---------
-GLPV----------------LALNEAFIGDTDPSQVSYFEL-ISDGGE---------WL
KTRNSGMLVYTGTGSTSWAYNINKLSTAAISRLLEIAKSS-GAVSFN-EDLDT-----TV
--EKITALYNSSVLSGSEDGFMSYIIRE---QIERGITNPTISQSG--ICSKL--KVRS-
--RSWNNKIIV--D-GQRLYEFPNGSEATFTLGDQYKLLTASLPI--------

Oscarella_carmela_g.66666_mito
------------------------------------------------------------
------------------------------------------------------------
------------------------------------------------------------
------------------------------------------------------------
------------------------------------------------------------
----------------------------LMLMVRRLLL----------------------
------------------------------------------------------------
------------------------------------------------------------
------------------------------------------------------------
------------------------------------------------------------
------------------------------------------------------------
RSRLLSGFSSVRNVLVVHKSTRYEYDRSLH-DALT---EREFQDILASRG---SDYT---
EIRRRHDAHRRGLDEIIDFLINHTLDA----RIKQQRDYSN--DDVC--WADVIVSAGGD
GTMLLTAAKIPG---RDKPLIGINTDPQRSQGELC-IR--RKHG-CSIRDDLTA-IFEG-
----HFRWRHRQRIRVSM-----------------------TN-----HGDISQKLDDTA
KEDED-------------RPVLALNEVFVGESDPSQTSYLEM-CVNGGP---------RR
KQKSSGMVVCTGSGSTAWAYNVGRVTENQVRKVLEAAGVS---CPSS--QF-------L-
--KDVCEEHNRSLVYDPSDMRMAFALRD---CITKG--IFAVEEPYG-FAERI--EVRS-
--RCKNAQLVV--D-AGWSCPFNDGASASLDMNENQALLTVELI---------

Capsaspora_owczarzaki_XP_004365266.2_NITRIM_mito
------------------------------------------------------------
------------------------------------------------------------
------------------------------------------------------------
------------------------------------------------------------
------------------------------------------------------------
--------------------SQAAQTADSDGKSPSQQQSR--------------------
------------------------------------------------------------
------------------------------------------------------------
------------------------------------------------------------
------------------------------------------------------------
------------------------------------------------------------
-------GLTLRNVLVVMKLSRLEYERQSHGNVS----DAELAALLRKRG---SDYD---
GLLFRHRLHIASIERLTSLLAARGVRYTLVSADEVRPSLF---RPVS-SWLDAVFSAGGD
ATFLRAAAHVTD----QTPVIGLNTDPERSRGFL--C---LKV--HDPVDVLDR-LAEG-
----NFSYLRRQRIRVRL------------------------------SGELS-------
-TMAV---------------AFALNEVIIAEADVSNAAYYEL-SVDGSP---------GE
KQKSSGLIVSTGTGSTSWLYNVCR----MNASDVTRILEL-AHCPQG----RD-------
-PVHIAEQFNSALVFDPADPRLKFAVRE---PIDNG--IFNVTHPRG-FANTL--SVRS-
--RSIDARLIL--D-SAVSIPFTDGAVATVEMHDEDALLTVVMDR--------

Guillardia_theta_109105_ITRIM_cryptophyte_mito
------------------------------------------------------------
------------------------------------------------------------
------------------------------------------------------------
------------------------------------------------------------
------------------------------------------------------------
-----------------------ITQPELDFVDKTLDEEGF-------------------
------------------------------------------------------------
------------------------------------------------------------
------------------------------------------------------------
------------------------------------------------------------
------------------------------------------------------------
------------SSALVKKSHKVQMDSLNK--ITTTLTDFGIEYTILTSG---ESFT---
SSLDDPDD----PSSSSRTNSARRQEL------------------LNGKKYDILISAGGD
GTFLRAA-LENK---SALPQIGINTDPTRSRGKL--CA--MDA--SSFGVALQR-LKEG-
----KFRWLKRNRLTVRL--------------------SKANT-----LGSSSEDLH---
-TIEN----------------LALNEVFVGEKDPCRTSILRV-RADDDA---------FE
SYKCSGILISTGTGTTAWSSEASKINPQDVIMVLRGIERVYSQIKLD-NIFSNGFDAGAV
SSAANEAASHDLLPPDSEEIQMLV--REPIINPGQNEKGLCIWQGQS-PSKVLDGRIHVP
LERGWEAEIFVDPKKALWSFAFD------------------------------

Arabidopsis_thaliana_NADK3_mito
------------------------------------------------------------
------------------------------------------------------------
------------------------------------------------------------
------------------------------------------------------------
------------------------------------------------------------
------------------------------------------------------------
------------------------------------------------------------
------------------------------------------------------------
------------------------------------------------------------
------------------------------------------------------------
------------------------------------------------------------
--------MAIRKLLLLLKPIDP----------YPFL--QTEGASLIKNP---QVLQ---
YLESRCKVHKNAIKFCQEILSKKPVEW---------KPISRNDLSHPIRDVDMVITVGGD
GTLLHASH-FID---DSVPVLGVNSDPT--------QA--HEV--EELSDQFDASRSTG-
----HLCAATVENFEQVL---------------------DDIL-----FGRVVPAKVS--
-RISL-------KLNSETLLSHALNDILIAQPCPAAVSRFSF-KIKNKDGASSPK---TV
NCRSSGLRICTAAGSTAAMQSAGGFVMPMLSRDLQFMVRE-PISPGS----TA-----SL
MHSTFKPDQFMDVNWYSDHGTIYIDGCQVQHSVQLGD-TIEISSDA--PVLNV--FLSH-
-------GISQ------------------------------------------

Theobroma_cacao_NTRIM_NADK3_mito
------------------------------------------------------------
------------------------------------------------------------
------------------------------------------------------------
------------------------------------------------------------
------------------------------------------------------------
------------------RGGRSTFQLKFPVFQSSTTLSSF-------------------
------------------------------------------------------------
------------------------------------------------------------
------------------------------------------------------------
------------------------------------------------------------
------------------------------------------------------------
----LLGHRRKRKTMAIRKL--LLLLKPF--DVYHAT--QSNPASLFTNP---RVVH---
YLNNRSKVHKEAIDLCQKILQQKSVDW---------QPIFRNDLSQPIRNVDLVVTVGGD
GTLLQASH-FMD---DTVPVIGVNSDPT--------QA--EEV--EEFSNEFDANRSTG-
----YLCAATVKNFEQVL---------------------DSFL-----EGQTVPSKLS--
-RISV-------SVNSKALPAYALNDILIAHPCPATLSRFSF-KIKRDDNSCSP----LV
NCRSSGLRVSTAAGSTAAMLSAGGFAMPILSQDLQYMVRE-PIASGGAIS--------GL
MHGLIKSDQSIDAAWFSKEGSIYVDGSYVFFTIQSGD-TIEISSKA--PVLQV--VLAP-
-------HLSS------------------------------------------

Oryza_sativa_XP_015651403_NADK3_mito
------------------------------------------------------------
------------------------------------------------------------
------------------------------------------------------------
------------------------------------------------------------
------------------------------------------------------------
------------------------------------------------------------
------------------------------------------------------------
------------------------------------------------------------
------------------------------------------------------------
------------------------------------------------------------
------------------------------------------------------------
--------MALRRVLLFVKPFDVYPPRPLA-AAASSPPPPPPPLRV-SNP---KVLN---
YLDDRCRVHKETINLCKSVLQRKSIDW---------ISVQRNDMSNPIHDVDLVISVGGD
GTLLRASH-FLN---SSIPVLGVNSDPT--------CP--DEV--DELTDEFDARRSTG-
----HLCAATAANFEQIL---------------------DATL-----DGSRQPSELS--
-RISV-------KLNGLQLPTYALNDILVSHPCPASVSRFSF-RKRSNTGESSH----LI
NCRSSGLRVATPAGSTAAMLSAGGFVMPISSHELQYMIRE-PISPRD--ADKP------L
LHGLVKQGQHILVVWYNEEGAVYFDGSHVMHSIQHGD-TLEISSDA--PILKV--ILPE-
-------NLLK------------------------------------------

Sorghum_bicolor_EER98776_NADK3_mito
------------------------------------------------------------
------------------------------------------------------------
------------------------------------------------------------
------------------------------------------------------------
------------------------------------------------------------
------------------------------------------------------------
------------------------------------------------------------
------------------------------------------------------------
------------------------------------------------------------
------------------------------------------------------------
------------------------------------------------------------
--------MARRRVLLFLKPFDVYPPRPYVGAAASSP-TSAPSTPPQPRAASPKILS---
YLDDRCRVHKDTIDLCQSVLQRKSLDW---------ISVQRNHLSQPIRDVDLVIAVGGD
GTLLRASH-FLD---SSVPILGVNSDPT--------CT--KEV--EELTDEFDARRSTG-
----YLCAATAGNFEQIL---------------------DATL-----DGSRRPLELS--
-RISV-------KLNGIQLPTYALNDILVSHPCPASVSRFSF-RKRNNMGETSR----LI
NCRSSGLRVSTAAGSTAAMLSAGGFMMPLSSRELQYMIRE-PISPTD--ADKP------M
LHGFLKQEQHMLVVWYNQEGAVYVDGSHVVHSIQHGD-SLEISSDA--PTLKV--VLPE-
-------HLLK------------------------------------------

Physcomitrella_patens_PP1S69_47V6_NADK3_mito
------------------------------------------------------------
------------------------------------------------------------
------------------------------------------------------------
------------------------------------------------------------
------------------------------------------------------------
------------------------------------------------------------
------------------------------------------------------------
------------------------------------------------------------
------------------------------------------------------------
------------------------------------------------------------
------------------------------------------------------------
----SVMAVRMRRVLVLAKRSAYDMYVARH-QDPSFT-------RFLSEP---QMVG---
NLQDRHRVHEHTVRLCKDVLSRRQAHI-------QFEMHLRDELQSPIRDIDLVITVGGD
GTLLQASH-YLD---SSIPVLGVNSDP---------TQ--IDEV-EENLGRFDANRSSG-
----HLCGATAENFEQML---------------------DDIL-----NGTMEPAEVT--
-RIAT-------FIDGVKIDTPALNDILIAHPSPAAISRCSF-SIEKQSTEELLIP--VI
HSRSSGLRISTATGSTAAMKSAGGTVMPLLSSKLQYMVRE-PNSPHP--KYTS------F
LKGFVEDDHVLQVDWRSRKGIIYVDGSHLCYPISFGS-KIGVSNCAP-PLRIF-------
-----------------WAQK--------------------------------

Klebsormidium_nitens_GAQ88637_streptophyte_mito
------------------------------------------------------------
------------------------------------------------------------
------------------------------------------------------------
------------------------------------------------------------
------------------------------------------------------------
------------------------------------------------------------
------------------------------------------------------------
------------------------------------------------------------
------------------------------------------------------------
------------------------------------------------------------
------------------------------------------------------------
------MAAAFRRLLVVAKRSAYEVYVGMHGD--AHL-----KALLQEKS---QVVH---
NLLDRHTVHQKTLQECEALLTKWKVPY---------DIVQRDCLPEKIEDVDLVLTIGGD
GTLLETSHHLDE---RI-PVLGVNSDPT--------SQ--EEV--DANLGEYDASRSTG-
----HLCAATASSLEEVL--------------------TDVFE-----ERHRPVNVRRIK
LSVDG-----------REFPIPALNDVLAAHPNPAAVTRCSF-WVEGAPSCSTSSASPTV
YCRSSGLRVCTAIGSTGAMKSAGGFVMHPLATALQYQIRE-PIEPHS--SQRG------L
MHGSILDGDSLKVRWGTRQGKAYIDGSHLQVDLKLGE-ELTFSN----GAPQL-------
---QWFRP--K--D----NART-------------------------------

Thalassiosira_pseudonana_XP_002296701_stramenopiles_mito
------------------------------------------------------------
------------------------------------------------------------
------------------------------------------------------------
------------------------------------------------------------
------------------------------------------------------------
------------------------------------------------------------
------------------------------------------------------------
------------------------------------------------------------
------------------------------------------------------------
------------------------------------------------------------
------------------------------------------------------------
---MCITHDPSQR----ATPHQLKLRGQAP-KALRWP-RLESRYQSHK-----ACVESLL
SILQANNV----AFSCV-----NRVEL----------------DRQHLADVDLMIAVGGD
GTVLSAAHFLDH---GTIPLLGINSDPI---S----EE--DKY--DEFNQSLSHGALCA-
----ITAIDMKEKVPQVL-----------------------FG-----GGKLTQRA----
-RIQC----VVKSTFSETRLVPALNDLLIANPKPQPLPRSQY-GTITRFGGRPFDVTNSL
NVWSSGMWVSTATGSSAAMAAAGG--MPMCSPDLQYLIRE-HMIENSPNKDEVKDLDNGI
LHKGQHLHLR----WNSQKGRIFIDGSHLMHNLELGD-EILIDPEAP-PL----------
-------ALYS--R---WD----------------------------------

Phaeodactylum_tricornutum_XP_002178684_stramenopiles_mito
------------------------------------------------------------
------------------------------------------------------------
------------------------------------------------------------
------------------------------------------------------------
------------------------------------------------------------
------------------------------------------------------------
------------------------------------------------------------
------------------------------------------------------------
------------------------------------------------------------
------------------------------------------------------------
------------------------------------------------------------
----------------LE--SRYKAHKQCV---SHLL-----------------------
AILRQHQV----NFSCV-----NRVEL----------------DRQHLADVDLVVAVGGD
GTVLSSAHFLDH---GTIPLLGINSDPN-----V--KP--EDI--KVVHKKSDERRSHG-
----ALCMCTALDMEDGL--------------------AQVLY-----GGGYLQARTRIR
CKVKS--------TFSETRLVPALNDLLIANPSPAAVSRFRLGWMNLNS---------L-
NVWSSGMWLSTSTGSTAAMAAAGGQPMPLASEDIQYLIRE-HMIEGG-NVDGH-----DL
DNGMIRTEEKMHVRWNSQKGRIFIDGSHLMHNLELGD-EILIDGRAP-PLKLF-------
-----------------------------------------------------

Homo_sapiens_NADK_CYTOPLASMIC
------------------------------------------------------------
-----------------------------------------------------MEMEQEK
MTMNKELSPDAAAYCCSA------------------------------------------
------------------------------------------------------------
------------------CHGDETWSY---------------------------------
-----------------NHPIRGRAKSRSLSASPALGSTKE-------------------
--FRRTRS---------------------LHGPCPVT--------------TFGPKACV-
------------------------------------------------------------
------------------------------------------------------------
-----------------------------------LQNPQTIMHI---------------
---------------------------------------------------------QDP
ASQRLTWNKSPKSVLVIKKMRDASLLQPFK-ELCTHL--MEENMIVYVEK---KVLED--
PAIASDESFGA-VKKKFCTF---REDY----------------DDIS-NQIDFIICLGGD
GTLLYASSLFQG---SVPPVMAFHLGSL---GFL--TP--FSF--ENFQSQVTQ-VIEG-
----NAAVVLRSRLKVRV-------------VKELRGKKTAVH-----NGLGENGSQAAG
LDMDV---------GKQAMQYQVLNEVVIDRGPSSYLSNVDV-YLDGHL---------IT
TVQGDGVIVSTPTGSTAYAAAAGA---SMIHPNVPAIMIT-PICPHS-LSFRP-----IV
VPAGVELKIMLSPE-ARNTAWVSFDGRK-RQEIRHGD-SISITTSCY-PLPSI--CVRD-
PVSDWFESLAQ--C-LHWNVRKKQAHFEEEEEE--------------------

Mus_musculus_NADK_cyto
------------------------------------------------------------
-----------------------------------------------------MEMEQEK
MNLSQELSADSASYNCSA------------------------------------------
------------------------------------------------------------
------------------CHGDETWSY---------------------------------
-----------------NHPIRGRAKSRSLSASPALGSTK--------------------
-EFRRTRS---------------------LHGPCPVT--------------TFGPKACV-
------------------------------------------------------------
------------------------------------------------------------
-----------------------------------LQNPQTIMHI---------------
---------------------------------------------------------QDP
ASQRLTWNKSPKSVLVIKKIRDASLLQPFK-ELCIYL-MEENNMIVYVEK---KVLED--
PAIVSDENFGP-VKKKFCTF---REDY----------------DDIS-NQIDFIICLGGD
GTLLYASSLFQG---SVPPVMAFHLGSL---GFL--TP--FNF--ENFQSQVNQ-VIEG-
----NAAVILRSRLKVRV-------------VKEPRDKKTAIH-----NGLSENGL----
-DTEG---------GKQAMQYQVLNEVVIDRGPSSYLSNVDV-YLDGHL---------IT
TVQGDGVIVSTPTGSTAYAAAAGA---SMVHPNVPAIMVT-PICPHS-LSFRP-----IV
VPAGVELKIMLSPE-ARNTAWVSFDGRK-RQEIRHGD-SISITTSCY-PLPSI--CVCD-
PVSDWFESLAQ--C-LHWNVRKKQAHFPEDEED--------------------

Xenopus_tropicalis_NADK_cyto
------------------------------------------------------------
------------------------------------------------------------
-------MERSQGKVCNKDK----------------------------------------
------------------------------------------------------------
------------------------------------------------------------
-SESIEETHF-FAACDCEEDFTRGKPIRGRTKSRSLSASPA---------------PGST
KEFRRTR---------------S------MHGPCPVT--------------TFGPKACM-
------------------------------------------------------------
------------------------------------------------------------
-----------------------------------LQNPKAIMHI---------------
---------------------------------------------------------QDP
ASQLLTWNKPPKSVLVIKKVRDASLLKPFK-ELCVFL-TEEKNMIVYVEK---KVLED--
PAIANDENFGP-VKKKFCTF---REDY----------------DDIS-NQIDFIICLGGD
GTLLYASSLFQD---SVPPVMAFHLGSL---GFL--TP--FNF--DNFQTQVTQ-VIEG-
----NAALVLRSRLKVKV-------------SKEHKEKKTVLQ-----NGVEENGLIVKS
EKEPI-----------KQTKYQVLNEVVVDRGPSSYLSNVDV-FLDGHL---------IT
TVQGDGVIVSTPTGSTAYAAAAGA---SMIHPNVPAIMIT-PICPHS-LSFRP-----IV
VPAGVELKIMLSPD-ARNTAWVSFDGRK-RQEISHGD-SISITTSCY-PVPSI--CFRD-
PVNDWFDSLAE--C-LHWNVRKKQNHFTEEEEE--------------------

Octopus_bimaculoides_Ocbimv22036801_cyto
------------------------------------------------------------
----------------------------------------------------------MK
IRMNDNQNDTPSTLPNVQTLPSF-------------------------------------
------------------------------------------------------------
------------------------------------------------------------
--QTTSLPHT-ACNTDCSASHHHLYHHRPLVSQTAINTNTTGPTTLTSLSSTCETMEVNR
HSKKPER---------------H------FPRNQHNT--------SIFAEVEFGPKGTL-
------------------------------------------------------------
------------------------------------------------------------
------------------------------------MDNSRLITI---------------
---------------------------------------------------------PEQ
TGQKLKWSEPPETVLVLKKSFGDNMFEPFI-EVLFWL-TYEKKLTVFVES---KVLN---
PIFFKDERYDG-IKNHLQTF---NQDN----------------EDLT-DRIDLVICLGGD
GTLMYAASLFQQ---SVPPVMSFHLGSL---GFL--AP--FQF--REFKEDITQ-VLEG-
----NATLLLRSRLECIV-----------------------CK-----AGTELSK-----
-KSDW-------------KNILVLNEVVLDRGLSPYLCNLDL-YVERHL---------VT
SVQGDGIIISTPTGSTAYAVAAGA---SMMHPSVPSIMIT-PICPHS-LSFRP-----IV
VPAGVEIKLMVSKE-ARNTAWVSFDGRS-RQELKVGD-CVKIKTATH-PVPSI--CCKD-
PIDDWFNSLAE--C-LHWNVRKLQGGPSSTTSMASLNSDEIEFNHSS------

Capitella_teleta_CapteT168507_cyto
------------------------------------------------------------
------------------------------------------------------MPYVSN
EALAARQLNQKPQTP---------------------------------------------
------------------------------------------------------------
------------------------------------------------------------
---QLKKIRNESIQTSQLDNRLSTSMENLAESRPPRRRTKS-------------------
-----------------------------LYGVSPNC--------------KFGPKASV-
------------------------------------------------------------
------------------------------------------------------------
-----------------------------------MKNQANVLTI---------------
---------------------------------------------------------QDP
GSQRLTWYKSPLTVLIIKKILDEQVIQPFF-DLSLWL-LKVKQMVVFVEA---KVLEE--
DLVVGHRQFKD-IKGKLCSF---KEGV----------------DDLT-DKIDLIICLGGD
GTLLYASTLFQQ---SVPPIMAFHLGSL---GFL--SP--FEF--DDFKSKVTT-VLQG-
----NVPLSLRTRLKCVI-----------------------AK-----KGPDCDQLDDAP
FKHVE-----------SKQNILVLNEVVVDRGCMPYLGNLDL-YIEHKY---------IT
SVQGDGLIISTPTGSTAYAAAAGA---SMVHPNVPAIVIA-PICPHS-LSFRP-----IV
VPAGVEIKLMVSPN-ARSDAWVSFDGRN-RLQLSKGD-VLKISTSIF-PIPSI--CNED-
QISDWFDSLGR--C-LHWNVRKPQKAFSHAPSSESLLSDSDNGR---------

Hypsibius_dujardini_OQV12611_ITRIM_cyto
------------------------------------------------------------
-LSTIDSNGDRLLTSKTSSSSHSSSKISVA----------------------TTEKDNDS
QSDLDGSFSNGSASPAVNSATNLAPS----------------------------------
------------------------------------------------------------
------------------------------------------------------------
-KTQSEKKPN-KICDFLLSKLTNGHREEPKTSPLPNKLRLL------------------D
EHMKRTR---------------S------LAGPSPNC--------------RFGPKAQL-
---------------------------------FQPE-----------------------
------------------------------------------------------------
--------------------------------DTDQLDVSAASSFNY-------------
---------------------------------------------------------HDP
GNTRLNWYTLPQSVLVIKKARDHDVLEPFV-QLIRCL--LRKGMQVFVEE---SVLTE--
EISQKCEVFIK-MKDQLCTF---VQGC----------------DGLN-EKIDFIVCLGGD
GTLLYAGSLFQT---SVPPVMAFHLGSL---GFL--TP--FEF--VDVETKIDS-VLSG-
----HANLTLRSRLKCVI---------RSKEAASHVLKSADAA-----GGATVAGSGD--
-TVAM-----RNGFRNEDATHVVLNDVVIDRGPSPYLVHIDL-FADGQL---------VT
SVQGDGLIISTPTGSTAYAVAAGA---SIIHPGVPAIMIT-PICPHS-LSFRP-----IV
VPAGCDLRVMVSEN-ARDSAWVSFDGRN-RQQLSIGD-SLRITTSVY-PLPSI--CAAD-
QMQDWFNGLAG--C-LHWNVRKPQKKLDPDL----------------------

Ramazzottius_varieornatus_GAU98205_RvY_09383_cyto
------------------------------------------------------------
------------------------------------------------------MNSGGD
RLLVDVASPDAPLKDYDSDLNSSVLN----------------------------------
------------------------------------------------------------
----------EQISSSEREDELGRLRS---------------------------------
-STLPNGTKD-RLLSLLTVNLNGMESKTTPMKNIQTRLLE-------------------E
LNARRPK---------------S------LAGPSPNY--------------RFGPKAHL-
------------------------------------------------------------
------------------------------------------------------------
----------------------------------LQPEQQHTTTF---------------
---------------------------------------------------------HDP
GDTRLKWNATPQTVLVIKKIRDEDVKEPFV-QLIRCL--LKKNMRVLVEK---SALSE--
QNLLACETFVS-MKDQLSTF---IEGC----------------DSLN-GLIDFIICLGGD
GTLLYASSLFQT---SVPPVMAFHLGSL---GFL--TP--FGF--EDIEEKIES-VVSG-
----HSYLTLRSRLQCVL---------DNTETRASPAPADSPV-----DGCG--------
-RDGS--------------TFVILNDVVIDRGPSPYLVHIDL-FVDGQM---------VT
SVQGDGLIISTPTGSTAYAVAAGA---SIMHPAVPAIMIT-PICPHS-LSFRP-----IV
IPAGCELRVTVSDN-ARDPAWVSFDGRN-RQQLSRGD-SVRITSSVY-PLPSI--CAAD-
QMQDWFNGLAG--C-LHWNVRKPQKPLQQ------------------------

Priapulus_caudatus_XP_014663475_ITRIM_cyto
------------------------------------------------------------
--------------------------------------------MERLSLHGKSSGESFQ
QSAEDDLIISNALDTDDGDSCVHEED----------------------------------
------------------------------------------------------------
-------------------HGEEHWQD---------------------------------
----VDDGETSGSHAIAPLGMMGRTRNGFAKNKMPMRVEKV-------------------
--FRRARS---------------------LTGPSPVY--------------NFGPKART-
------------------------------------------------------------
------------------------------------------------------------
-----------------------------------MKNSAGLMSI---------------
---------------------------------------------------------QDP
ASLRLTWYKTPFSVLVIKKIYDEDIIRPFV-EIISHL-VKERRMMVYVEE---AILK---
DVKLNSNEDFDRLKDKLYTVS-EGQ------------------DDLT-DKIDFILCLGGD
GTLLHASSLFQT---SVPPVLAFHLGSL---GFL--TI--FEYA-ENFKSVLTS-VLEG-
----NAKLSLRSRLKCAI-----------------------TK-----VDSDLSRIPVKN
LQASH------------QKSMMVLNEVVIDRGPSPYLTNLDL-YVEGRY---------VT
SVQGDGLIISTPTGSTAYAVSAGA---SLVHPSVPAIMIT-PICPHS-LSFRP-----IV
LPAGVEIKVMVSPE-ARSTAWVSYDGRN-RHELAHGE-LLRVATAIY-PVPCI--CRDD-
QIMDWFDCLGT--C-MHWNVRHRQKPFSNSLCSRNSGSDTNC-----------

Nematostella_vectensis_v1g93522_cyto
------------------------------------------------------------
------------------------------------------------------------
------------------------------------------------------------
------------------------------------------------------------
------------------------------------------------------------
-------RKR-SINPPEPMHNFGRKGHLLEDGSHESRM----------------------
------------------------------------------------------------
------------------------------------------------------------
------------------------------------------------------------
------------------------------------------------------------
---------------------------------------------------------VDP
SEHKLAWTKPAAHVLIVKKIFECNITSKFK-ELCAWL-VEERQMVVHVEA---SLTDE--
PAVINDDSFVN-VWRKLVTFK-EGENL----------------E----DQIDFIICLGGD
GTLLHVSTLFQE---SCPPVLAFHLGSL---GFL--TS--FRF--DRFREHVTK-VLDG-
----HARLTLRSRLRCII---------------------TKYH-----TDSNENC-----
-KTPN------------MQRYTVLNEVVIDRGQSPYLSNLEV-YCNDYH---------IT
SVQGDGLIISTPTGSTAYAVAAGA---SMVHPTVPAILIT-PICPHS-LSFRP-----IV
LPAGVEIKIVVSLE-SRNTAWASFDGRN-RQELDLGE-SIRITTSVF-PVPSI--NCVN-
QVTDWFTSLAE--C-LHWNVREQQQSLSLNSVRLKQQ----------------

Stylophora_pistillata_XP_022797462_cyto
------------------------------------------------------------
------------------------------------------------------------
-------MARRISAPSLARF----------------------------------------
------------------------------------------------------------
------------------------------------------------------------
--KENEESAGDEKKSSSWLVCNANGCYRLGSKPRTRS-----------------------
-----------------------------INPPPPVL--------------LFGRKGHL-
------------------------------------------------------------
------------------------------------------------------------
--------------------------------WGDEKKSRSHV-----------------
----------------------------------------------------------DP
SEHFLAWAKPPQNVLVIKKVMDQEVTRSFK-ELTRWL-SEERKMIIYAEE---SAVGD--
PLVLRDESFTC-VKSKMCIFK-EG-------------------DQLD-DKIDFVICMGGD
GTLLHASSLFQS---SCPPVMAFHLGSL---GFL--TS--FRF--QDFRKKITD-ILEG-
----RAGLTLRSRLQCDF-----------------------IK-----RDKEDKG-----
-RTKK-------------TRHLVLNEVVVDRGPSSYLTNLEI-YCNDFH---------IT
SVQGDGLIVSTPTGSTAYAVAAGA---SMVHPSVAGILVT-PVCPHS-LSFRP-----MI
LPAGVELKIVVSPE-SRSSAWTSFDGRQ-RQELHVGD-SIQITTSIY-PVPCV--NSEN-
QINDWFVSLAE--C-LHWNVRQRQRHLSITDCHV-------------------

Hydra_vulgaris_XP_012567173_cyto
------------------------------------------------------------
-------------------------------------------------------MAFVK
SGKNEDVFKGCLEEKMKSKVC---------------------------------------
------------------------------------------------------------
------------LNKATMAYEESDEKKEIIE-----------------------------
-SGQVEEEESKLCLKKMAEISLSNQVLDIEKKLNSATTLNGHELTTITELNRSSSLYSHS
IELVNFKRDVF------------------LLGPQPNN--------------NFGPSALL-
------------------------------------------------------------
------------------------------------------------------------
---------------------------------ASVQCTKDVNSFGV-------------
---------------------------------------------------------IDP
SLQCLEWKAKPQNVLLVKKISDNDVSNECK-KVIQWL-IEEKGMTVIVED---RVLVE--
DNFLFDDVFSSKYLNKLLPLIGKNGKR---------------------ESVDLIVCMGGD
GTLLHVSSLFQG---CCPPVISFHLGSM---GFL--AP--FAM--DNFRAALNN-VLAA-
----DVGLQLRSRLKCQI--------------------RKQVL-----KGSRGNVEGS--
-EIDF--------------EYLVMNEVVIERG-SSSVTNVEI-YCNGRF---------IT
VLFGDGLIISTPTGSTAYSAAAGA---SMVHPSVPGIVLT-PICPHS-LSFRP-----IV
LPAGVELKVLVSKGCSKNEPRCSFDGRY-SCFLSKML-FLRVTTSVY-PVPCI--SHQD-
HLVDWFESLAA--C-LHWNKRETKRAHTS------------------------

Trichoplax_adhaerens_TriadT26765_cyto
------------------------------------------------------------
------------------------------------------------------------
------------------------------------------------------------
------------------------------------------------------------
------------------------------------------------------------
-------------------------LLRVLQ-----------------------------
------------------------------------------------------------
------------------------------------------------------------
------------------------------------------------------------
------------------------------------------------------------
----------------------------------------------------------DP
ADQQLGWHTPATSILVVKKDMDDTVTEEFK-AIVQWL-LEERKLKVYIEE---SVKHQP-
GIVDDHH-----FRSTLQNLLTINIEI----------------DDYKLELVDLVVCLGGD
GTFLHASSLFQQ---NAPPVIAFSLGTL---GFL--TK--FKI--SDFKSVIDK-VLDD-
----NPRVALRNRLTCEI----------------------HFS-----KNKTVE------
-KHAV---------------SQVLNEIVVDRGPSAFLTNLNI-ICNERH---------IT
NIEGDGLIIATPTGSTAYSLASGG---CMVHPCVPSILFT-PICPHA-LSSRP-----VI
LPAGVQLKIQTSEN-ARGPMWISVDGRS-RQQLSPDD-YICITTSIH-PLACI--CAND-
PVEDWFISISD--C-LHWNMRHRQR----------------------------

Mnemiopsis_leidyi_CTRIM_cyto
------------------------------------------------------------
------------------------------------------------------------
------------------------------------------------------------
------------------------------------------------------------
------------------------------------------------------------
---MTEKGDGTEQKEVSEDDPPENGSEQVPSAKKLSPGKRH-------------------
-----------------------------LKKQESTF---------------FGRNSMM-
------------------------------------------------------------
------------------------------------------------------------
------------------------------------LGDTNVPLY---------------
------------------------------------------------------------
KQLHLSWTRPPSNCLVIKKYHDPAVLKKFK-MMCIWL-ITVRGLDVYVEE---KDFEEL-
QTIKAGELPRSSSYDNFKSISTKNLDIEFIGLIEKIKVWKIGKDKLN-NKIDFIACLGGD
GTLLYASSLFQR---SVPPIIAFSLGSL---GFL--TP--FDF--KEFPTVLNK-VLKG-
----TLGFTLRNRLESTL--------------------WSRGA-----EGESEEDDDHI-
-IIPE--------------SVQVLNEVVIHRGIYSGVCMIDI-YCDEFF---------VT
TVIGDGVIVATPTGSTAYAAATGA---SIVAPSVPCYIIA-PICPHS-LSFRP-----IM
VPLNCSLKCKLNKD-ARGDAQISFDGRH-MQDFTKNH-IVDISASEY-PLPCI--DKEG-
SMQDWFNGLQN--T-LLWNGRSSAQKPLE------------------------

Amphimedon_queenslandica_Aqu2.1.32577_ITRIM_cyto
------------------------------------------------------------
------------------------------------------------------------
----MAGMARAEPDMSNA------------------------------------------
------------------------------------------------------------
----------------------AEKKR---------------------------------
------------------------QSYKYYNQRSQL------------------------
-DFYPEQ---------------T------DSDEEPKS------------------KAMI-
------------------------------------------------------------
------------------------------------------------------------
--------------------------------QK----ASDMSGIED-------------
----------------------------------------------------------PS
CDHHLLWREAPKRVLLMKKFRDEEVTATFK-NVAKWL-IEEMNAVIICEP---AVLK---
ENLICQEEFSS-ISRQFLTW--KDE-E----------------EDSK-EKIDIIICIGGD
GTLLYTSSMFQDG-TAVPPVLSFNNGSL---GFL--TP--FPI--TEYKSHIQR-VFKG-
----KVSITLRHRLICEIRA-NNKVALPLSPDNEDICHVDYCK-----DHPVSPPPNDMR
RLSKFSTKVMISSQDKLKTKMMVMNEVVVDRGPSPYLTNLEL-CCNGRP---------MT
SVQGDGIIIATPTGSTAYSLAAGA---SMVHPSVPCMLIS-PICPHS-LSFRS-----IV
IPAGVEISVTVATE-SRNSAWVSFDGRN-RQEIFQGD-CVVVTTSSC-PVPSV--NNTG-
HVTDWFDSLAE--C-LHWNIRKQQKKL--------------------------

Oscarella_carmela_g.176965_g.177026_cyto
------------------------------------------------------------
------------------------------------------------------------
------------------------------------------------------------
------------------------------------------------------------
------------------------------------------------------------
--------MS-EENDVEIRAARESIAARTLQPTDRFGPKA-----------------CLL
EAVPKGRE--------------E------MSHGRPHV-----------------IESCL-
------------------------------------------------------------
------------------------------------------------------------
------------------------------------------------------------
---------------------------------------------------------RRV
TDYHLCWTIAPTTVLVIKKFRDVTVTRCFK-TLITWL-HNEKHMTVYVES---SVLEE--
EELADDENFAE-HCERLNTW--SDGE-----------------EDLK-DKIDFIICLGGD
GTLLYASTLFPS---SAPPLIGFHLGSL---GFL--TP--FPF--QKSKEAIST-VIDG-
----AAKLTLRLRLHCKV-----------------------QK-----ASKSIDK-----
-RVLQ--------------PDSVLNELVIDRGPSPYLSNLHV-YCNDNL---------VT
VVQGDGLIVATPTGSTAYAAAAGS---SMVHPSVPAIILA-PICPHS-LSFRP-----IV
VPSGVDIRISVSED-SRHTAWASFDGRN-RREIKQGE-SVLVTTSKW-CLPCV--TDGD-
HLSDWFRSLSQ--C-LNWNYRLQQKGFDGRASSEADE----------------

Monosiga_brevicollis_MX1_XP_001749889_NTRIM_cyto
------------------------------------------------------------
----------------------------------------------------KMSSVLPG
RASEDLASPAADCADPSTNST---------------------------------------
------------------------------------------------------------
-----------------------------------------------------------L
SEDIDLNMDDMKELLSLLTTVVENGGSRSTAAFPALLEEPE------------ANNVFAS
EGASSTEE---------------------LPTRQPSP---------QRGGNAFGTSVLQ-
------------------------------------------------------------
------------------------------------------------------------
-----------------------------------RLHHVQVSSL---------------
----------------------------------------------------------NF
NRAKLQWEYPPTTLLLLKKRGDHSVTEWFE-AVAAYLVERYPHCIIFFPP---QLFKEDI
AALKTSKHFQA-VFRHLKTWP-VDQPF---------------TEVAAKQKFDLCICLGGD
GTLLHLTSMFQH---EVPPVLCFNLGSL---GFL--TP--FDI--ADYKSVIDQ-AMGG-
----DMPISIRMRLQCKV-------------------TPSPAR-----SEKRPSRYDVML
QEAGF-------IAQTPSLTWTLLNEVTIDRGPSPYLTKLEV-YVDGEP---------VT
TIQGDGLIVATPTGSTAYSAAAGG---SMVHPAVACILLT-PVCPHN-VTSRP-----IV
VPASAEIEIVVPSD-ARSPAFAAFDGRN-RLKLDVND-RLTVKFSPW-PFSKQ--IRPL-
-TNVSFRAVSF--R-QRLAMEKNANVFVPDGDSNAE-----------------

Salpingoeca_rosetta_XP_004997035_NTRIM_cyto
------------------------------------------------------------
---------------------------------------------------AIKRFQKLR
AALQQQVEDQANAADTED------------------------------------------
------------------------------------------------------------
------------------TTAQEEFQR--------------------------------R
ARQSLHDLEQLLKAFTTVVGPDAGSRLRLPSDGNESDSSVT----------------ASE
DGTP-------------------------LTSGAPDS-----------------------
------------------------------------------------------------
------------------------------------------------------------
--------------------------------SGSLLRIHSNVQEKQ-------------
---------------------------------------------------------SDL
EQAQLVWDHEPKNILIIKKPGDRFVTEWFM-KVARFLIKDHPDVKVFFQP---QMFKDEL
DILREDLNYAS-LFKQLHTWSLADAD-----------------KGVDRMNFDLVITLGGD
GTLLHVTHTFQK---RVPPVLCFALGSL---GFL--TQ--FDV--EDYRDTIPK-VLRG-
----GLQVTLRLRLHCNV-----------IEPPLPPSERKRFE-----RSSSDANFVEAN
-PIPE---------------YEILNEVVIDRGPSPYLTNLDV-YVGGSL---------VT
CVQGDGLIIATPTGSTAYSLAAGG---SMVHPSVPCVLLT-PVCPHS-LSFRP-----IV
VPSSLEIKVAVPMD-ARNPAYASFDGRN-RQRLDRGM-AVVINASSW-PVPTI--NRRN-
PSVDWFRSLSS--C-LGWNVREKQKGFDVQAGPRTSE----------------

Capsaspora_owczarski_CAOG_004754_KJE94057_cyto
------------------------------------------------------------
------------------------------------------------------------
------GSPTSTLTATEA------------------------------------------
------------------------------------------------------------
------------------------------------------------------------
-SSSPRAADATTTTTPTAHDALASPSLSPSSSSEDADQLSSLPLTHHSSASSSTVASAGA
SPNPQPRN---------------------IRQEHHMI-----------AKSKFLREHAK-
------------------------------------------------------------
------------------------------------------------------------
------------------------------------------------------------
----------------------------------------------------------AL
HSTPLEWIAPPTTVFVIKKFRDRAVTERLK-EITTWL-VAEKQLTVFVES---SVLQE--
DALVNDVTYAHSILPKLQNL--DVSTI----------------GTLA-DQIDFIICLGGD
GTILYASSLFQG---RCPPVMSFHMGSL---GFL--MP--FDV--RNFKERIEC-VLLG-
----KCLVTMRMRLECEV-----------------------IR-----SKNNQRAS----
-MLPH--------------VFHALNEIVIDRGPSPFLGDLQV-FCDGKH---------IT
SVQGDGLIVATPTGSTAYSVSAGG---SMVHPNVPAMLLT-PICPHT-LSFRP-----IL
VPDTVELRLLVSLT-SRNSAWISLDGRN-PQELKQGD-GLRIVSSPW-PVPTI--NRVD-
QSTDWFRSLSQ--C-LNWNVRQKQLPFNEESRYRPSGLRPYPYPGYESAPSLD

Guillardia_theta_163085_cryptophyte_cyto
------------------------------------------------------------
------------------------------------------------------------
------------------------------------------------------------
------------------------------------------------------------
------------------------------------------------------------
---------------MSFSGSFESGQMNAQPEAKRAGIKI--------------------
-----------------------------LQCNNEYC-----------------------
------------------------------------------------------------
------------------------------------------------------------
---------------------------------QYERRNNGNIEWAS-------------
---------------------------------------------------------QSN
RLVNLNFDSKPQLVLIIKKPNAPPLSLALK-EVAHFL-RDEKNLQVILLPLLASVLVLFS
STLSDEPSTSKVAVEPAVKAEFPDLPWLISLGPPGCTANQYCPDTL--RSIDFVICLGGD
GTIMWVNGLYNG---PCPPIVSFAMGSL---GFL--TP--FDF--SDYKKVITR-VMRN-
----EMKVEIRTRLWCTV-----------------------HN-----DMRR--------
-KIAD---------------FITLNEVSVDRGPSPYLTNIEC-FCDDRF---------VC
ASQGDGIIVATPTGSTAYSLAAGG---SMVHPDVPGMLLT-PICASV-LSFRP-----IV
FPDSVTLRLQVPVD-SSVSAWCSFDGRN-AMSLSKGW-SVTVITSKW-PLPLV--ARSG-
GEDDWFNGVME--T-LNWNNRKVQGGFARTCSGDSIPGEKSKN----------

Guillardia_theta_XP_005830771_52824_CURATED_cryptophyte_cyto
------------------------------------------------------------
------------------------------------------------------------
------------------------------------------------------------
------------------------------------------------------------
------------------------------------------------------------
------------------------------------------------------------
------------------------------------------------------------
------------------------------------------------------------
------------------------------------------------------------
------------------------------------------------------------
------------------------------------------------------------
------------------------------------------------------------
--------------------------------------------------MELIV-----
-----------E---------------------------------QEF------------
-----------------I------------------------------------------
--------------------YYALNDMVLDRGPSPFLTSVEC-YCNGKL---------IT
LVQGDGLIIATPTGSTAYNQAAGG---AMVHPGVPCILFT-PLNPHS-LSFRP-----II
LPSNSVLKLQLTAV-ARAPAWVSFDGRQ-RQPLNQKF-AL-LKNSKFIPLPCH--SRPRM
RTTDLAPRVLSQPCRLDLAMKLRRDRILRLGPRKFEQELHPQEAGNKENNQF-

Arabidopsis_thaliana_NADK1_CYTOPLASMIC
-------------------TVYSQKLGRVRLRFPYIYILHINLPSWRLETYLKLLLRVTH
FLLLLLSLSFFFVFDHRRQNSMSSTYKLNHTDSFANGDAKSLLPNPENGFTHLTSLAQSE
KAVQELLLQQTPMQATDDHLVEFSEA----------------------------------
--------------------------------------------LRTVAKALRGAA----
------------EGKALAQAEAAEWKR---------------------------RYELER
SKNVELQHKE-LSNGVCADESNGQRMEHLAKSPRLYAQEIS---------------SNGM
ETICSHE---------------V------LQDGGFNS-----------FNNKLKRKASF-
------------------------------KLSWGCKG----------------------
------------------------------------------------------------
--------------------------------MANDQHKKEIVSFER-------------
------------GNISTAER--------------------------------------SS
KQISLTWESDPQTVLIITKPNSTSVRVLSV-DMVRWL-RTQKGLNIYVEP---RVKE---
ELLSESS-----SFNFVQTWE-DDKEI----------------SLLH-TKVDLLITLGGD
GTVLWAASMFKG---PVPPIVPFSMGSL---GFM--TP--FHS--EQYRDCLEA-ILKG-
----PISITLRHRLQCHI-----------------------IR-----DKATHEY-----
-EPEE--------------TMLVLNEVTIDRGISSYLTNLEC-YCDNSF---------VT
CVQGDGLILSTTSGSTAYSLAAGG---SMVHPQVPGILFT-PICPHS-LSFRP-----LI
LPEHVTVRVQVPFN-SRSSAWVSFDGKD-RKQLEAGD-ALVCSMAPW-PVSTA--CQVE-
STNDFLRSIHD--G-LHWNLRKTQSADGP------------------------

Theobroma_cacao_NADK1_cyto
------------------------------------------------------------
----------------------MSPSKLDSTASFGNGDASISCSKPENGLVDSLSLFHSE
KAVEE-LLQQTPVEGMDEHLIEFSEA----------------------------------
--------------------------------------------LRTVAKALRRAA----
------------EGKASAQAEAAEWKR---------------------------RYELER
TRNIQMERKARIAERFSAEQNGDFDCGKVENSDNQLVQQNE--------PDEHSEKGCMK
HGICSHEV---------------------LRDRESDS-------NSKGDHNKMMRKASF-
------------------------------KLSWWCKG----------------------
------------------------------------------------------------
--------------------------------ENGDQHKHDIVSFEK-------------
------------GNITTAER--------------------------------------SS
KQISLKWESDPQTLLILTKPNSVSVRILCA-QMVRWL-KEKKKLNIYVEP---RVRV---
ELLTESS-----DFNYVQTWK-DDREI----------------LLLH-TKVDLVITLGGD
GTVLWAASMFKG---PVPPIVPFSLGSL---GFM--TP--FHS--EHYKECLDS-VLRG-
----PISITLRHRLLCRV-----------------------VR-----DAAKNEY-----
-DTEE--------------PILVLNEVTIDRGISSYLTNLEC-YCDNSF---------VT
CVQGDGLILSTTSGSTAYSLAAGG---SMVHPQVPGILFT-PICPHS-LSFRP-----LI
LPEHVTVRIVVPFN-SRSPAWASFDGKD-RKQLAAGD-ALLCSMAPW-PVPTA--CQVD-
STNDFLRSIHD--G-LHWNLRKTQSFDGPRDL---------------------

Oryza_sativa_XP_015620997_NADK1A_cyto
------------------------------------MSLDELPHKKLASSEGIRFARSDS
RFRSLSPAPIPIPTAPSFRSLVDPVSDERVNHDTVTSHESEIGSGSISTVSSTVSSVESE
KAAYE-FLAQTPIKSTDAHLVEFSEA----------------------------------
--------------------------------------------MRTVAKALRRVA----
------------EGKAAAQAEAEEWRR---------------------------------
---KYELEMA-HKQQRKIKGYGSCANNELEKLASQLTLETP---------ASDQAGCCGN
HGICSHE---------------V------LQDESPGP-------NPRSSHKLVSRKASF-
------------------------------RLSWGCNG----------------------
------------------------------------------------------------
--------------------------------DKNGQHKHDFVSFEK-------------
------------GDITTAER--------------------------------------SN
KQILLKWESSPQTVLFITKPNSNSVHVLCA-EMVRWL-KEHKKINVVVEP---RVSK---
ELLTEDS-----YYNFIQTWD-DDEEK----------------KMLH-TKVDLIVTLGGD
GTVLWAASLFKG---PVPPVVAFSLGSL---GFM--TP--FPS--EQYRDCLDN-VLNG-
----PFSITLRNRLQCHV-----------------------IR-----DAAKDEL-----
-ETEE--------------PILVLNEVTIDRGISSYLTYLEC-YCDSSF---------VT
CVQGDGLIISTTSGSTAYSLAAGG---SMVHPQVPGILFT-PICPHS-LSFRP-----LI
LPEYVTLRVQVPHN-SRGQAWASFDGKD-RKLLSPGD-ALICSISPW-PVPTA--CLVD-
STTDFLRSIHE--G-LHWNLRKSQSFDGPRD----------------------

Sorghum_bicolor_SORBI_3003G432100_NADK1A_cyto
---------------------------------------MSLDELADKEPSSSEEVQLAP
SDSKFRSIGPAPIPIPAPPSIRSLVDSVSDERVNVDIVASHQSENGSISTASSTGSLESE
KAAYE-FLAQTPVRSTDAHLVEFSEA----------------------------------
--------------------------------------------MRTVAKALRRVA----
------------EGKAAAQAEAAEWKR---------------------------------
----KYELETAHKQQSKIKGYNSCISNDLDKLASQLTLETP---------APDQLGCCGK
HGICAHEV---------------------LQDEVPGP-------IPRSNHKVVGRKASF-
------------------------------KLSWGCNG----------------------
------------------------------------------------------------
--------------------------------DKNGQHKHDFVSFEK-------------
------------GDITTAER--------------------------------------SN
KQILLKWESPPQTVLFITKPNSNSVRVLCA-EMVRWL-RESKNINIFVEP---RVRK---
ELLTEDS-----YYNFVQTWD-NDEEI----------------KMLH-TKVDLIVTLGGD
GTVLWAASLFKG---PVPPVVAFALGSL---GFM--TP--FPS--EQYRELLDN-VLNG-
----PFSITLRNRIQCHV-----------------------IR-----DAAKDEI-----
-MTEE--------------PFLVLNEVTIDRGISSYLTNLEV-YCDSSF---------VT
CVQGDGLIISTTSGSTAYSLAAGG---SMVHPQVPGILFT-PICPHS-LSFRP-----LI
LPEYVTLRVQVPYN-SRGAAWASFDGKD-RQQLSPGD-ALICSISPW-PVPTA--CLVD-
STTDFFRSIHE--G-LHWNLRKSQSFDGPRD----------------------

Oryza_sativa_XP_015640515_NADK1B_cyto
------------------------------------------------------------
------------------------------MDGRRLDCDGRVNLSVATSDQTLDSSMESE
RAAYA-FLPQTPIKSTDAHLVEFSEA----------------------------------
--------------------------------------------MRAVAKTLRQVA----
------------EGKAAAQAEAAEWKR---------------------------------
-KYELEKAVKAHRHNTVTKGCSNCDKEKLEQLASQLTLETT---------SVDPTSCCGN
HEICSRQI---------------------LQDECPGT-------NKISHDKIAARKAPF-
------------------------------KLSWGCNG----------------------
------------------------------------------------------------
--------------------------------DNNGQHKHDFVSFEK-------------
------------GDITTAER--------------------------------------SN
KQILLKWESPPQTVLFVTKPNSNSVHALCA-EMVRWL-KEHNNINIFVEP---RVSK---
ELVTEDS-----YFNFIQTWD-NDEEM----------------KTLH-TKVDLIVTLGGD
GTVLWAASLFKG---PVPPVVAFSLGSL---GFM--TP--FSS--ELYRECLDH-VLKR-
----PFGITLRSRLQCHV-----------------------IY-----DSAKNEV-----
-DTEE--------------PILVLNEVTIDRGMSSYLTYLEC-YCDSSF---------VT
RVQGDGLIISTTSGSTAYSLAAGG---SMVHPQVPGILFT-PICPHS-LSFRP-----LI
LPEYVTLRVQVPIN-SRGQAWASFDGKG-RKQLGPGD-ALICSISPW-PVPTA--CLVD-
STTDFLRSIHE--G-LHWNLRKSQSFDGPVA----------------------

Sorghum_bicolor_SORBI_3009G123700_NADK1B_cyto
------------------------------------------------------------
-------------------MSANELAAADEVCDERINFNVATSNQTENGDITTVSLVESE
RAAYA-FIPQTPIRSTDAHLEEFSEA----------------------------------
--------------------------------------------LRTVAKTLRRVA----
------------EGKAAAQAEAAEWKR---------------------------------
-KYELEMASKEHKHYNVIKGCSNFRKDKLEQPTSQLALETA---------PIDQTSCCGN
HGICSHQI---------------------LQDECPGP-------KRKPDEKIIGRKAPF-
------------------------------RLLWGCDG----------------------
------------------------------------------------------------
--------------------------------DKNGQHKRDFVSFEK-------------
------------GDIKTAER--------------------------------------SN
KQILLKWESPPQTVLLVTKPNSNSVLALCA-EM--------------VSG---TFRK---
ELLAEDS-----YFSFIQTCN-NDQEA----------------KTLH-TKIDLIVTLGGD
GTVLWAASLFIG---PVPPVVAFSLGSL---GFM--TP--FPS--EQYRECLSN-VLKQ-
----PFSITLRSRLQCHV-----------------------IR-----DAAKE-------
-QVEN------------EQPILVLNEVTIDRGMSSYLTYLEC-YCDSSY---------VT
RVQGDGLIISTTSGSTAYSLAAGG---SMVHPQVPGILFT-PICPHS-LSFRP-----LI
LPEYVTLCVQVPLN-SRGHAWASFDGKG-RIQLGRGD-ALICSISPW-PVPTA--CLAD-
STTDFLRSIHD--G-LHWNLRKSQSFDGPSA----------------------

Physcomitrella_patens_PP1S77_287V6_NADK1_cyto
---------------------------------------------------MNLTSPLAQ
DEGASEGEPLASADALQSGSLPKIVGPHRKTICSLFSKSKTTRMEQDGGKHQNGWIHSCS
QRSVEEHLQETTIGDGGTHLVEFSNA----------------------------------
--------------------------------------------MRAVEKALRQVA----
------------ASKGRAQDEAAEWKR---------------------KYEMERLRAASL
EQEQQVLEQELEQCRSPPDPWTSDEPLELEKADTENGERSPVGSANGWFPLHVNSDCCKR
EGICSQQL---------------------LRSHSSSS----GNISLLSEVQPVAEKASF-
------------------------------RLVWGCAG----------------------
------------------------------------------------------------
--------------------------------KVSPRHKHDVVSFEC-------------
------------GNISTASR--------------------------------------SS
KQITLVWDSPPQTVLIISKPNSPTCTALCK-EMIRWL-REEKGVGVYLEP---PMKK---
EILAED------YFNCVKSCE-TEEEV----------------LQLH-TKVDLVITLGGD
GTVLWAASMFKG---PVPPVVSFSMGSL---GFM--TP--FQS--DRYKECLQT-LIKG-
----PVYITLRHRLHCQI-----------------LRNPDKVK-----EGEDPC------
-ESEV---------------HLVLNEVAIHRGMSSNLSNLEC-YCDGNF---------VT
SVQGDGLILSTPSGSTAYSLAAGG---SMVHPQVPGILFT-PICPHS-LSFRP-----LI
LPEYVTIRVQVPHE-SRGQAWVSFDGKD-REQLSGGD-ALICRMAAW-PVPAA--CEQE-
STTDFLRSVRE--G-LHWNLRKRQLSDGPIST---------------------

Physcomitrella_patens_PP1S57_138V6_NADK1_cyto
------------------------------------------------------------
-------------------------------------------MDLDCGKRQNGSIHACS
QRSMEEHLQETSIGDGDAHLVEFSEA----------------------------------
--------------------------------------------MRAVKKALRQVS----
------------ESKARALDEAAEWRR-----------------------KYEMEHLRAA
ILEQKQKKREQYIDQSPPDSWSPAEPLDSEKSDPENGEESPVGSVNGWLPPHSNSECCKR
EGICTQQI---------------------LRSHSGST----SNMSLLTRAPQAAEKASF-
------------------------------RLQWGCAGK---------------------
------------------------------------------------------------
--------------------------------KDSRNHTHDVVSFEC-------------
------------GNITTASR--------------------------------------SS
KQITLVWNSPPQSVFILCKPSASDVTAICK-EMIRWL-KEEKGIGVYVEP---SMKR---
ELLDDSS-----YFRCVQACE-TEQEV----------------HEVH-TKVDLVITLGGD
GTVLWAANMFKG---PVPPVVSFSMGSL---GFM--TP--FRS--DRYKDCLQT-LIKG-
----PVYITLRHRLHCQI-----------------IRNPEAVK-----EGDD--------
-PCEE--------------THLVLNEIAIDRGMSSFLTNLEC-YCDDIF---------LT
SVQGDGLILSTPSGSTAYSLAAGG---SMVHPQVPGILFT-PICPHS-LSFRP-----LI
LPEYVTIRVQVPRN-SRGQAWASFDGKD-RQQLNEGD-ALLCHMSAW-PVPAA--CDIE-
STTDFLQSVRD--G-LHWNLRKRQGSEGPTSN---------------------

Physcomitrella_patens_PP1S32_187V6_NADK1_cyto
----------------------------------------------------MDVLTQGA
CVAWRTPVARESFPRDLVGLPRHFTRRHSLKLPRKILIGLTSSPNRLEHGKIENLAIRSQ
RLDSDGVGAMITNRDEKNHLSEFSDA----------------------------------
--------------------------------------------LQTVAKALEDVA----
------------VKKALAQDEAAQWKH---------------------------------
KYELELLRNS-QLERSIASRALDSSRQDNLSVTSVISEGDIDATEFRSSPQNTQTRSNGY
LQYKETIQ--------------N------SKVLSYSPDLFNNLYLDTQLDSKISEKASF-
------------------------------TLTLDPVD----------------------
------------------------------------------------------------
--------------------------------ERRKEQNHDLVSFDD-------------
------------GDINAEVR--------------------------------------SN
KQIALVWNSSPASVFILLKPNAAAVQQLCE-EMVWWL-REQNVTKIYVEP---RVKA---
ELMEENA-----DFEFIQTCE-TEKQL----------------VTIN-KSVDLVITLGGD
GTMLWAASLFKG---PMPPLVAFSMGSL---GFM--TK--FQS--SMYRESLQA-IMKG-
----PAYITLRHRLHCQI-----------------------IR-----HDRETDD-----
-NTSS-----------ESAEYLVLNEVSIDRGMSSALSNLEC-FCDGHF---------VT
IVQGDGLIISSPSGSTAYSLAAGG---SVVHPQVPGILFT-PICPHS-LSFRP-----LI
LPDYVTLRVQLPLN-CRGQAWASFDGKG-RQQLWGGD-ALIVRMSEW-PVPAV--CEKE-
SSGDFLRSVRE--S-LHWNRRNIQLADERPSPSH-------------------

Klebsormidium_nitens_GAQ87711_streptophyte_cyto
-----MAKPRGSLHRLIDQSSLGSADSLASLSKTEEETIAQDSELWGHISRYPSYTDIPL
HPPASDQNPSQDAPQLELPGTMAPPDISPLETSDELDRTGFDNLAETSGSVSQDSRVRWG
KADVQSVTPGDRSAPTTQKAACRISSESQNSGIQTRPLDQQAAFPARQSSEVQMAG----
--------------------------------------------FEQLPKDTEGSSAFAA
LETLAKVLQEAAEKQARAEAEVVEWRA-------------------RYEREWRRAVAAEE
RLTKPDAQPANSEPATPSSPPRGGDSRPVPSPCSCYDSDICGRRVLRSGIAGERDRTTNG
DAYNDGQP--------------TGATWRHVDSGQQKEDAETRRELRDGDKEGLPRKAHF-
------------------------------KLAWRSADGV--------------------
------------------------------------------------------------
--------------------------------ETTHRHRHEIVSYER-------------
------------GNISNMAR--------------------------------------SN
KQVALIWESPPQAVLIVRKPNSPRVSKMVK-EVVTWL-TGVKHLTVVLEP---PAYR---
ELLEEGG-----PSERVETWQ-EEDEL----------------LYLH-QRVDLVVTLGGD
GTVLWASSLFKG---PVPPVVSFAMGSL---GFL--TP--FPI--ERYQECLSS-LLKG-
----PIYLTLRNRIQCRI-----------------------LK-----NSANETHLHEG-
-REPS-------------FERLVLNEVAIDRGMSSFLTNLEC-YCDGDF---------MT
TVQGDGLIVSTPSGSTAYSLSAGG---SMVHPQVPGILFT-PICPHS-LSFRP-----LI
LPEYVCLQVQVPFE-TRGQAWASFDGRD-RRQLCPGD-SLVLEMSHW-PVPAA--CRED-
PTQDFLNSARE--N-LHWNLRKMQE----------------------------

Arabidopsis_thaliana_AT1G21640_NADK2_PLASTID
METLCNPVTGECRVPYDFSPE-EKPLLEDKIVSVLGCILSLLNKGRKEILSGRSSS----
-MNSFNLDDVGVAEESLPPLAVFRGEMKRCCESLHIALENYLTPDDERSGIVWRKLQKLK
NVCYDAGFPRSDNYPCQTLFANWDPI--YSSNTKEDIDSYESEIAFWRGGQVTQEGLKWL
IENGFKTIVDLRAEIVKDTFYQTALDDAISLGKITVVQIPIDVRMAPKAEQVELFASIVS
DSSKRPIYVHSKEGVWRTSAMVSRWKQYMTR-------------------------PITK
EIPVSEESKR-REVSETKLGSNAVVSGKGVPDEQTDKVSEINEVDSRSASSQSKESGRFE
GDTSASEFNMVSD---------P------LKSQVPPGNIFSRKEMSKFLKSKSIAPAGYL
TNPSKILGTVPTPQFSYTGVTNGNQIVDKDSIRRLAETGNSNGTLLPTSSQSLDFGNGKF
SNGNVHASD-----------------------NTNKSISDNRGNGFSAAPIAV-------
--------------------------------PPSDNLSRAVGSHSVRESQTQRNNSGSS
SDSSDDEAGAIEGNMCASATGVVRVQSRKKAEMFLVRTDGVSCTREKVTESSLAFTHPST
QQQMLLWKTTPKTVLLLKKL-GQELMEEAK-EAASFL-YHQENMNVLVEP---EVH----
DVFARIP-----GFGFVQTF--YIQDT----------------SDLH-ERVDFVACLGGD
GVILHASNLFKG---AVPPVVSFNLGSL---GFL--TS--HPF--EDFRQDLKR-VIHGN
NTLDGVYITLRMRLRCEI-----------------------YR-----KGKAMPG-----
-KV-----------------FDVLNEIVVDRGSNPYLSKIEC-YEHDRL---------IT
KVQGDGVIVATPTGSTAYSTAAGG---SMVHPNVPCMLFT-PICPHS-LSFRP-----VI
LPDSAKLELKIPDD-ARSNAWVSFDGKR-RQQLSRGD-SVRIYMSQH-PLPTV--NKSD-
QTGDWFRSLIR--C-LNWNERLDQKAL--------------------------

Theobroma_cacao_TCM_035207_NADK2_plastid
MDTLCNPLTGECIVSYDFTPE-EKPLVEDKIVSVLGCMLSLLNKGREDVLSGRVSI----
-MNNFRMADISVMDDKLPPLALFRSEMKRCCESLHVALENYLTPDDFRSLNVWRKLQRLK
NACYDLGFPRKDEHPCHTLFANWQPV--CLSTSKEEIESKDCEIAFWRGGQVTEEGLKWL
IEKGFKTIVDLRAEIVKDNFYQAAMDDAISSGKVEFVKIPIEVGTAPSMEQVEKFASLVS
DFNKKPIYLHSKEGVWRTSAMVSRWRQYMTRFASQFVSNQSMSPSDTPSKAANGSGEMQA
SSSSEEKLKL-QETLNVSHGSNGAHKNEVFSDNDKEDQRICGANNDLVSSQVMTSEEAVD
NAEGTMI--------NIFENIDP------LKAQIPPCNIFSRKEMSMFLRSKKISPPMY-
-----------FNHQLKRLETLPVSRETSTRAAWGNKVVHANAKSQLAEAGSSNGLFSAT
NQSQEHHST-----------------------AAGRGKYLNGGSYATSSTKVNGFVEGER
YSMTETKAATLDGNFNEHVTST----------SFSKRQKSNGKAFSD-------------
--SNDDELGSIEGDMCASATGVVRVQSRKKAEMFLVRTDGFSCTREKVTESSLAFTHPST
QQQMLMWKSTPKTVLLLKKL-GPELMEEAK-EVASFL-YYHEKMNVLVEP---DVH----
DIFARIP-----GFGFVQTF--YSQDV----------------SDLH-ERVDFVACLGGD
GVILHASNLFRG---AVPPVVSFNLGSL---GFL--TS--HTF--EDYRQDLMQ-VIHGN
NTADGVYITLRMRLQCEI-----------------------FR-----NGKAVPG-----
-KV-----------------FDVLNEVVVDRGSNPYLSKIEC-YEHDRL---------IT
KVQGDGVIVATPTGSTAYSTAAGG---SMVHPNVPCMLFT-PICPHS-LSFRP-----VI
LPDSARLELKIPDD-ARSNAWVSFDGKR-RQQLSRGH-SVRISMSQH-PLPTV--NKSD-
QTGDWFHSLIR--C-LNWNERLDQKAL--------------------------

Oryza_sativa_XP_015616979_NADK2_plastid
MSALCDPETGECPVRYDVQTE-DLPVLEDKVAAVLGCMLALLNRGRKEVLSGRSGV----
-ASAFQGSEDSTM?DKIPPLALFRGDLKRCCESMQVALASYLVPSEARGLDIWRKLQRLK
NACYDAGFPRADGHPCPTLFANWFPV--YFSTVPDDSLSDELEVAFWRGGQVSEEGLEWL
LLKGFKTIVDLREEDVKDDLYLSAIHEAVSLGKIEVVNLPVEIGTAPSAEQVQRFAEIVS
DSAKKPIYLHSQEGISRTSAMVSRWKQYVTRAERL-ATQNRSLNGNGKHVRNDQTEQLTN
SPGFSSEGSE-NGTPLESDRTMEGETCDIDIETARHNLEITNSLPSEQSTEQGELHGTRT
ELQSNFR-----------LESNP------LKAQFPSCDVFSKKGMTDFFRSKKVYPKSV-
-------LNPRRRSNSLLVSRRKQSLSAEQNGAIDYEAAEFKVLKSSNGASFDNDYILSV
ASGITNGKP-----------------------SNNGASTSVEDREMETSVVTVDPRTSDT
SNSNGNAPLG----------------------SQKSAERNGSLYVER-------------
-----EKSDHVDGNMCASATGVVRLQSRRKAEMFLVRTDGFSCTREKVTESSLAFTHPST
QQQMLMWKSPPKTVLLLKKLGD-ELMEEAK-EVASFL-HHQEKMNVLVEP---DVH----
DIFARIP-----GYGFVQTF--YTQDT----------------SDLH-ERVDFVACLGGD
GVILHASNLFRT---SVPPVVSFNLGSL---GFL--TS--HNF--EGFRQDLRA-VIHGN
NTL-GVYITLRMRLRCEI-----------------------FR-----NGKAMPG-----
-KV-----------------FDVLNEVVVDRGSNPYLSKIEC-YEHNHL---------IT
KVQGDGVIVATPTGSTAYSTAAGG---SMVHPNVPCMLFT-PICPHS-LSFRP-----VI
LPDSARLELKIPDD-ARSNAWVSFDGKR-RQQLSRGD-SVQISMSQH-PLPTV--NKSD-
QTGDWFRSLIR--C-LNWNERLDQKAL--------------------------

Sorghum_bicolor_SORBI_3005G068700_NADK2_plastid
MSALCDPETGECPVRYDVESE-DLPVLEDKVAAVLGCMLALLNRGRNEVLSGRSGV----
---ASAFQGSEDTSDRIPPLALFRGDMKRCCESMQVALASYLAPSEPRGLDVWRKMQRLK
NACYDAGFPRPDGYPCPTLFANWFPV--YLSIVSDDSGTDELEVAFWRGGQVSEEGLAWL
LQKGFKTIVDLREEDVKDDLYLSAVQEAVSSGKIEVVNMPVEIGTAPSAEQVQQFAALVS
DGARKPIYLHSKEGVSRTSAMVSRWKQYVTRSERLAVQNHSLNGNGKVLTSYKTMQHTDS
SSSSTNGTEN-GTITESDRTMNNGESCEIDIETARHNLEVTNALPNDQSTQQGEMPGTGA
ELLSNFKLESNP-----------------LKAQFPTCDVFSRKEMTKFFRSKKVYPKSV-
-------LNSRRRSSSLLVSRRKQNLIVERNGTIDYEAAEFAVLESSNGKSFDNDYILSV
ASGITNGKPSNNGASSLIEEKEREVSVA--------------------------------
--------------------------------TVDTRASASSSNGKVQVGSQKSAAKNGT
PYLERNKSDNVDGNMCASSTGVVRLQSRRKAEMFLVRTDGFSCTREKVTESSLAFTHPST
QQQMLMWKSPPKTVLLLKKLGD-ELMEEAK-EVASFL-HHQEKMNVLVEP---DVH----
DTFARIP-----GYGFVQTF--YSQDT----------------SDLH-ERVDFVTCLGGD
GLILHASNLFRT---SVPPVVSFNLGSL---GFL--TS--HNF--EGFRQDLRD-LIHGN
NTL-GVYITLRMRLRCEI-----------------------FR-----KGKAMPG-----
-KV-----------------FDVLNEVVVDRGSNPYLSKIEC-YEHNHL---------IT
KVQADGVIVATPTGSTAYSTAAGG---SMVHPNVPCMLFT-PICPHS-LSFRP-----VI
LPDSARLELKIPDE-ARSNAWVSFDGKR-RQQLSRGD-SVRISMSQH-PLPTV--NKSD-
QTGDWFRSLIR--C-LNWNERLDQKAL--------------------------

Physcomitrella_patens_PP1S17_312V6_NADK2_plastid
-AAVMSSLRTLTLVQAGYANDRDIPVLEEKVVAGLARIGAILQQGRLEVVGSRQFV----
-NM??????VNSP?GFVPPLARLRAELKESCESLQKALETCLYPS?LIPESIYRPLQRLH
NICYDAGFPRLPGSPDHADIPNLAAVKLCPFQGGNPNLNQNEEIAFWRGGQVTEEGVEWL
LQQGFKVVVDMRAEQSGSPFVQSMLETAEKTGKLRIIKMPVPFRTAPTAEQVEEFAKLVA
VPENKPLYLHSQGGVGRACAMVSRWREYVLQLSGE-------------GMRNPTKGSLDS
SNFSSDGNTS-DDVGAALRFPTDDSADEGASDYSNSRSLDAGDRDAKDSITPMEISSSGD
EDDQRMITAVKS----------S------FEAQRPGPNVFNKSSMSQFMKRRKTTPQGA-
-----GPVIGISDLAESTARRDQIGGIAGPAGQWRLAEPGIPRANAGNDSLVTEPRGFPE
TSEENGRLN-----------------------QQTGAHSDVAGEEIRNESSNGAA-----
--------------------------------VDGEVSSRSEQPVVRNGGLVRVDPAESQ
GRSEVENAPIVEGDMCASTTGVVRVQSRRKAEMYLVRTDGFSCTRERVKESTLAFTHPST
QQQMLMWKTPPKTVLLLKKL-GMELMDQAQ-TVASYL-FHQEGMNVMVEP---DVH----
DVFARIP-----GYGFVQTF--YNQDT----------------SELH-EMVDFVVCLGGD
GVILHASNLFRE---AVPPVISFNLGSL---GFL--TS--HAF--EAFKGDLKS-IIHGS
----GVYITLRMRLRCEL-----------------------FR-----NGKPIPG-----
-KV-----------------FEVLNEVVVDRGSNPYLCKIEC-YERSRL---------IT
KVQADGVIVATPTGSTAYSTAAGG---SMVHPNVPCMLFT-PICPHS-LSFRP-----VI
LPDSALLELKVPDE-ARSNAWVSFDGKK-RQQLCKGE-SMQISMSEY-PMPTV--NKLD-
QTEDWFASLSR--C-FGWNQRIEQRSITFYQE---------------------

Klebsormidium_nitens_GAQ87265_streptophyte_plastid
EAAAFGYWVNKGLENGGITVEGDVPEQEEKVVAGLALIGSILQRGRERVL-GRPGIWVAE
EKKRSQALRDVQAGEETPPLAQLRAEVRNACSLLQESLEALLPEDWSQTELVKQRLERVR
NVCLDAGFPRSEGAPAHADIPNFAEVRLLPVRRQGREIIDLAEDREAVVFWRGGQLTQQG
LEWLRKKGFRAVVDLRATEWGRQWARWDSAAGDIKRYHIPIQFDEMPDHEQVTQFARIVA
DPANQPLFVFSTGGTGRTCAIIAKWRELVQSAGGVKAFAPSAAKVGGNGKAAAATVAREE
LDRAEKVIDELEDVAPVCDGCEEDEEDGVLATPADEPAATVGALEDSSGAEEQTTTELEE
SEPSTSESPSFEGIKRLWQGRESPFAYNAFEAQRPTSDVLSRPAMQEWLRQNKARGVSAF
EAQMRAYRQPVQPLSEVARKKREEESITGVAGRWGRQRGGGIPRSGPSFDPNTESLPTPS
TNQGVNGTTEERLESKDTVLSDERDRMGAAEAAAREAASDSKQAEHESSVQQNDGASQNG
YAYEEDEEMSMEMFGVHQDGSGLWRVDESSRGGNGRSVASDGAAAPDDGRGDGMAVERPE
ESSSDEEGGGFQGDMCSSTTGVVRLQSRRKAEMYLVRTDGFTCTREKVRESTLAFTHPST
QQQMLMWKTPPKTVMLLKKLGE-DLMKETE-EVALWL-HHQEGMNVVVEP---EVH----
DKLARTP-----GFGFVETY--YNADM----------------SRLH-ERVDFVVCLGGD
GVILHVSNLFTE---AVPPVVSFNLGSL---GFL--TT--HQY--EEYRADLLA-LIHGN
SSMEGVYITLRMRLRCEI-----------------------FR-----RGVPIPG-----
-KV-----------------FEVLNEIVVDRGASPYLCKIEC-YERNRL---------IT
KVQADGVLLATPTGSTAYSVAAGG---SMVHPNVPCILFT-PICPHS-LSFRP-----VI
LPDSAEIELRVPAD-ARNTAWVCFDGKK-RQQLMRGD-SVRIRMSEH-PMPTV--NKYD-
QTDDWFRSLVR--C-LNWNERLEQKAFSLPNLGGGYEDEY-------------

Thalassiosira_pseudonana_XP_002291199_stramenopiles_cyto
------------------------------------------------------------
------------------------------------------------------------
------------------------------------------------------------
------------------------------------------------------------
------------------------------------------------------------
------------------------------------------------------------
------------------------------------------------------------
------------------------------------------------------------
------------------------------------------------------------
------------------------------------------------------------
------------------------------------------------------------
------------------------------------------------------------
---------------------------------------------------DLIVTLGGD
GLLMYAAHVFSG---PVPPILPVAGGSM---GFL--TP--FAR--EEMFDAILISLALAF
GRNNQICISMRMRLDCRI------------------------------FGSDG-------
-TLKS--------------RYNVLNEVVIDRGSSPYLASLEC-FCDDVH---------LT
TVQADGIIFSTPTGSTAYSMAAGG---SVVHPAVPAILVT-PICPHV-LSFRS-----MV
FPDHVVLRCYVPSD-ARSTACVYFDGKH-RTELNRGD-SVQIEMSAH-PVPTI--NRAD-
HSSDWLSSLKR--N-FNFNTRVRQNPLR-------------------------

Phaeodactylum_tricornutum_XP_002180250_stramenopiles_cyto
------------------------------------------------------------
------------------------------------------------------------
------------------------------------------------------------
------------------------------------------------------------
------------------------------------------------------------
------------------------------------------------------------
------------------------------------------------------------
------------------------------------------------------------
------------------------------------------------------------
------------------------------------------------------------
------------------------------------------------------------
-------------------------------EHEAFP-----------------------
---------------------------------------------------DLICTIGGD
GLLMHAAMLFQG---PIPPILAVAGGSL---GFL--TP--FSK--EEMVDAIRV------
----RICLSIRMRLECRI------------------------L-----NGQG--------
-AVRA--------------RYNVLNEVVIDRGSSPYLAALEC-FCDDVH---------LT
TVQADGIIFATPTGSTAYSMAAGG---SVVHPAVPAILVT-PICPHV-LSFRS-----MV
FPDHVVLRCYVPDD-ARAEASVAFDGKH-RQELHRGD-SVQIQMSAY-PVPTI--NRMD-
HSSDWLGSLKQ--N-FNFNTRPRQRPL--------------------------

Monosiga_brevicollis_XP_001742787_NTRIM_alpha2m
------------------------------------------------------------
------------------------------------------------------------
------------------------------------------------------------
------------------------------------------------------------
------------------------------------------------------------
------------------------------------------------------------
------------------------------------------------------------
------------------------------------------------------------
------------------------------------------------------------
------------------------------------------------------------
------------------------------------------------------------
-----------RR--LAAGYSGP-----------HWS--GFRTPQPYKRP---HFFA---
SSSDKAQ---EALQELLGTY--YNHDL---------------------HEADCLVALGGD
GHMLTAMHLLLN-ERLNIPVYGMNRGTV---GFLM-NN--YKA--ADLFERLQQ-AQVS-
----HIHP-LRMT-AYDV------------------------------HGE---------
-QFQA----------------VAINEVSLFRQ-TRQAAHITV-IVDGQER--------MN
SLICDGVLLATPAGSTAYNLSAHG---PVVPLGSGLLALT-PISP-----FRPRRWKGAL
LRSGCEVEFIARNV-EKRPVSATADFGE-FRHVQ----RVKISEDVTRRITIL--CDPA-
------LSLDE--R-M-LQEQFVS-----------------------------

Salpingoeca_rosetta_XP_004989224_NICTRIM_alpha2m
------------------------------------------------------------
------------------------------------------------------------
------------------------------------------------------------
------------------------------------------------------------
------------------------------------------------------------
-----------------------RRMSTGSEGKRDS------------------------
------------------------------------------------------------
------------------------------------------------------------
------------------------------------------------------------
------------------------------------------------------------
------------------------------------------------------------
-------ATAPTSAATQPGNKPPRLFRPHF--VASNA-PAAQEALMALKL---RYKQ---
HALAT-----------------AGEGT-----------------------ADVVVALGGD
GFLLSQLHGHAM---SGLPVFGMNRGTI---GFLM-NE--YLE--EMLMERLHA-AVCR-
----TIHP-LRLR-TVDV------------------------------HG----------
-QVTH---------------SLAFNEVSVFRQ-TRQAAHVCV-SIDGTVR--------IN
PLISDGILVATPAGSTAYNASAGG---IMLPLDSGLLTLT-PICA-----FRPRRLRGGV
LHRHARVAIENLSP-AKRPISATADFHE-VRDVV----HVEVEEARDISLHLL--YDPA-
------LDIDE--K-V-WHEQAGS-----------------------------

Stylophora_pistillata_XP_022778367_alpha2m
------------------------------------------------------------
------------------------------------------------------------
------------------------------------------------------------
------------------------------------------------------------
------------------------------------------------------------
------------------------------------------------------------
------------------------------------------------------------
------------------------------------------------------------
------------------------------------------------------------
------------------------------------------------------------
------------------------------------------------------------
-----------MKVSILV-----SATKEAR-EAA--------------------------
NLLLKHH------------------------------------ESVPPSQADVLVVLGGD
GTMLEMLHRYID---DRKPVYGMNCGTV---GFLM-NT--FRP--ENLMERLKR-AQVA-
----HLRP-LRMQVKNY-------------------------------QGE---------
-SHEA----------------LAINEVSLLRQ-SAQAAKIRV-SVDNHER--------LK
ELVCDGVLVSTPAGSTAYNFSAHG---PILPIGSNLLALT-PISA-----FRPRRWRGAL
LPHRSSVEFEIHET-EKRPVSAVADFYE-VRNVV----HVSVAEDPEKEIKIL--FDPE-
------HALEE--R-I-ISEQFIS-----------------------------

Rickettsia_canadensis_WP_012148757_alpha
------------------------------------------------------------
------------------------------------------------------------
------------------------------------------------------------
------------------------------------------------------------
------------------------------------------------------------
------------------------------------------------------------
------------------------------------------------------------
------------------------------------------------------------
------------------------------------------------------------
------------------------------------------------------------
------------------------------------------------------------
------------KIALIYN-KDYKSLAIIE-EIKKLY--------NYCEV----------
------------------------------------------------EEAEVIIVIGGD
GALLHNIHCYMH---LNIPFYGVNLGSL---GFL------MNT--LDTKNLLQN-IHDS-
----TVTILNPLLMQAK-------------------------------DTSG--------
-QIYT---------------ALAINEVSIFRK-TNQAAKFRI-DVNGIER--------MS
ELVADGALVATPAGSSAYNLSAGG---PILPLESNMLCLT-PICA??-??FRPRRWHGAL
LLSSATIKFEIFNT-TKRPVNATADFQE-FNNII----QVTVSSTKDKPIKLL--FNKN-
------HTLED--R-I-IKEQF-------------------------------

Anaplasma_centrale_WP_012881048_alpha
------------------------------------------------------------
------------------------------------------------------------
------------------------------------------------------------
------------------------------------------------------------
------------------------------------------------------------
------------------------------------------------------------
------------------------------------------------------------
------------------------------------------------------------
------------------------------------------------------------
------------------------------------------------------------
------------------------------------------------------------
------------TVGYVA--AGPAERERVG-CLRSFY-----GVVNLADA----------
-------------------------------------------QD---SAVDLLVVVGGD
GFMLHSLHNYVVGPGRNVPVYGVRHGSV---GFL--LN--HCVD-GSLPHKLEN-AVAT-
----ELPL-LRMEAK-DV------------------------------YGH---------
-THSA----------------IAVNEVSLFRG-THQAAKLRI-KINGKVA--------ME
ELVSDGVIVSSPAGSTAYNFSAGG---PILPFTSNIVCLT-AINS??-??FRPRRWRGAL
LPNDSLVEIDVLSP-ETRCVSAVADYTE-FRNIS----DVKIKQDNNTKITLM--FDPE-
------HGLEE--R-T-IAEQF-------------------------------

Wolbachia_endosymbiont_D._simulans_WP_015587839_alpha
------------------------------------------------------------
------------------------------------------------------------
------------------------------------------------------------
------------------------------------------------------------
------------------------------------------------------------
------------------------------------------------------------
------------------------------------------------------------
------------------------------------------------------------
------------------------------------------------------------
------------------------------------------------------------
------------------------------------------------------------
------------NVGYIA-----SSLPKSQ-EVSKLL--QELNFINIAEA---SK-----
------------------------------------------------PEVDLLIVVGGD
GFMLRTLHDYVI-GNKDTHVYGINTGNV---GFL--MN--KCF--KDPIDHIEH-AVPT-
----QLTL-LKME-ATDI------------------------------SGK---------
-KHHY----------------IAVNEVYVFRN-ANQIVEMNI-TINDKLK--------VE
KFRGDGIILSTPTGSTAYNFSAGG---PILPLNSNLFALT-SINS??-??YYPRHWNGAL
ISNDTIVQIDINDV-KNRPALVVSDYKE-FHDIS----QVKIQKDHENTVTLL--FDKD-
------CPLNE--R-I-FDQQF-------------------------------

Rhodovibrio_salinarum_WP_027289670_alpha
------------------------------------------------------------
------------------------------------------------------------
------------------------------------------------------------
------------------------------------------------------------
------------------------------------------------------------
------------------------------------------------------------
------------------------------------------------------------
------------------------------------------------------------
------------------------------------------------------------
------------------------------------------------------------
------------------------------------------------------------
------------RIGFVAS-DAPEAEEALA-RLTDRY-----------------------
-------------------------------------------DSVPPEESDVIVALGGD
GLMLESLHKHMD---RHVPIYGMNRGTI---GFLM-NE--YSE--DNLVERLQR----A-
----DLVRLHPLRMVAER------------------------M-----NGQG--------
-ETQT---------------ALAINEVSLLRE-SRQAAKIRV-SIDGVVR--------LE
EMICDGILMATPAGSTAYNLSAHG---PIIPIGAPLLALT-PISA??-??FRPRRWRGAL
LPAKAEVQFDILEA-RKRPVSATADYTE-VRDVT----RVTVKEDRSLTTDLL--FDPE-
------HNLEE--R-I-LKEQF-------------------------------

Magnetospirillum_gryphiswaldense_WP_024081505_alpha
------------------------------------------------------------
------------------------------------------------------------
------------------------------------------------------------
------------------------------------------------------------
------------------------------------------------------------
------------------------------------------------------------
------------------------------------------------------------
------------------------------------------------------------
------------------------------------------------------------
------------------------------------------------------------
------------------------------------------------------------
------------KIAFVASDTQAGQAALAR-LMDRYP---------HVPP----------
------------------------------------------------DQADVIVALGGD
GFVLETLHCWID---RKVPIYGMNRGTV---GFLM-NS--FRE--HGLMERLHR--AQG-
------VVLHPLRMKARL------------------------A-----DGS---------
-EVEA----------------LAINEVSLFRQ-TRQAAKIRI-RIDGKER--------LD
ELICDGVMVATAAGSTAYNLSAHG---PIIPLGADILALT-PISA??-??FRPRRWRGAL
LPQHARVSFEVLEA-GKRPVSAVADYTE-ARDVI----EVEVREDRSVSLTLL--FDPE-
------HNLEE--R-I-LAEQF-------------------------------

Pelagibacteraceae_bacterium_WP_083203951_alpha
------------------------------------------------------------
------------------------------------------------------------
------------------------------------------------------------
------------------------------------------------------------
------------------------------------------------------------
------------------------------------------------------------
------------------------------------------------------------
------------------------------------------------------------
------------------------------------------------------------
------------------------------------------------------------
------------------------------------------------------------
------------KLHFVFDKTDKANQQKRK-----LL----RKFKSYA-P----------
------------------------------------------------HEADTIVVLGGD
GFMLQTLKKLGK---FNKSFYGINMGTY---GFLM-NK--FKT--RKFMENLSK---SK-
----PITISA---LQMIV------------------------------KSKN--------
-NIAK--------------KAIAINEISMFRQ-SKQAATIQI-KKGKKII--------MK
KLSSDGVLVATPAGSTAYNLSVHG---PILSLNSKKLAIT-PISP??-??FRPRRWKGTI
VSDRSVINISNLNI-KKRPVSVVADNVE-FRNIK----NVKIYINRKIKFNLL--YDSK-
------NSLNK--K-IKIEQV--------------------------------

Asticcacaulis_biprosthecium_WP_006274725_alpha
------------------------------------------------------------
------------------------------------------------------------
------------------------------------------------------------
------------------------------------------------------------
------------------------------------------------------------
------------------------------------------------------------
------------------------------------------------------------
------------------------------------------------------------
------------------------------------------------------------
------------------------------------------------------------
------------------------------------------------------------
------------RLDFTAS-DRPEAQVACA-RLKALY-------GSAANP----------
---------------------------------------------------DVVVALGGD
GFLLQSLHRYLK---DQVPIFGMNRGSV---GFLL-ND--FSE--ERL---IER-IIKS-
----ESTLISPLSMTA-L-----------------------CR-----DGK---------
-EHRA----------------LAFNEVSLLRQ-SHQGAKLRI-LIDGKER--------MD
ELICDGALVSTPAGSTAYNLSAHG---PIIPLTAKALALT-PISA??-??FRPRRWRGAI
LPHTAKVRIEALEV-DKRPISAAADTFE-VRNVI----SVDIAEAEDLKATLL--FDAG-
--KGYDERVMA--E------QF-------------------------------

Caulobacteraceae_bacterium_ANP47758_alpha
------------------------------------------------------------
------------------------------------------------------------
------------------------------------------------------------
------------------------------------------------------------
------------------------------------------------------------
------------------------------------------------------------
------------------------------------------------------------
------------------------------------------------------------
------------------------------------------------------------
------------------------------------------------------------
------------------------------------------------------------
------------KLSFTAS-ARPEAQEALR-RL-RHT---------YGEA----------
G-----------------------------------------------DSADVIVALGGD
GHMLDTLRRRLK---DKKPVYGMHRGTI---GFLM-NE--FDE--TDLQERVAK---AE-
----PIRV-RPLVARCET------------------------A-----AG----------
-IVEE----------------RAFNEVSLFRQ-TAQTSKLRI-FIDGAER--------LP
ELSCDGLMVATPAGSTAYNFSAHG---PILPINSRLLALT-PISP??-??FRPRRWRGAL
LPHRSVVRIEVLEA-DRRPVSATADNVE-TRNVT----AVEIREDTAAALTLL--FDPG-
------HALDE--R-I-VREQF-------------------------------

Bodo_saltans_CUI14314_NITRIM_Euglenozoa_alpha2m
------------------------------------------------------------
---------------------------------------------------------HVE
LKALEHPVPRMSGS----------------------------------------------
------------------------------------------------------------
------------------------------------------------------------
-----------YVRQELWEGSTSPTELLTPAVQRYVDSQML-------------------
-----------------------------YRDFRKGA-----------------------
------------------------------------------------------------
------------------------------------------------------------
------------------------------------------------------------
------------------------------------------------------------
FHSRYNSHNSATQSGGRAKPLVASAHAGMA--LVAFQ-GIIPRLELHYDP---N------
NLLAREQ------YNKLKPF-----------------------ECLDGRDPDLIVPIGGD
GYFMHCVRKHWR---RYIPFFGVNAGHV---GYL------LND-----CGVLEE-LFSA-
----PLKLHHLSMLYVEA------------------------------EAENATGEKH--
-VLEE----------------LAFNDAWVERS-SGQTALIRI-LVNGEER--------IR
RVRGDGVLMSTAAGSTAYAQALGA---SPVPVGAPLIQLV-GSNIVSPAQWRP-----VH
LNQEDIVEFEVVDN-FKRPCRGYVDAVD-VGTVT----RMMVRTSRVAGVQVA--FADS-
--CDLQQKLYK----MQFPGAR-------------------------------

Angomonas_deanei_EPY21943_NTRIM_Euglenozoa_alpha2m
------------------------------------------------------------
------------------------------------------------------------
-MVEVHPIVRTTGADVRH------------------------------------------
------------------------------------------------------------
----------------------AMWEREI-------------------------------
-EPKAIFSDA-VLRYIETHGLYKDSRKQFNGSYRTNTGNNN-------------------
------------------------------------------------------------
------------------------------------------------------------
------------------------------------------------------------
------------------------------------------------------------
---------------------------------------------------------DPT
TFGTAAYNTYLTSIGVAAGSNRRAPVLKET-ATMTFP-GVIPRLELHYDK---N------
NLLARE------QYEKLKAF-----QC----------------KDPN-QQPDLIVPIGGD
GYMMHCIRRNWD---RFIPFYGVNAGHV---GYL------LND-----CSTLEE-LFAF-
----PLKLHTTTMLYCQA--------------------EQETE-----TGE---------
-RVLL--------------SELAFNDAWVERA-SGQTALIRI-LVNGEER--------IR
RLRGDGVLVSTAAGSTAYSQALGA---SPVPVGAPLIQVV-GSNVVSPAQWRP-----AH
LDQEDQVEFEVLDI-NKRPCKCYVDSVN-VGNVT----RMLVRSSRVAGVTLA--FSRS-
--CDLQHKLYQ----MQFPKTL-------------------------------

Gallionellales_bacterium_OGS93157_beta
------------------------------------------------------------
------------------------------------------------------------
------------------------------------------------------------
------------------------------------------------------------
------------------------------------------------------------
------------------------------------------------------------
------------------------------------------------------------
------------------------------------------------------------
------------------------------------------------------------
------------------------------------------------------------
------------------------------------------------------------
------------NVALIGKHKAPEIAGPLL-SLAAFL--SSRGLNVVVDS---LTAE---
QVKDSPY---------------PAMSL----------------NEMA-NVVDLAIVIGGD
GTMLNIARTLSP---YQVPLVGVNQGRL---GFL--TD--LTL--ENMQDSMEA-MLDG-
----KFVTEQRLLLSARV-----------------------LR-----NDV---------
-EISS---------------GLAFNEVVVHRSNISSMIEFEV-RIDGEY---------LY
NQRADGLIVSSPTGSTAYALSAGG---PILHPSLDVLELV-PVCPHT-LSNRP-----IV
VKSSSVLEILMHRT---SDIHVRYDSHT-SCDLQLHD-KIIVTRHPE-AACLL--HPVG-
--HSYYHTLRE--K-LLWNQTL-------------------------------

Sulfuricella_denitrificans_WP_009206302_beta
------------------------------------------------------------
------------------------------------------------------------
------------------------------------------------------------
------------------------------------------------------------
------------------------------------------------------------
------------------------------------------------------------
------------------------------------------------------------
------------------------------------------------------------
------------------------------------------------------------
------------------------------------------------------------
------------------------------------------------------------
------------TIALIGKYNSPEIGDSLL-RLAKFL--VEQEHTVLLER---QTAE---
STGVTDY---------------PLADL----------------EQIG-EQADLAVVLGGD
GTMLNIARSLYT---FGVPLVGINQGRL---GFL--TD--VSV--DTMLETMAE-ILAG-
----DYLSEARFLLNVTI-----------------------RR-----QGE---------
-NVYE---------------ACAFNDAVVSKGATARLIELEI-FVDGQF---------VY
SQRSDGMIISTPTGSTAYALSSGG---PILHPTLEAVVLV-PICPHT-LSNRP-----IA
VNSESTIELLLLHA---DDARVHFDGQR-HFDLKEND-WVIVRRSKQ-MVRLL--HPFG-
--HSYYDMLRQ--K-LHWGEKL-------------------------------

Formivibrio_citricus_WP_091190988_beta
------------------------------------------------------------
------------------------------------------------------------
------------------------------------------------------------
------------------------------------------------------------
------------------------------------------------------------
------------------------------------------------------------
------------------------------------------------------------
------------------------------------------------------------
------------------------------------------------------------
------------------------------------------------------------
------------------------------------------------------------
------------TIAIVGRPATPALGEPMH-RLVSML--SSSGVRVLVEE----------
SAAQEHD---------VTAC--QAVSQ----------------ENIG-KLADLVIVLGGD
GVMLGAARMVAP---YHVPVVGVNMGRL---GFL--TD--LSV--SEMEAQVEA-ILKG-
----AFNPEDRIMLEARV-----------------------MR-----EGR---------
-EIDR---------------QLAFNDVVMSRGSCGSMIEFEQ-FINGKF---------VC
RQRADGIIVSTPTGSTAYALASGG---PILHPSLPAIALV-PICPQS-LSNRP-----IV
VTDSCRVELVLTG--ARDVVHVFYDNQS-ECRLQEQD-RLVIRRFRN-TLRIL--HPHS-
--YHYYDTLRE--K-LRWSAQPQLL----------------------------

Eikenella_corrodens_WP_049259188_beta
------------------------------------------------------------
------------------------------------------------------------
------------------------------------------------------------
------------------------------------------------------------
------------------------------------------------------------
------------------------------------------------------------
------------------------------------------------------------
------------------------------------------------------------
------------------------------------------------------------
------------------------------------------------------------
------------------------------------------------------------
------------RIGIVTRPNTPQLGETLS-ELVAFF--LENSIEVLLDE---ECGN---
DLSANPL-----AENC------RRVAK----------------EDMG-TCCDLVLVLGGD
GTFLSVARQLAP---YRIPIMGVHLGHL---GFL--TQ--VPR--QNMIADISR-MLAG-
----QYLPEERIMLECTV-----------------------QR-----HDES--------
-DCTA----------------LALNEVVISRGGLGQMIEFEV-FINQEF---------VY
TQRSDGLIVSTPTGSTAYALAAGG---PILQSTLRALTLV-PICPQS-MTNRP-----IV
VPDSCEIEILITKA---DNARVHCDGQS-HIDLHSMN-RLTIRRYRN-TLRVL--HPTN-
--YQYYKTLRQ--K-LHWGEQLV------------------------------

Methylobacillus_rhizosphaerae_WP_089376003_beta
------------------------------------------------------------
------------------------------------------------------------
------------------------------------------------------------
------------------------------------------------------------
------------------------------------------------------------
------------------------------------------------------------
------------------------------------------------------------
------------------------------------------------------------
------------------------------------------------------------
------------------------------------------------------------
------------------------------------------------------------
------------TVALIGKYMNPETRDQIL-ALARFL--AERQIGVFVEE---KTAQ---
HSSIKGY---------------TTLQM----------------NAIG-AYADLAIVLGGD
GTMLTVARALLD---YKIPLVGVNRGRF---GFL--TD--INS--DHMLDSVAG-ILDG-
----KYDTEQRILLEACI-----------------------VR-----AGQ---------
-TVGQ---------------GYALNDVVINKNGLARLIELEI-HVDGHF---------VQ
KQRSDGLIVATPTGTTAYSLSAGG---PILHPMLDAIALV-PICPHT-LSNRP-----IA
IGSASEVVVEVVHA---EDASVHLDGQM-KMALQPGD-RVQIKCAKN-KITLL--HPPG-
--HNHFDVLRE--K-LHWG----------------------------------

Escherichia_coli_gamma
------------------------------------------------------------
------------------------------------------------------------
------------------------------------------------------------
------------------------------------------------------------
------------------------------------------------------------
------------------------------------------------------------
------------------------------------------------------------
------------------------------------------------------------
------------------------------------------------------------
------------------------------------------------------------
------------------------------------------------------------
------------CIGIVGHPRHPTALTTHE-MLYRWL--CTKGYEVIVEQ---QIAH---
ELQLKNV---------------KTGTL----------------AEIG-QLADLAVVVGGD
GNMLGAARTLAR---YDIKVIGINRGNL---GFL--TD--LDP--DNAQQQLAD-VLEG-
----HYISEKRFLLEAQV-----------------------CQ-----QDCQK-------
-RIST-----------------AINEVVLHPGKVAHMIEFEV-YIDEIF---------AF
SQRSDGLIISTPTGSTAYSLSAGG---PILTPSLDAITLV-PMFPHT-LSARP-----LV
INSSSTIRLRFSHR--RNDLEISCDSQI-ALPIQEGE-DVLIRRCDY-HLNLI--HPKD-
--YSYFNTLST--K-LGWSKKLF------------------------------

Vibrio_cholerae_VC_0853_gamma
------------------------------------------------------------
------------------------------------------------------------
------------------------------------------------------------
------------------------------------------------------------
------------------------------------------------------------
------------------------------------------------------------
------------------------------------------------------------
------------------------------------------------------------
------------------------------------------------------------
------------------------------------------------------------
------------------------------------------------------------
------------VLAIIGKPRDQQAIQTHK-EIYHWL--RSLGYTVFIDD---RLR----
EILTDLP------TEHFASL-----------------------IELG-KKADLAIVVGGD
GNMLGAARVLSR---FDISVIGVNRGNL---GFL--TD--LNP--EDFQQRLQE-VLDG-
----HYLQETRFLLEAEI-----------------------HR-----HG----------
-QVKS--------------HNAALNEAVLHPGKIAHMIEFEV-YIDDNF---------AF
SQRSDGLIVSTPTGSTAYSLSGGG---PILSPSLNAITLV-PMFPHT-LSCRP-----LV
VGGNQRIKLVVSPE-NRGTQEVSCDGQV-SLPVSPGD-EIHIYQSPN-VLKLI--HPQD-
--YSYYHVLRT--K-LGWSSKLF------------------------------

Photobacterium_indicum_WP_107255008_gamma
------------------------------------------------------------
------------------------------------------------------------
------------------------------------------------------------
------------------------------------------------------------
------------------------------------------------------------
------------------------------------------------------------
------------------------------------------------------------
------------------------------------------------------------
------------------------------------------------------------
------------------------------------------------------------
------------------------------------------------------------
------------TIALIGKPRNPDALQTHK-TLFDWL--TGKGYDVLVDH---RLAN---
DLDVPQD--------CLCDL-----------------------LTIG-DKANLAIVVGGD
GNMLGAARVLSR---FDIAVIGVNRGNL---GFL--TD--LDP--ESFKEELTR-VLEG-
----EFVTERRFLLEAEV-----------------------HR-----HG----------
-QIKS--------------RNAALNEAVLHPDKIAHMIEFEV-YIDDNF---------AF
SQRSDGLIIATPTGSTAYSLSGGG---PILSPSLNAIALV-PMFPHT-LSSRP-----LV
VDGDRCIKLLVSPD-NGSTLEVSCDGQV-SLPVSPGD-EVHIYQSPE-QLQLI--HPKN-
--YNYYGVLRA--K-LGWSSKLF------------------------------

Deltaproteobacteria_bacterium_HGW_PKN12252_delta
------------------------------------------------------------
------------------------------------------------------------
------------------------------------------------------------
------------------------------------------------------------
------------------------------------------------------------
------------------------------------------------------------
------------------------------------------------------------
------------------------------------------------------------
------------------------------------------------------------
------------------------------------------------------------
------------------------------------------------------------
------------RVALYAKKNHPHASIFAA-EVMNWL--LSRGLEVLLEE---DLAK---
SLSIR--------RDYVD-------------------------SDIP-ERADLVIILGGD
GTLISVARHLGD---REKPILAVNLGSL---GFL--TE--ITK--DETFATLER-VLAG-
----DYELSRRMKLDCVV-----------------------LR-----DGI---------
-QVGH---------------YSVLNDVVINKGALARIIDMEA-MVDGHY---------LT
TFKADGLIVATPTGSTAYNLAAGG---PIIDPQVNSLVIT-PICPHT-LTNRP-----LI
VPGDAVIRLHVTFD--DQMVHLTADGQV-GMQLQLGD-IIELQQS---AVHTL--LIKS-
PTKDYFEVLRA--K-LRWGER--------------------------------

Geoalkalibacter_subterraneus_WP_040199396_delta
------------------------------------------------------------
------------------------------------------------------------
------------------------------------------------------------
------------------------------------------------------------
------------------------------------------------------------
------------------------------------------------------------
------------------------------------------------------------
------------------------------------------------------------
------------------------------------------------------------
------------------------------------------------------------
------------------------------------------------------------
------------RVGLYAKKHHPDAVGFGR-EVMNWL--LARNIEVMLEE---DLAS---
ALGV--------TRDYVD-------------------------DEIP-ERSDLIIVLGGD
GTLISVARHVGA---RMKPILGVNLGSL---GFL--TE--ITQ--DETFTTLER-VVKG-
----DFEVSGRLMLDAVV-----------------------RR-----DGN---------
-EIAR---------------YSVLNDAVINKGALARIIDMEA-WVDQDY---------LT
TFKADGLIIATPTGSTAYNLAAGG---PIIYPGLNCLVIS-PICPHM-LTNRP-----VI
VSSKSVIRIEVKFQ--DQHVVLTADGQV-GMPLRGGD-VVELRRSQT-RTMLV--KSPS-
--KNYFEVLRA--K-LRWGER--------------------------------

Pelobacter_acetylenicus_WP_072287119_delta
------------------------------------------------------------
------------------------------------------------------------
------------------------------------------------------------
------------------------------------------------------------
------------------------------------------------------------
------------------------------------------------------------
------------------------------------------------------------
------------------------------------------------------------
------------------------------------------------------------
------------------------------------------------------------
------------------------------------------------------------
------------RIGVYAKYNHPDAVMLAR-DVVCWL--RGRGLEVFLEK---NLAC---
NMAGQEP----------------GYDR----------------AAIP-AMVDLIVVLGGD
GTLISVARKVCG---RDVPILGVNLGSL---GFL--TE--ITR--GELYLSLEK-VLKG-
----EYTLSERMMLNAVV-----------------------LR-----DGI---------
-EAGS---------------FCVLNDIVINKGAIARIIDMEV-SVDSAY---------LT
TFKADGLIIATPTGSTAYNLSAGG---PIISPGLHCLVVT-PICPHM-LANRP-----LI
VADTACIRIEMKFR--DQDVVLTADGQV-GMALEAGD-VVEIRRAGR-STRLI--KSPS-
--KDYFEVLRT--K-LGWGER--------------------------------

Sulfurimonas_denitrificans_WP_011372715_epsilon
------------------------------------------------------------
------------------------------------------------------------
------------------------------------------------------------
------------------------------------------------------------
------------------------------------------------------------
------------------------------------------------------------
------------------------------------------------------------
------------------------------------------------------------
------------------------------------------------------------
------------------------------------------------------------
------------------------------------------------------------
------------KVGVILRPSSPQLKSGYE-KLEKIF--SSYSIEVLIED---KSA----
KMIGA-----------------SGASF----------------KKIC-NECDFLVSFGGD
GTLISTVRKSFD---YDIPILGIHAGNL---GFL--AD--LSL--DELDSFVEK-ITQN-
----RYKIDERAVLEATV-----------------------IK-----NEK---------
-EIKM----------------YAFNDVVLTRTRVSNMIHIET-LVNSRS---------FN
TYYGDGVVVSTPTGSTAYNLSAGG---PVLFPMSNVFALT-PICPHS-LTQRP-----VV
LPGKFTIEMKTSEE----RALIIIDGQD-VHELELGE-SVHIKLATK-TVKLM--HKEE-
--YNYFDVLKE--K-LRWGE---------------------------------

Arcobacter_sp._PLY10525_epsilon
------------------------------------------------------------
------------------------------------------------------------
------------------------------------------------------------
------------------------------------------------------------
------------------------------------------------------------
------------------------------------------------------------
------------------------------------------------------------
------------------------------------------------------------
------------------------------------------------------------
------------------------------------------------------------
------------------------------------------------------------
------------KAGFILKPDSPEIKDEYN-IIKNHF--LRANIEVALEK---NSA----
NMIGEK----------------GGVEL----------------DELS-ENSDFLVSIGGD
GTLISVVRRSFK---HHIPVLGIHQGTL---GFL--TD--IRL--SEVENFLAL-MFEH-
----KYRIDHRMM----I------------------------------KGCA--------
-KEQN---------------FVAFNDIVISRKSMSSMISLDA-KIDGKH---------FN
SYYGDGVIISTPTGSTAYNLSVGG---PVVFPLTEAFIVT-PIAPHS-LTQRP-----LV
LPADFKIEFTITDN---QGALVIIDGQD-TYEINENE-SIKIEISDN-KAKLI--HRCQ-
--RNYFEVLNE--K-LRWGN---------------------------------

Sulfuricurvum_sp._OHD77037_epsilon
------------------------------------------------------------
------------------------------------------------------------
------------------------------------------------------------
------------------------------------------------------------
------------------------------------------------------------
------------------------------------------------------------
------------------------------------------------------------
------------------------------------------------------------
------------------------------------------------------------
------------------------------------------------------------
------------------------------------------------------------
------------RVGMLLRPSTPELKEMFF-EAKRIF--ESRGIEVIID----NISG---
GMIDV-----------------MGQPF----------------DMMC-QNCDFLVTIGGD
GTLISAVRRSYR---YQLPVLGIHAGKL---GFL--AD--LDF--AELESFVDK-MIEG-
----EYRIDQRAVLQATI----------------------VTP-----NGES--------
-QI------------------FAFNDIVLTRPSIAKMISLET-YVDGRS---------FN
TYYGDGVVVSTPTGSTAYNLSAGG---PVLFPLTQVFALT-PICPHS-LTQRP-----VV
LPGHFEIEMKTPDA----SALVIVDGQD-LVEISDCD-TVHIKLASG-AAHLI--HRKE-
--FNYFEVLKE--K-LGWGN---------------------------------

Campylobacterales_bacterium_OYZ35750_epsilon
------------------------------------------------------------
------------------------------------------------------------
------------------------------------------------------------
------------------------------------------------------------
------------------------------------------------------------
------------------------------------------------------------
------------------------------------------------------------
------------------------------------------------------------
------------------------------------------------------------
------------------------------------------------------------
------------------------------------------------------------
------------RVGIVLRPSTPELKDMFL-EAKRVF--ESRSIEVSID----HVSG---
GMIDV-----------------MGQPF----------------DHMC-RNSDFLVTIGGD
GTLISAVRRSYE---YQIPVLGIHAGKL---GFL--AD--LDF--GELESFIDD-LLAG-
----DYRIDKRAMLEATI----------------------TTQ-----HGES--------
-KV------------------VAFNDIVLTRPSISKMIRLET-YVDGRN---------FN
TYYGDGVVISTPTGSTAYNLSAGG---PVLFPLTQVFALT-PICPHS-LTQRP-----VV
LPGHFEIEVKTSDS----SALVIVDGQD-MVEISDKD-TVHIKLADG-GAHLI--HRKE-
--FNYFEVLKE--K-LGWGN---------------------------------

Lokiarchaeum_sp._GC14_75_KKK40883_Archaea_Asgard
------------------------------------------------------------
------------------------------------------------------------
------------------------------------------------------------
------------------------------------------------------------
------------------------------------------------------------
------------------------------------------------------------
------------------------------------------------------------
------------------------------------------------------------
------------------------------------------------------------
------------------------------------------------------------
------------------------------------------------------------
------------PIALACRMDSEKAIKLAK-KIFEFL--VKKGEIVYLET---RIAP---
KIFPH-----------------NGMDL----------------GDMTSDNIKFIVVIGGD
GSILRVVGSLSQ--KDPPPILGVNIGSI---GFL--DE--SDE--VTVFEDLVK-VLNE-
----DYEIELCSKITPFL-----------------------VK-----NSDEI-------
-RLNN-----------------ALNEVLIVSSKSSKILQISI-RINSVF---------LN
RSYLDGVIISTSTGSTAYNLSAGG---AIVNPILEIIQIT-PLNSFAGSGLKP-----II
VPMESEIEIQLLRP--RLDGKIVIDGQRIIKKIPSNT-KIRIRKSNS-RTKFI--RLSE-
---NYYSRLREKII-GTIHVPLDDSPEE-------------------------

Candidatus_Odinarchaeota_archaeon_LCB_4_OLS17841_Archaea_Asgard
------------------------------------------------------------
------------------------------------------------------------
------------------------------------------------------------
------------------------------------------------------------
------------------------------------------------------------
------------------------------------------------------------
------------------------------------------------------------
------------------------------------------------------------
------------------------------------------------------------
------------------------------------------------------------
------------------------------------------------------------
------------RVLLKVRPDLVNSPIK-K-RILDAI--EERNLKLYLEP---E------
SVGENDE---------------GREVV----------------EPGK-ADVDCAIIVGGD
GTILYTIRNLPA---KCPLILGVDAGTT---GFL--SE--ITP--DEIEPALDR-LLNG-
----EYKVSKSFRLKTFI------------------------------DDV---------
-VLP-----------------EAVNEVLVTTE-PGKSVKLDV-YIDNHF---------LN
SVVADGVIVATPTGSTAYGLSAGG---SIIDPDLEAYTIV-PVAPFK-ASLSP-----IV
LSSDKVVAIKSAGR-GRNPI-VVIDGQV-QYSLTRNE-VIRILKSEN-YAPFI--RFRD-
---EFYSKIRE--K-LLTVNHISEL----------------------------

Candidatus_Bathyarchaeota_archaeon_B26_1_KYH42137_Archaea_TACK
------------------------------------------------------------
------------------------------------------------------------
------------------------------------------------------------
------------------------------------------------------------
------------------------------------------------------------
------------------------------------------------------------
------------------------------------------------------------
------------------------------------------------------------
------------------------------------------------------------
------------------------------------------------------------
------------------------------------------------------------
------------?????????????MRLAE-QVSRHL--KSKGFKVFMEE---NLAK---
RLGSR-----------------EAVSI----------------EEM---RADLVITIGGD
GTILRTCLRLPK---PEPPILAIDMGVR---GFL--TE--VPP--ERAVEAVDR-YIKG-
----EYNMKRCSKLASYI------------------------------GGR---------
-RLPD-----------------ALNEIFVTSRSLAKLLHVRV-WKNGSL---------VT
DCRVDGVIVASQVGSTGYSLSAGG---PILDPELDAFVVT-PVCPLT--VVKP-----TV
FASNTVLTIELVKP---KSATVVIDGHY-QTQMSREEPLIKIKKSEH-ETVFI--RFKD-
---DFYHRLKT--R-LLFVKEEADLE---------------------------

Crenarchaeota_group_1_archaeon_SG8_32_3_KON32335_Archaea_TACK
------------------------------------------------------------
------------------------------------------------------------
------------------------------------------------------------
------------------------------------------------------------
------------------------------------------------------------
------------------------------------------------------------
------------------------------------------------------------
------------------------------------------------------------
------------------------------------------------------------
------------------------------------------------------------
------------------------------------------------------------
------------SVGLVARYDKKQAFELAN-ELVKHL--RNKGLEVYIED---TIAR---
KVN-------------------TPAET----------------VQLKNMKTDFIITIGGD
GTILRACLSVPE---PEPPILAINMGVR---GFL--TE--VEP--REACNAVDR-TLKG-
----EFKIEKCTKLAVSA------------------------------DGE---------
-NVPD-----------------ALNDVVISAGEPSKILYTQI-YKDDEP---------IL
KCQADGFIVSTQTGSTGYSLSAGG---PVLDPEVEAFVLT-PVCSLT--VFRS-----IV
FSLDSKVTIEAIRP---KEVLVLVDGNY-SQVVTSKNPTLTITRSKN-VASFI--RFKE-
---DFYHRLRS--R-LLFKGM--------------------------------

Aigarchaeota_archaeon_NZ13_MG1_PUA33764_B9J98_02135_Archaea_TACK
------------------------------------------------------------
------------------------------------------------------------
------------------------------------------------------------
------------------------------------------------------------
------------------------------------------------------------
------------------------------------------------------------
------------------------------------------------------------
------------------------------------------------------------
------------------------------------------------------------
------------------------------------------------------------
------------------------------------------------------------
------------KVAVVYTPRKAGAVEMVG-ELSKRL------DVLGVES----------
EAFDSERVMS------------AGVKI----------------------SADLVIILGGD
GTVLKGIHSLSD---HRTPILGVNFGRG---GYL--SE--LSP--DELLTVLDE-VLKG-
----SFAVEEVMKLSAFV-------------------------------GNR--------
-KLGD-----------------IVNEVYVSSESIGKVIDFEV-VQGGDT---------LL
DGVADGVIISTPLGSTAYAMSAGG---PAVDHRLEVAVVV-PVCPLT--RMSP-----LV
LPASRAITIRFKVP----RVHVLIDGQI-REVLNAG--ELAISKSEQ-TVRFV--RVKR-
-ECSFARRLKK--R-LR------------------------------------

Geoglobus_ahangari_GAH_01436_Archaea_Euryarchaeota
------------------------------------------------------------
------------------------------------------------------------
------------------------------------------------------------
------------------------------------------------------------
------------------------------------------------------------
------------------------------------------------------------
------------------------------------------------------------
------------------------------------------------------------
------------------------------------------------------------
------------------------------------------------------------
------------------------------------------------------------
------------RVGIVYKYDSLNVAR----EVADFLREAGVKAELHHIP---TC-----
SL----------------------------------------------EDCGIIVTVGGD
GTILRTLQELKN---P-PPIFGINTGRM---GIL--TH--AEP--GDYRKSLLK-AVNG-
----ELEVEEFMRIEARY------------------------R-----------------
-DVEL----------------TALNEVAILSSAQARLIEYEV-VVNGRV---------ID
SMRADGAIFSTPVGSTAYSLSAGG---PIIDPYTSAICFT-PVSPFR-VGWRP-----WV
FSGDREVVFRLKPL---RDAVAIADGNR-AVEVEAGG-EVVIRKSKH-PARFF--RVES-
----RLKKIAE--K-MR-KLR--------------------------------

Ferroglobus_placidus_Ferp_0897_Archaea_Euryarchaeota
------------------------------------------------------------
------------------------------------------------------------
------------------------------------------------------------
------------------------------------------------------------
------------------------------------------------------------
------------------------------------------------------------
------------------------------------------------------------
------------------------------------------------------------
------------------------------------------------------------
------------------------------------------------------------
------------------------------------------------------------
------------RVALVYKKESESVAERVR----KFL-ERVSDVAVFSSP---TT-----
EL----------------------------------------------EDFDVLVIVGGD
GTVLRTVQEIKN----VPPTFVVNTGRV---GIF--SH--ANA--EDFEDKLEE-ALKS-
-----MEYESFMRLEAKV------------------------------KG----------
-SI-----------------LRALNEISVLTHTPSRLLKFEI-SVDGEL---------IE
EMRSDGMIFSTPLGSTAYNLSSGG---PIVDPKLEAIVIT-PVSPFR-LGWRP-----WV
VSGERTILTRVELR----EAVVVADGQK-SVVIEPGE-VVEVKKSKY-PVNFF--KVEK-
-------RLEK----MSKKVRELT-----------------------------

Methanosarcina_vacuolata_WP_048120851_Archaea_Euryarchaeota
------------------------------------------------------------
------------------------------------------------------------
------------------------------------------------------------
------------------------------------------------------------
------------------------------------------------------------
------------------------------------------------------------
------------------------------------------------------------
------------------------------------------------------------
------------------------------------------------------------
------------------------------------------------------------
------------------------------------------------------------
------------KIGISARCDRPEVIEKVR-EILAHF---SSKVQIFVAT---PTA----
EVLGM-----------------EGTPI----------------ERMRGEGVELIISVGGD
GTVLRNIAKMKD---PL-PILGINMGTL---GFL--VD--VEP--EHALETIEE-VLYG-
-----FSYSDRMRVDVFL------------------------------NGE---------
-MLET-----------------ATNEIAIMSAKPAKIIQFEV-YVEDCL---------LD
SMRADGVVFATPTGSTAYAMSAGG---PIISPRVSAIVVV-PVAPFK-LSSRP-----WV
IPSDSEITIRLSAP--KKEAVIAIDGQK-SYRIKPDD-VVKLKKSRF-PARFV--RISD-
--TCFYERVQR--K-LT------------------------------------

Methanolobus_vulcani_WP_091710834_Archaea_Euryarchaeota
------------------------------------------------------------
------------------------------------------------------------
------------------------------------------------------------
------------------------------------------------------------
------------------------------------------------------------
------------------------------------------------------------
------------------------------------------------------------
------------------------------------------------------------
------------------------------------------------------------
------------------------------------------------------------
------------------------------------------------------------
------------KIGIVSRFDQQDALDMVR-KIYDEF---NSKVEIFFSP---KTGK---
HLGITEN--------CL--------PV----------------EQMQSAGVQLIISVGGD
GTVLRNISKMKD---PL-PVLGINMGTL---GFL--VD--VPP--EDAIKDIAD-VLKG-
-----FSYTERSRLSVHL------------------------------NDR---------
-RLQD-----------------ATNEIVLITARPAKILTFRI-AIDDSE---------IE
DMRADGIVVATPTGSTAYAMSAGG---PIVDPRVDASIIV-PIAPFK-LSSRP-----WI
VPGNSNIKVEMTIP--EKEAALVIDGQH-SYNMKEND-VVTVTRAEN-PARFV--SSSI-
--NGFYEKVQS--K-LS------------------------------------

Methanothrix_soehngenii_WP_083804764_Archaea_Euryarchaeota
------------------------------------------------------------
------------------------------------------------------------
------------------------------------------------------------
------------------------------------------------------------
------------------------------------------------------------
------------------------------------------------------------
------------------------------------------------------------
------------------------------------------------------------
------------------------------------------------------------
------------------------------------------------------------
------------------------------------------------------------
------------????????????????MD-EIESWN----SGVQILADG----------
DLAL--------------TIGRPPSSV----------------QEMERLKVDFIVSIGGD
GTILRTIHKMAD---PV-PILGINMGTL---GFL--VD--VEP--ADALETIKR-LLSG-
-----FVVDERSRLKLLL------------------------------NGV---------
-CMPR-----------------ATNEIAFLTASPAKMIEFEI-LVDGSL---------ME
DFRADGVIIATATGSTAYAMSAGG---PIVDPRVDAIVLV-PMAPFK-LSSRP-----WV
MPGNSVIEVRLKLP--EKEALVVVDGQS-STNISTKD-SIVISKAKT-PARFV--KAAK-
--DGFYAKVKS--K-LA------------------------------------

Candidatus_Micrarchaeota_archaeon_CG10_PIT85971_Archaea_DPANN
------------------------------------------------------------
------------------------------------------------------------
------------------------------------------------------------
------------------------------------------------------------
------------------------------------------------------------
------------------------------------------------------------
------------------------------------------------------------
------------------------------------------------------------
------------------------------------------------------------
------------------------------------------------------------
------------------------------------------------------------
------------RVGIAGRVENPLATKTAD-RIWNFL--RKEGIKTEVQK---GFLK---
KT--------------------NAREI----------------GEF---DADLVLSFGGD
GTLLHVFRELGE---RSVPVLGINCGEL---GFL--TD--VDY--GMIEAHITN-VVKG-
----QYYIEPRARLDFSM------------------------------DSE---------
-RLP-----------------PALNEGVIVPSKPLTMLRYGL-NINQEY---------LW
RDNADALIIATPTGTTGHALSAGG---PVVNYNARVIAVV-PMNSTN-QASRP-----LI
VPEDATVT-AYDIN-SASPPELVIDGQV-R--MKCGS-EVSAKHSKH-SALLA--RVYA-
SSYAAPRKIRK--K---------------------------------------

Candidatus_Diapherotrites_archaeon_CG11_PIN85140_Archaea_DPANN
------------------------------------------------------------
------------------------------------------------------------
------------------------------------------------------------
------------------------------------------------------------
------------------------------------------------------------
------------------------------------------------------------
------------------------------------------------------------
------------------------------------------------------------
------------------------------------------------------------
------------------------------------------------------------
------------------------------------------------------------
------------VIGITGRKENRLAVETAK-KAIYFF---DGKAKVITNK----------
DFIGKGK---------------KLAEI----------------------KCDLLLSFGGD
GTLLKTFRELK----REIPVMGINCGNK---GFL--QS--FSH--EKLEDFFPK-ILSG-
----EYHSDERTR--CLA-----------------------IA-----DGK---------
-KLPE-----------------ALNEVLLVPKDAGRIIRYVL-SI-GKV---------ER
KEAGDGLIVATPTGSTAHSMSAGG---PIVKGNAKVFVVV-SINPVD-WKHRP-----LI
INDHEKI---VASEFEKLSAVAVIDGQK-RFPVKK---KLEIKKGKS---VLL--AIVD-
-----------------------------------------------------

;
end;
