# Supplementary material for: Episodic evolution of a eukaryotic NADK repertoire of ancient provenance
Source: PLoS One. 2019 Aug 1;14(8):e0220447. doi: 10.1371/journal.pone.0220447 (PMC6675116; doi:10.1371/journal.pone.0220447)
Supplement: S1 File — See S2 Table for a list of files. (ZIP) [file pone.0220447.s003.zip › NADK-dataset/NADK_v63-rando_protists-NCLIP.nexus]

#NEXUS
[ Title ]
begin taxa;
       dimensions ntax=124;
       taxlabels
             Homo_sapiens_NADK2_MITOCHONDRIAL
             Mus_musculus_NADK2_mito
             Xenopus_tropicalis_NADK2_mito
             Octopus_bimaculoides_Ocbimv22017871_mito
             Capitella_teleta_CapteT170107_mito
             Hypsibius_dujardini_OQV11409_NTRIM_mito
             Ramazzottius_varieornatus_GAU96705_RvY_08112_mito
             Priapulus_caudatus_XP_014662053_NTRIM_mito
             Mnemiopsis_leidyi_ML074232a_NTRIM_mito
             Amphimedon_queenslandica_XP_019855535_mito
             Oscarella_carmela_g.66666_mito
             Capsaspora_owczarzaki_XP_004365266.2_NITRIM_mito
             Guillardia_theta_109105_ITRIM_cryptophyte_mito
             Arabidopsis_thaliana_NADK3_mito
             Theobroma_cacao_NTRIM_NADK3_mito
             Oryza_sativa_XP_015651403_NADK3_mito
             Sorghum_bicolor_EER98776_NADK3_mito
             Physcomitrella_patens_PP1S69_47V6_NADK3_mito
             Klebsormidium_nitens_GAQ88637_streptophyte_mito
             Thalassiosira_pseudonana_XP_002296701_mito
             Phaeodactylum_tricornutum_XP_002178684_mito
             Reticulomyxa_filosa_ETO00249_RFI_37206_Rhizaria_Foraminifera
             Reticulomyxa_filosa_ETO34761_RFI_02329_Rhizaria_Foraminifera
             Emiliania_huxleyi_XP_005763127_EMIHUDRAFT_67594_haptophyte
             Homo_sapiens_NADK_CYTOPLASMIC
             Mus_musculus_NADK_cyto
             Xenopus_tropicalis_NADK_cyto
             Octopus_bimaculoides_Ocbimv22036801_cyto
             Capitella_teleta_CapteT168507_cyto
             Hypsibius_dujardini_OQV12611_ITRIM_cyto
             Ramazzottius_varieornatus_GAU98205_RvY_09383_cyto
             Priapulus_caudatus_XP_014663475_ITRIM_cyto
             Mnemiopsis_leidyi_CTRIM_cyto
             Amphimedon_queenslandica_Aqu2.1.32577_ITRIM_cyto
             Oscarella_carmela_g.176965_g.177026_cyto
             Capsaspora_owczarski_CAOG_004754_KJE94057_cyto
             Guillardia_theta_163085_cryptophyte_cyto
             Guillardia_theta_XP_005830771_52824_cryptophyte_cyto
             Arabidopsis_thaliana_NTRIM_NADK1_CYTOPLASMIC
             Theobroma_cacao_NADK1_cyto
             Oryza_sativa_XP_015620997_NADK1A_cyto
             Sorghum_bicolor_SORBI_3003G432100_NADK1A_cyto
             Oryza_sativa_XP_015640515_NADK1B_cyto
             Sorghum_bicolor_SORBI_3009G123700_NADK1B_cyto
             Physcomitrella_patens_PP1S77_287V6_NADK1_cyto
             Physcomitrella_patens_PP1S57_138V6_NADK1_cyto
             Physcomitrella_patens_PP1S32_187V6_NADK1_cyto
             Klebsormidium_nitens_GAQ87711_streptophyte_cyto
             Chlamydomonas_eustigma_GAX73590_g1041_NTRIM1_NADK1_cyto
             Volvox_carteri_Vocar20008225m_XP_002949486_59341_NADK1_cyto
             Chlamydomonas_eustigma_GAX73346_g799_cyto3
             Volvox_carteri_XP_002950024.1_117441_cyto3
             Galdieria_sulphuraria_XP_005709105_rhodophyte_cyto
             Cyanidioschyzon_merolae_XP_005537945_rhodophyte_cyto
             Chondrus_crispus_XP_005714258_rhodophyte_cyto
             Arabidopsis_thaliana_AT1G21640_NADK2_PLASTID
             Theobroma_cacao_TCM_035207_NADK2_plastid
             Oryza_sativa_XP_015616979_NADK2_plastid
             Sorghum_bicolor_SORBI_3005G068700_NADK2_plastid
             Physcomitrella_patens_PP1S17_312V6_NADK2_plastid
             Klebsormidium_nitens_GAQ87265_streptophyte_plastid
             Chlamydomonas_eustigma_GAX83042_g10468_NADK2_plastid
             Volvox_carteri_XP_002955100_118925_NADK2_plastid
             Galdieria_sulphuraria_XP_005708614_Gasu_08370_rhodophyte_NADK2_plastid
             Cyanidioschyzon_merolae_XP_005539182_CMT143C_rhodophyte_NADK2_plastid
             Chondrus_crispus_XP_005715738_CHC_T00004045001_rhodophyte_NADK2_plastid
             Thalassiosira_pseudonana_XP_002291199_cyto
             Phaeodactylum_tricornutum_XP_002180250_cyto
             Aphanomyces_invadans_XP_008867885_oomycete_cyto
             Phytophthora_infestans_XP_002907643_oomycete_cyto
             Aphanomyces_invadans_XP_008867886_oomycete_cyto
             Trichomonas_vaginalis_XP_001319126_excavate_metamonad_cyto_A1
             Trichomonas_vaginalis_XP_001321168_excavate_metamonad_cyto_A2
             Trichomonas_vaginalis_XP_001324274_excavate_metamonad_cyto_B1
             Trichomonas_vaginalis_XP_001316441_excavate_metamonad_cyto_B2
             Giardia_lamblia_XP_001710188_excavate_metamonad_cyto
             Paramecium_tetraurelia_XP_001448360_alveolate
             Paramecium_tetraurelia_XP_001433177_alveolate
             Paramecium_tetraurelia_macronuclear_XP_001440688_alveolate
             Tetrahymena_thermophila_XP_001008326.2_alveolate_c1
             Tetrahymena_thermophila_XP_001014794.2_alveolate_c2
             Rickettsia_canadensis_WP_012148757_alpha
             Anaplasma_centrale_WP_012881048_alpha
             Rhodovibrio_salinarum_WP_027289670_alpha
             Magnetospirillum_gryphiswaldense_WP_024081505_alpha
             Asticcacaulis_biprosthecium_WP_006274725_alpha
             Caulobacteraceae_bacterium_ANP47758_alpha
             Gallionellales_bacterium_OGS93157_beta
             Sulfuricella_denitrificans_WP_009206302_beta
             Formivibrio_citricus_WP_091190988_beta
             Eikenella_corrodens_WP_049259188_beta
             Methylobacillus_rhizosphaerae_WP_089376003_beta
             Escherichia_coli_gamma
             Vibrio_cholerae_VC_0853_gamma
             Photobacterium_indicum_WP_107255008_gamma
             Deltaproteobacteria_bacterium_HGW_PKN12252_delta
             Geoalkalibacter_subterraneus_WP_040199396_delta
             Pelobacter_acetylenicus_WP_072287119_delta
             Sulfurimonas_denitrificans_WP_011372715_epsilon
             Arcobacter_sp._PLY10525_epsilon
             Sulfuricurvum_sp._OHD77037_epsilon
             Campylobacterales_bacterium_OYZ35750_epsilon
             Micrococcales_bacterium_KH10_WP_089397216_actino
             Actinomyces_massiliensis_WP_008732567_actino
             Glycomyces_arizonensis_WP_051393245_actino
             Dehalobacter_sp._FTH1_WP_020489245_firmicute
             Streptococcus_pneumoniae_CVN59935_firmicute
             Urmitellatimonensis_sp._WP_072509421_firmicute
             Microcystis_aeruginosa_WP_061430607_cyano
             Pleurocapsa_minor_WP_015144585_cyano
             Leptolyngbya_ohadii_WP_088892783_cyano
             Crinalium_epipsammum_WP_015203684_cyano
             Lokiarchaeum_sp._GC14_75_KKK40883_Archaea_Asgard
             Candidatus_Odinarchaeota_archaeon_LCB_4_OLS17841_Archaea_Asgard
             Candidatus_Bathyarchaeota_archaeon_B26_1_KYH42137_Archaea_TACK
             Crenarchaeota_group_1_archaeon_SG8_32_3_KON32335_Archaea_TACK
             Aigarchaeota_archaeon_NZ13_MG1_PUA33764_B9J98_02135_Archaea_TACK
             Geoglobus_ahangari_GAH_01436_Archaea_Euryarchaeota
             Ferroglobus_placidus_Ferp_0897_Archaea_Euryarchaeota
             Methanosarcina_vacuolata_WP_048120851_Archaea_Euryarchaeota
             Methanolobus_vulcani_WP_091710834_Archaea_Euryarchaeota
             Methanothrix_soehngenii_WP_083804764_Archaea_Euryarchaeota
             Candidatus_Micrarchaeota_archaeon_CG10_PIT85971_Archaea_DPANN
             Candidatus_Diapherotrites_archaeon_CG11_PIN85140_Archaea_DPANN
;
end;
begin characters;
       dimensions nchar=699;
       format missing=? gap=- matchchar=. datatype=protein;
       matrix

Homo_sapiens_NADK2_MITOCHONDRIAL
RV------VVVAKTTR--YEFEQQRY-----RYAELSEEDLKQLLALKGSSYSGLL-ERH
HIHTKNVEHIIDSLRNEGI----------------------------------EVRLVKR
REYDEE-------------------TVRWADAVIAAGGDGTMLLAASKVL----DRLKPV
IGVNTDP----------------ERSEGHLCLP----VRY-THS---------FPEALQK
F-YR-G-----------------------------EFR-WLWRQRIR-L-YLEG-TGINP
VPVDLHEQQLSLNQHNRALNI--------ERAHDERSEASGPQLLPV-------------
--------RALNEVFIGE----SLSSRASYYEI-SVDD----------GP-WE---KQKS
SGLNLCTGTGSKAWSFNIN-------RVATQAVEDVLNIAKRQGNLSLPLNR-ELVEK--
-----VTNEYNESLLY---SPEE---PKILFSIREPIANRVF----SSSRQRCFSSK-VC
-----VRSRCWDA--C-MVVDG-G-TSFEFNDGA-IASMMINKEDELRTVL-LEQ-----
------------------------------------------------------------
---------------------------------------

Mus_musculus_NADK2_mito
RV------VVVAKTTR--YEFEQQRYRY-----AELSEEDLKQLLALKGSSYSGLL-ERH
HIHTKNVEHIIDSLRDEGI----------------------------------EVRLVKR
REYDEE-------------------TVRWADAVIAAGGDGTMLLAASKVL----DRLKPV
IGVNTDP----------------ERSEGHLCLP----VRY--TH--------SFPEALRR
F-SR-G-----------------------------EFR-WLWRQRIR-L-YLEG-TGINP
TPVDLHEQQLSLNQHSRAFNIERAHDERSEASGPQLLPV---------------------
--------RALNEVFIGE----SLSSRASYYEI-SVDD----------GP-WE---KQKS
SGLNLCTGTGSKAWSFNIN-------RVAAQAVEDVLHIARRQGNLTLPLNK-DLVEK--
-----VTNEYNESLLY---SPEE---PKILFSIREPIANRVF----SSSRQRCFSSK-VC
-----VRSRCWDA--C-MVVDG-G-TSFEFNDGA-IASMMINKEDELRTVI-LEQ-----
------------------------------------------------------------
---------------------------------------

Xenopus_tropicalis_NADK2_mito
RV------AVVAKTTR--YEFEQQRY-----RSSGLSEAELRDLLALKGSSYNGLL-QRY
NIHSENVEHIVQSLRKEGT----------------------------------DVRLVKR
RDYDEE-------------------TVRWADAIISAGGDGTMLLAASKVQ----DRFKPV
IGVNTDP----------------ERSEGHLCLP----VRYTWS----------FPEALQK
L-YR-G-----------------------------EFR-WQWRQRIR-L-YLEG------
-----TGINLTPVDLHEQQLSLEQHNKAHNSQLEQKSVAVSGPQLLPV------------
--------RALNEVFIGE----SLSSRASYYEI-SVDD----------GP-WE---KQKS
SGLNVCTGTGSKAWSYNIN-------KMSSQSVEELLNIVRQHKSLNVSLDS-DVIQR--
-----VTNAYNDSLVY---NPEE---PKMFFSVREPIANRVF----SSSQQRGFTSK-VC
-----VRSRCWDA--C-MVVDG-G-TSFEFNDGA-IVSIVMDDQDALCTVL-LDD-----
------------------------------------------------------------
---------------------------------------

Octopus_bimaculoides_Ocbimv22017871_mito
KA------VILSKVTR--YEYEKLLF--GDGTEEQLI--QN--LRGKMSDYYG-LL-QRH
NIHQQCVQNITKSLEDLGI----------------------------------ETKVVQR
FDFDSN-------------------LINWADIVISAGGDGTFLSAASKIT----NRDKAV
IGINTDP----------------SRSEGYLCLPKIKTYNL--KS---------MKASFAK
L-LA-G-----------------------------DFR-WKWRQRIR-I-SMSG-KYMYD
DPVELHDQQLHFHEHRFTEHVRENEMFNKNESLTPKDTTRILPL----------------
--------LALNEVFMGE----SLSSRVSYYEL-SIDE----------AP-KI---KLKS
SGITVCTGTGSSSWHFHIN-------HIPQQSVQEILKLAGKVAKCDLNWSS-DTVRK--
-----VTESFNQSLWF---DPEI---PKMAYTIRDPVMNSVFQIPNPRGCV--HKIK---
-----VHSRMWDA--C-LVIDG-G-SSFTFNDGA-EATLEIHEEDALRTVS--LD-----
------------------------------------------------------------
---------------------------------------

Capitella_teleta_CapteT170107_mito
KV------LLLRKVTR--YEYEKAQD--PDISDAELK--ER--LIS-KGSNYDGLL-QRH
DEYFRSIDEIQESLIKHHM----------------------------------EYELIRR
FDFDRD-------------------LIKWADMILTAGGDGTFLMAASKVT----NGNKPV
VGINTDP----------------MRSEGHLCLP--KQYSY---N---------VDLALQK
I-LD-D-----------------------------KFQ-WLWRQRIR-I-ALAGRSPSDY
EPFDLLQQQLDFPEYRYWEHVREHEIHNIDQENVSPLRKEVLPV----------------
--------LALNEVFMGE----SLSSRMSFYEV-CFDD----------GP-VS---KQKS
SGITVCTGTGSTSWFFNIN-------HISQDSVDHLLN-------------------R--
-----VREEFNTSLVF---NPVC---PQMAYSVRDPVSYGIY----QVASPKGFCSK-VE
-----VRSRMWDA--W-VVVDG-S-LSYRFNDGA-IAELSVHREDALRCIS-LLE----D
--------------------------DQ--------------------------------
---------------------------------------

Hypsibius_dujardini_OQV11409_NTRIM_mito
RV------LVLSKITR--YEFEKQKY--PDLSEEELA---V--LLAKKGSNLKKLK-DLN
DFHKDQARKVVQCFSERDI----------------------------------EAQMVNR
YEYGPE-------------------VIDWADAIFTAGGDGTFLLGASKVK----SNSKPL
IGINTDP----------------RRSEGYLC-L----AKPDSAD---------FSKSLDK
L-LK-G-----------------------------QFK-WFYRQRIR-I-ELSG-PNAMD
APVELHEQQLELSEHRFADYPLHDESLQKGDADGTATPGEVESPTRILPE----------
--------RALNEVFIGE----SLSSRVSYYEV-SVDD----------GP-SA---KQKS
SGVTVCTGTGSTSWSFNIN-------KLTQQAAASLIGLIRDTSLLPVPSDE-DYVEH--
-----VTKKFNEQLIF---DPSD---TRMVYTVRDPVSNSTYSTANPRGFA--QRVH---
-----LKSRCYDA--A-LVIDG-G-PSYKFNEGS-EATLSIHPDDALLTVQ--LE-----
------------------------------------------------------------
---------------------------------------

Ramazzottius_varieornatus_GAU96705_RvY_08112_mito
KV------LVLSKITR--YEFEKQKQ--SPLTDEELA--EA--LAK-KGSNLATLK-KYH
DFHKEQAHNIVKSLTERKI----------------------------------EAHIVNR
YEYGPE-------------------TVKWADAIITAGGDGTFLLGA-SMV-K--DARVPI
IGVNTDP----------------RRSEGYLC------LPK--ED------SLSFPASLDK
L-LD-Q-----------------------------QFR-WAYRQRIR-V-ELSG-PHAME
APVELHEQELDFPRHKFADFAVDLDDKNEEPSSKDNATSTAPGTSSQETFSRVLPE----
--------CALNEVFIGE----SLSSRVSYYEI-TVDN----------YP-AQ---KQKS
SGVAICTGTGSRSWAFNINKLTKQAT-------ASIINIIRETSLLPIPSED-EYIEM--
-----ITSRFNDKLLF---DPSD---ERMVYTVRDPVSNRVYGAENPRGYA--QRVT---
-----IKSRCSDA--S-LVIDG-G-SSYKFNDGA-TAVFTINPEDALRTVQ---------
-------L---------------------L------------------------------
---------------------------------------

Priapulus_caudatus_XP_014662053_NTRIM_mito
KA------LVLTKLTR--YEFEKRRH--SAYSEPQLI--RN--LES-KGSDYKSLL-QIH
NNHQRAKDIVVACLQKEGI----------------------------------ETRVVSR
FGYVQE-------------------AIDWADVVFTSGGDGTFLLGASKIL----SRDKPI
IGVTSDT----------------KRSEGRLCLP----KAL-SEN---------FSEALAR
L-LR-G-----------------------------DFK-WQWRQRIR-L-TMTG-RGVNI
VPIEFHNHQLNIPELRYFEHMREHLQSLQEQEEHEGAPVPSTSVVLPV------------
--------RVLNEVFLGE----SLSSRVSYYEV-SVDN----------WP-SI---KQKS
SGLTVSTGTGSSSWHFNIN-------RLTAQSAEQILRIACKETGCDIDFSNIALVQG--
-----ICQKFNDDLNF---DAAE---PRMAYTVRDPIINSIF----PATPSKGFAKT-MT
-----VRSRCWDA--C-IVVDG-G-LSFIFNDGA-MVHLEILPEDALKTVS---------
-----------------------------L------------------------------
---------------------------------------

Mnemiopsis_leidyi_ML074232a_NTRIM_mito
RV------LVVQKRTRLVQETQRRPC--------YLE--NL--QTAGRHDDLVAIK-TRH
DVHEANLSIILNELKS-------------------------------------HFDEVAL
VDTINK------------------KHVEWADLFISAGGDGTFLNVASQLE----GG-KLL
IGLNTDP----------------ERSVGHLCAR----SRFGNSN---------LKYVIKQ
L-AG-G-----------------------------KCT-FIKRSRIR-V-KLTY------
-------------------------PCNIGEKTEIEIPK---------------------
--------YALNDVYIGE----TSPTRLSYLEL-QIDQ----------LP-AE---KQKS
SGFLISTGSGSTAWGYHVNGLDFYRTEQFLKILHDSGLTNKRLKSTEI-----A---E--
-----IMNKFNDSFKF---GPED---RRMKYITREPLQNSVFRAVNTQGYAKSITVRSLC
-----WNGK--------IVMDGIQ-RKFNFDDGV-RANFTTSDCDSINSIQ-FVD-----
------------------------------------------------------------
---------------------------------------

Amphimedon_queenslandica_XP_019855535_mito
RV------LLLKKTSR--LDYERRRY-------AQYNEESFKAKLLSIGSDYDGLL-LRH
EQHEDSVNEVHQSLLSRGVEV--------------------------------LLRQRET
ITKDDI---------------------SSSDVLISAGGDGNFLAAASRVL----RPDKLV
IGINTDP----------------EKSEGHLC------ITPTAEH--------SISSIIDY
I-ME-N-----------------------------RLN-LIHRQRIH-V-SIN-------
-----------------------------GEGLPV-------------------------
--------LALNEAFIGD----TDPSQVSYFEL-ISDG----------GE-WL---KTRN
SGMLVYTGTGSTSWAYNIN-------KLSTAAISRLLEIAKSSGAVSFNEDLDTTVEK--
-----ITALYNSSVLS---GSED---GFMSYIIREQI---------ERGSK--LKVRSRS
-----WNNK--------IIVDG-Q-RLYEFPNGS-EATFTLGDQYKLLTAS-LP------
-----------------------------I------------------------------
---------------------------------------

Oscarella_carmela_g.66666_mito
NV------LVVHKSTR--YEYDRSLH-------DALTEREFQDILASRGSDYTEIR-RRH
DAHRRGLDEIIDFLINHTLDA--------------------------------RIKQQRD
YSNDDV---------------------CWADVIVSAGGDGTMLLTAAKIP----GRDKPL
IGINTDP----------------QRSQGELC------IRR--KH------GCSIRDDLTA
I-FE-G-----------------------------HFR-WRHRQRIR-V-SMTN------
------------------HGDISQKLDDTAKEDEDRPV----------------------
--------LALNEVFVGE----SDPSQTSYLEM-CVNG----------GP-RR---KQKS
SGMVVCTGSGSTAWAYNVG--------------------RVTENQVRKVLEAAGVSCPSS
QFLKDVCEEHNRSLVY---DPSD---MRMAFALRDCITKGIFAVEEPYGFA--ERIE---
-----VRSRCKNA--Q-LVVDA-G-WSCPFNDGA-SASLDMNENQALLTVE---------
-------L---------------------I------------------------------
---------------------------------------

Capsaspora_owczarzaki_XP_004365266.2_NITRIM_mito
NV------LVVMKLSR--LEYERQSH-------GNVSDAELAALLRKRGSDYDGLL-FRH
RLHIASIERLTSLLAARGV----------------------------------RYTLVSA
DEVRPSLFR---------------PVSSWLDAVFSAGGDATFLRAAAHVT----DQ-TPV
IGLNTDP----------------ERSRGFLC------LKV--HD---------PVDVLDR
L-AE-G-----------------------------NFS-YLRRQRIR-V-RLS-------
-----------------------------GELSTMAVA----------------------
--------FALNEVIIAE----ADVSNAAYYEL-SVDG----------SP-GE---KQKS
SGLIVSTGTGSTSWLYNVC----------------RMNASDVTRILELAHCPQG-RDPV-
----HIAEQFNSALVF---DPAD---PRLKFAVREPIDNGIFNVTHPRGFANTLSVRSRS
-----IDAR--------LILDS-A-VSIPFTDGA-VATVEMHDEDALLTVV---------
-----------------------------M---------DR-------------------
---------------------------------------

Guillardia_theta_109105_ITRIM_cryptophyte_mito
SS------ALVKKSHKVQMDSLNKIT-------TTLT--DF-------GIEYT-IL-TSG
ESFTSSLDDPDDPS---------------------------------------SSSRTNS
ARRQEL------------------LNGKKYDILISAGGDGTFLRAA---LEN--KSALPQ
IGINTDP----------------TRSRGKLC-A----MDA--SS---------FGVALQR
L-KE-G-----------------------------KFR-WLKRNRLT-V-RLSK------
-------------------------ANTLGSSSEDLHTIEN-------------------
--------LALNEVFVGE----KDPCRTSILRV-RADD----------DA-FE---SYKC
SGILISTGTGTTAWSSEASKINPQDVIMVLRGIERVYSQIKLDNIFSNGFDA-GAVSS--
-----AANEAASHDLL---PPDS---EEIQMLVREPI---IN----PGQNEKGLCI----
-----WQGQ-SPS----KVLDG-R-IHVPLERGW-EAEIFVDPKKAL-------------
---WS------------------------F-----AFD----------------------
---------------------------------------

Arabidopsis_thaliana_NADK3_mito
VL------QY--LESR--CKVHK-NA-------IKFC--QE--ILSKKP--VE----WKP
ISRNDL--SHP-------------------------------------------------
--------------------------IRDVDMVITVGGDGTLLHAS-HFI----DDSVPV
LGVNSDP-TQAHEVEELSDQFDASRSTGHLC-A----ATV--EN---------FEQVLDD
I-LF-G-----------------------------RVV-PAKVSRIS-L-KLNS------
-----------------------------ETLLS--------------------------
--------HALNDILIAQ----PCPAAVSRFSF-KIKN-----KDGASSPKTV---NCRS
SGLRICTAAGSTAAMQSAG----------------------------------GFVMP--
-----MLSRDLQFMVR---EPIS---PGSTASLMHST---FK----PDQF---MDVN---
-----WYSD-HGT----IYIDGCQ-VQHSVQLGD-TIEISSDA--PVLNVF---------
---LSHGI------------------SQ--------------------------------
---------------------------------------

Theobroma_cacao_NTRIM_NADK3_mito
SL-FTNPRVVHYLNNR--SKVHK-EA-------IDLC--QK--ILQQKS--VD----WQP
IFRNDLSQPIR-------------------------------------------------
----------------------------NVDLVVTVGGDGTLLQAS-HFM----DDTVPV
IGVNSDP-TQAEEVEEFSNEFDANRSTGYLC-A----ATV--KN---------FEQVLDS
F-LE-G-----------------------------QTV-PSKLSRIS-V-SVNS------
------------------------------KALPA-------------------------
--------YALNDILIAH----PCPATLSRFSF-KIKR-----DDNSCSP-LV---NCRS
SGLRVSTAAGSTAAMLSAG----------------------------------GFAMP--
-----ILSQDLQYMVR---EPIA---SGGAIS---GLMHGLI----KSDQS----ID-AA
-----WFSK-EGS----IYVDG-SYVFFTIQSGD-TIEISSKA--PVLQVV-LAP-----
------HL------------------SS--------------------------------
---------------------------------------

Oryza_sativa_XP_015651403_NADK3_mito
RV---SNPKVLNYLDD-RCRVHK-ET-------INLC--KS--VLQRKS--IDWIS-VQR
NDMSNP------------------------------------------------------
--------------------------IHDVDLVISVGGDGTLLRAS-HFL----NSSIPV
LGVNSDP-TCPDEVDELTDEFDARRSTGHLC-A----ATA--AN---------FEQILDA
T-LD-G-----------------------------SRQ-PSELSRIS-V-KLN-------
-----------------------------GLQLPT-------------------------
--------YALNDILVSH----PCPASVSRFSFRKRSN------TGESSH-LI---NCRS
SGLRVATPAGSTAAMLSAG----------------------------------GFVMP--
-----ISSHELQYMIR---EPIS---PRD--ADK-PLLHGLV----KQGQH----IL-VV
-----WYNE-EGA----VYFDG-SHVMHSIQHGD-TLEISSDA--PILKVI-LPE-----
----------N------------------L---------LK-------------------
---------------------------------------

Sorghum_bicolor_EER98776_NADK3_mito
AA----SPKILSYLDD-RCRVHK-DT-------IDLC--QS--VLQRKS--LDWIS-VQR
NHLSQP------------------------------------------------------
--------------------------IRDVDLVIAVGGDGTLLRAS-HFL----DSSVPI
LGVNSDP-TCTKEVEELTDEFDARRSTGYLC-A----ATA--GN---------FEQILDA
T-LD-G-----------------------------SRR-PLELSRIS-V-KLN-------
-----------------------------GIQLPT-------------------------
--------YALNDILVSH----PCPASVSRFSFRKRNN------MGETSR-LI---NCRS
SGLRVSTAAGSTAAMLSAG----------------------------------GFMMP--
-----LSSRELQYMIR---EPIS---PTD--ADK-PMLHGFL----KQEQH--MLVV---
-----WYNQ-EGA----VYVDG-SHVVHSIQHGD-SLEISSDA--PTLKVV-LPE-----
----------H------------------L---------LK-------------------
---------------------------------------

Physcomitrella_patens_PP1S69_47V6_NADK3_mito
MV------GN--LQDR--HRVHE-HT-------VRLC--KD--VLSRRQAHIQ----FEM
HLRDEL--QSP-------------------------------------------------
--------------------------IRDIDLVITVGGDGTLLQAS-HYL----DSSIPV
LGVNSDP-TQIDEVEENLGRFDANRSSGHLC-G----ATA--EN---------FEQMLDD
I-LN-G-----------------------------TME-PAEVTRIA---TFID------
-----------------------------GVKIDT-------------------------
--------PALNDILIAH----PSPAAISRCSF-SIEK------QSTEEL-LIPVIHSRS
SGLRISTATGSTAAMKSAG----------------------------------GTVMP--
-----LLSSKLQYMVR---EPNS---PHP--KYT-SFLKGFV----EDDHV--LQVD---
-----WRSR-KGI----IYVDG-SHLCYPISFGS-KIGVSNCAP-PLRIF----------
---WA---------------------QK--------------------------------
---------------------------------------

Klebsormidium_nitens_GAQ88637_streptophyte_mito
RL------LVVAKRSA--YEVYVGMH-----GDAHL---KA--LLQEKSQVVHNLL-DRH
TVHQKTLQE--------------------------------------------CEALLTK
WKVPYDIVQRDCLP----------EKIEDVDLVLTIGGDGTLLETSHHL-----DERIPV
LGVNSDP-TSQEEVDANLGEYDASRSTGHLC-A----ATA--SS---------LEEVLTD
V-FE-E-----------------------------RHR-PVNVRRIK-L-SVD-------
-----------------------------GREFPI-------------------------
--------PALNDVLAAH----PNPAAVTRCSF-WVEGAPSCSTSSASP--TV---YCRS
SGLRVCTAIGSTGAMKSAG----------------------------------G---F--
-----VMHPLATALQYQIREPIE---PHS--SQR-GLMHGSI----LDGDS--LKVR---
-----WGTR-QGK----AYIDG-SHLQVDLKLGE-ELTFSN----GAPQLQ---------
---WFRPKDNA---------------RT--------------------------------
---------------------------------------

Thalassiosira_pseudonana_XP_002296701_mito
AL------RWPRLESR--YQSHK-AC-------VESL--------------LS-IL-QAN
NV---------------------------------------------------AFSCVNR
VELDRQ-------------------HLADVDLMIAVGGDGTVLSAA-HFL-D--HGTIPL
LGINSDP-ISEED---KYDEFNQSLSHGALC-A----ITA--ID---------MKEKVPQ
V-LF-G-----------------------------GGK-LTQRARIQ-C-VVKS------
--------------------------TFSETRLV--------------------------
--------PALNDLLIAN----PKPQPLPRSQYGTITR------FGGRPFDVTNSLNVWS
SGMWVSTATGSSAAMAAAG----------------------------------G--MP--
-----MCSPDLQYLIR---EHMIENSPNK-DEVK-DLDNGIL----HKGQH--LHLR---
-----WNSQ-KGR----IFIDG-SHLMHNLELGD-EILIDPEAP-PLALYS---------
-----------------------------------RWD----------------------
---------------------------------------

Phaeodactylum_tricornutum_XP_002178684_mito
--------L----ESR--YKAHK-QC----------V--SH--LLA--------IL-RQH
QV---------------------------------------------------NFSCVNR
VELDRQ-------------------HLADVDLVVAVGGDGTVLSSA-HFL-D--HGTIPL
LGINSDPNVKPEDIKVVHKKSDERRSHGALC-M----CTA--LD---------MEDGLAQ
V-LY-G-----------------------------GGY-LQARTRIR-C-KVKS------
--------------------------TFSETRLV--------------------------
--------PALNDLLIAN----PSPAAVSRFRLGWMNL----------NS-L----NVWS
SGMWLSTSTGSTAAMAAAG----------------------------------GQPMP--
-----LASEDIQYLIR---EHMI---EGGNVDGH-DLDNGMI----RTEEK--MHVR---
-----WNSQ-KGR----IFIDG-SHLMHNLELGD-EILIDGRAP-PLKL-----------
-----------------------------F------------------------------
---------------------------------------

Reticulomyxa_filosa_ETO00249_RFI_37206_Rhizaria_Foraminifera
HC------TSAQRFRD--AQTSR-DL-------KELA--EW--LINEKK--MK-VL-VEP
EVHQK------------------------------------------------EFPEYLA
FDAK--------------------SLGNQ-DLLIVIGGDGTLLYIV-SLF-QGGKSVPPV
LSFARGS-------------------LGFLT-P----FQF--AD---------YKSVIQK
F-IT-PN----------------------------ERHLVAIRMRIV-C-TIYRYSEKLL
KNDNIKEKEKKDTDKDKETSPSLERCS--DDKQSANSQSSSMLDKQWSQLCSYFGEQRMK
EYTLFGEYHALNEFLLHR----GRSQNMIHVNL-HVDN----------NK-IT---AVQS
DGLIISTPTGSTAYSVSAG----------------------------------G---S--
-----LITPNVPCIAI---TPIC---PHT-LSFR-PV---IV----ADSAL--IYVT-VP
-----WVSRLCPE--F--SFDG-R-PPISLSYGD-ILVVCQSEY-PVTTFK-GSP-YQCE
---WFSNL--V---------------EK-F-----NWN-IR-----------EIQKQ--I
PEHSSSSLSNGLNTINASYSDL-----------------

Reticulomyxa_filosa_ETO34761_RFI_02329_Rhizaria_Foraminifera
ST---------SKTMK--SRVDK-DS-------PSLV--GYDGLIEELG--VATTM-GSP
ETTDD-------------------------------------------------------
----------------------------EAEF----GNEDRSLK-----F---------L
RTVSISG-------------------LESDR-K----FEF--------------------
---------------------------------------------VE-M-----------
-----------------------------GTEH---------------------------
--------TVLNEVLITR----GPFASMIAVQL-FVDG----------EQ-VT---TVNA
DGLIIATPTGSTAYSVSAG----------------------------------G---S--
-----LVSPMVPSICI---TPIC---PHT-LSFR-PV---IV----PDTSI--IQIR-VP
-----NEAR-YLP--I-AQFDG-SANAVQLQRGD-VVEIVGSEF-PLPTFK-QHA-FGAE
---WFYQL--RFFLYLCVYIYYALGLSS-I-----LWR-LY-----------TLRFVIPF
GNIKK----------------------------------

Emiliania_huxleyi_XP_005763127_EMIHUDRAFT_67594_haptophyte
--------------------MSR-------------------------------------
------------------------------------------------------------
----------------------------RVDVVVCLGGDGTLLWAS-SLF-P--RAMPPV
ISFSMGS-------------------LGFLT-P----FPY--EQ---------HEAQLRQ
L-IR-G-----------------------------GCH-LTPRVRLS-C-RIRR------
--------------KRATGGGGDGGGGGGGVGRAGLGGAAEDDGEEW-------------
--------LALNEVVIDR----GEATFLGMLEL-YVDE----------SH-VT---TAQA
DARRVDAP-GSTAYSLAAG----------------------------------G---P--
-----LVAPSNPSILL---TPIC---PHS-LSFR-PT---VL----PDSVV--VRVE-LP
EGAARLGSRVSTA--Q-VSFDG-R-CPQTLHPGD-CVVVTTSHW-PVPGVC-AID-QHAD
---WFTSV--R---------------EK-L-----LWN-VR-----------ELQEM--T
APPHGAERAAAKSDRHRTFPCI-----------------

Homo_sapiens_NADK_CYTOPLASMIC
SV------LVIKKMRD--ASLLQ-PF-------KELC--TH--LMEEN---MI-VY-VEK
KVLEDPAIASDESFGA-------------------------------------VKKKFCT
FREDYD------------------DISNQIDFIICLGGDGTLLYAS-SLF-Q--GSVPPV
MAFHLGS-------------------LGFLT-P----FSF--EN---------FQSQVTQ
V-IE-G-----------------------------NAA-VVLRSRLK-V-RVVK------
-------------ELRGKKTAVHNGLGENGSQAAGLDMDVGKQAMQY-------------
--------QVLNEVVIDR----GPSSYLSNVDV-YLDG----------HL-IT---TVQG
DGVIVSTPTGSTAYAAAAG----------------------------------A---S--
-----MIHPNVPAIMI---TPIC---PHS-LSFR-PI---VV----PAGVE--LKIM-LS
-----PEAR-NTA--W-VSFDG-R-KRQEIRHGD-SISITTSCY-PLPSIC-VRD-PVSD
---WFESL--A---------------QC-L-----HWN-VR-----------KKQAHFEE
EEEE-----------------------------------

Mus_musculus_NADK_cyto
SV------LVIKKIRD--ASLLQ-PF-------KELC--IY--LMEENN--MI-VY-VEK
KVLEDPAIVSDENFGP-------------------------------------VKKKFCT
FREDYD------------------DISNQIDFIICLGGDGTLLYAS-SLF-Q--GSVPPV
MAFHLGS-------------------LGFLT-P----FNF--EN---------FQSQVNQ
V-IE-G-----------------------------NAA-VILRSRLK-V-RVVK------
-------------EPRDKKTAIHNGLSENGLDTEGGKQAMQY------------------
--------QVLNEVVIDR----GPSSYLSNVDV-YLDG----------HL-IT---TVQG
DGVIVSTPTGSTAYAAAAG----------------------------------A---S--
-----MVHPNVPAIMV---TPIC---PHS-LSFR-PI---VV----PAGVE--LKIM-LS
-----PEAR-NTA--W-VSFDG-R-KRQEIRHGD-SISITTSCY-PLPSIC-VCD-PVSD
---WFESL--A---------------QC-L-----HWN-VR-----------KKQAHFPE
DEED-----------------------------------

Xenopus_tropicalis_NADK_cyto
SV------LVIKKVRD--ASLLK-PF-------KELC--VF--LTEEKN--MI-VY-VEK
KVLEDPAIANDENFGP-------------------------------------VKKKFCT
FREDYD------------------DISNQIDFIICLGGDGTLLYAS-SLF-Q--DSVPPV
MAFHLGS-------------------LGFLT-P----FNF--DN---------FQTQVTQ
V-IE-G-----------------------------NAA-LVLRSRLK-V-KVSK------
-------------EHKEKKTVLQNGVEENGLIVKSEKEPIKQTKY---------------
--------QVLNEVVVDR----GPSSYLSNVDV-FLDG----------HL-IT---TVQG
DGVIVSTPTGSTAYAAAAG----------------------------------A---S--
-----MIHPNVPAIMI---TPIC---PHS-LSFR-PI---VV----PAGVE--LKIM-LS
-----PDAR-NTA--W-VSFDG-R-KRQEISHGD-SISITTSCY-PVPSIC-FRD-PVND
---WFDSL--A---------------EC-L-----HWN-VR-----------KKQNHFTE
EEEE-----------------------------------

Octopus_bimaculoides_Ocbimv22036801_cyto
TV------LVLKKSFG--DNMFE-PF-------IEVL--FW--LTYEKK--LT-VF-VES
KVLNPIFFKDERYDG--------------------------------------IKNHLQT
FNQDNE------------------DLTDRIDLVICLGGDGTLMYAA-SLF-Q--QSVPPV
MSFHLGS-------------------LGFLA-P----FQF--RE---------FKEDITQ
V-LE-G-----------------------------NAT-LLLRSRLE-C-IVCK------
----------------------------AGTELSKKSDWKNI------------------
--------LVLNEVVLDR----GLSPYLCNLDL-YVER----------HL-VT---SVQG
DGIIISTPTGSTAYAVAAG----------------------------------A---S--
-----MMHPSVPSIMI---TPIC---PHS-LSFR-PI---VV----PAGVE--IKLM-VS
-----KEAR-NTA--W-VSFDG-R-SRQELKVGD-CVKIKTATH-PVPSIC-CKD-PIDD
---WFNSL--A---------------EC-L-----HWN-VR-----------KLQGGPSS
TTSMASLNSDEIEFNHSS---------------------

Capitella_teleta_CapteT168507_cyto
TV------LIIKKILD--EQVIQ-PF-------FDLS--LW--LLKVKQ--MV-VF-VEA
KVLEEDLVVGHRQFKD-------------------------------------IKGKLCS
FKEGVD------------------DLTDKIDLIICLGGDGTLLYAS-TLF-Q--QSVPPI
MAFHLGS-------------------LGFLS-P----FEF--DD---------FKSKVTT
V-LQ-G-----------------------------NVP-LSLRTRLK-C-VIAK------
-----------------------KGPD--CDQLDDAPFKHVESKQNI-------------
--------LVLNEVVVDR----GCMPYLGNLDL-YIEH----------KY-IT---SVQG
DGLIISTPTGSTAYAAAAG----------------------------------A---S--
-----MVHPNVPAIVI---APIC---PHS-LSFR-PI---VV----PAGVE--IKLM-VS
-----PNAR-SDA--W-VSFDG-R-NRLQLSKGD-VLKISTSIF-PIPSIC-NED-QISD
---WFDSL--G---------------RC-L-----HWN-VR-----------KPQKAFSH
APSSESLLSDSDNGR------------------------

Hypsibius_dujardini_OQV12611_ITRIM_cyto
SV------LVIKKARD--HDVLE-PF-------VQLI--RC--LLR-KG--MQ-VF-VEE
SVLTEEISQKCEVFIK-------------------------------------MKDQLCT
FVQGCD------------------GLNEKIDFIVCLGGDGTLLYAG-SLF-Q--TSVPPV
MAFHLGS-------------------LGFLT-P----FEF--VD---------VETKIDS
V-LS-G-----------------------------HAN-LTLRSRLK-C-VIRS------
-------KEAASHVLKSADAAGGATVAGSGDTVAMRNGFRNEDATH--------------
--------VVLNDVVIDR----GPSPYLVHIDL-FADG----------QL-VT---SVQG
DGLIISTPTGSTAYAVAAG----------------------------------A---S--
-----IIHPGVPAIMI---TPIC---PHS-LSFR-PI---VV----PAGCD--LRVM-VS
-----ENAR-DSA--W-VSFDG-R-NRQQLSIGD-SLRITTSVY-PLPSIC-AAD-QMQD
---WFNGL--A---------------GC-L-----HWN-VR-----------KPQKKLDP
DL-------------------------------------

Ramazzottius_varieornatus_GAU98205_RvY_09383_cyto
TV------LVIKKIRD--EDVKE-PF-------VQLI--RC--LLKKN---MR-VL-VEK
SALSEQNLLACETFVS-------------------------------------MKDQLST
FIEGCD------------------SLNGLIDFIICLGGDGTLLYAS-SLF-Q--TSVPPV
MAFHLGS-------------------LGFLT-P----FGF--ED---------IEEKIES
V-VS-G-----------------------------HSY-LTLRSRLQ-C-VLDN------
------------TETRASPAPADSPVDGCGRDGSTF------------------------
--------VILNDVVIDR----GPSPYLVHIDL-FVDG----------QM-VT---SVQG
DGLIISTPTGSTAYAVAAG----------------------------------A---S--
-----IMHPAVPAIMI---TPIC---PHS-LSFR-PI---VI----PAGCE--LRVT-VS
-----DNAR-DPA--W-VSFDG-R-NRQQLSRGD-SVRITSSVY-PLPSIC-AAD-QMQD
---WFNGL--A---------------GC-L-----HWN-VR-----------KPQKPLQQ
---------------------------------------

Priapulus_caudatus_XP_014663475_ITRIM_cyto
SV------LVIKKIYD--EDIIR-PF-------VEII--SH--LVKERR--MM-VY-VEE
AILKDVKLNSNEDFDR-------------------------------------LKDKLYT
VSEGQD------------------DLTDKIDFILCLGGDGTLLHAS-SLF-Q--TSVPPV
LAFHLGS-------------------LGFLT-I----FEY-AEN---------FKSVLTS
V-LE-G-----------------------------NAK-LSLRSRLK-C-AITK------
-------------------------VDSDLSRIPVKNLQASHQKSM--------------
--------MVLNEVVIDR----GPSPYLTNLDL-YVEG----------RY-VT---SVQG
DGLIISTPTGSTAYAVSAG----------------------------------A---S--
-----LVHPSVPAIMI---TPIC---PHS-LSFR-PI---VL----PAGVE--IKVM-VS
-----PEAR-STA--W-VSYDG-R-NRHELAHGE-LLRVATAIY-PVPCIC-RDD-QIMD
---WFDCL--G---------------TC-M-----HWN-VR-----------HRQKPFSN
SLCSRNSGSDTNC--------------------------

Mnemiopsis_leidyi_CTRIM_cyto
NC------LVIKKYHD--PAVLK-KF-------KMMC--IW--LITVRG--LD-VY-VEE
KDFEELQTIKAGELPRSSSYDNFKSISTKNLDIEFIG----------------LIEKIKV
WKIGKD------------------KLNNKIDFIACLGGDGTLLYAS-SLF-Q--RSVPPI
IAFSLGS-------------------LGFLT-P----FDF--KE---------FPTVLNK
V-LK-G-----------------------------TLG-FTLRNRLE-S-TLWS------
-------------------------RGAEGESEEDDDHIIIPESV---------------
--------QVLNEVVIHR----GIYSGVCMIDI-YCDE----------FF-VT---TVIG
DGVIVATPTGSTAYAAATG----------------------------------A---S--
-----IVAPSVPCYII---APIC---PHS-LSFR-PI---MV----PLNCS--LKCK-LN
-----KDAR-GDA--Q-ISFDG-R-HMQDFTKNH-IVDISASEY-PLPCID-KEG-SMQD
---WFNGL--Q---------------NT-L-----LWN-GR----------SSAQKP--L
E--------------------------------------

Amphimedon_queenslandica_Aqu2.1.32577_ITRIM_cyto
RV------LLMKKFRD--EEVTA-TF-------KNVA--KW--LIEE----MNAVIICEP
AVLKENLICQEEFSS--------------------------------------ISRQFLT
WKDEEE------------------DSKEKIDIIICIGGDGTLLYTS-SMF-QDGTAVPPV
LSFNNGS-------------------LGFLT-P----FPI--TE---------YKSHIQR
V-FK-G-----------------------------KVS-ITLRHRLI-C-EIRA------
-------------NNKVALPLSPDNEDICHVDYCKDHPVSPPPNDMRRLSKFSTKVMISS
QDKLKTKMMVMNEVVVDR----GPSPYLTNLEL-CCNG----------RP-MT---SVQG
DGIIIATPTGSTAYSLAAG----------------------------------A---S--
-----MVHPSVPCMLI---SPIC---PHS-LSFR-SI---VI----PAGVE--ISVT-VA
-----TESR-NSA--W-VSFDG-R-NRQEIFQGD-CVVVTTSSC-PVPSVN-NTG-HVTD
---WFDSL--A---------------EC-L-----HWN-IR-----------KQQKKL--
---------------------------------------

Oscarella_carmela_g.176965_g.177026_cyto
TV------LVIKKFRD--VTVTR-CF-------KTLI--TW--LHNEKH--MT-VY-VES
SVLEEEELADDENFAE-------------------------------------HCERLNT
WSDGEE------------------DLKDKIDFIICLGGDGTLLYAS-TLF-P--SSAPPL
IGFHLGS-------------------LGFLT-P----FPF--QK---------SKEAIST
V-ID-G-----------------------------AAK-LTLRLRLH-C-KVQK------
----------------------------ASKSIDKRVLQPD-------------------
--------SVLNELVIDR----GPSPYLSNLHV-YCND----------NL-VT---VVQG
DGLIVATPTGSTAYAAAAG----------------------------------S---S--
-----MVHPSVPAIIL---APIC---PHS-LSFR-PI---VV----PSGVD--IRIS-VS
-----EDSR-HTA--W-ASFDG-R-NRREIKQGE-SVLVTTSKW-CLPCVT-DGD-HLSD
---WFRSL--S---------------QC-L-----NWN-YR-----------LQQKGFDG
RASSEADE-------------------------------

Capsaspora_owczarski_CAOG_004754_KJE94057_cyto
TV------FVIKKFRD--RAVTE-RL-------KEIT--TW--LVAEKQ--LT-VF-VES
SVLQEDALVNDVTYAHS------------------------------------ILPKLQN
LDVSTIG-----------------TLADQIDFIICLGGDGTILYAS-SLF-Q--GRCPPV
MSFHMGS-------------------LGFLM-P----FDV--RN---------FKERIEC
V-LL-G-----------------------------KCL-VTMRMRLE-C-EVIR------
-----------------------SKNNQRASMLPHVF-----------------------
--------HALNEIVIDR----GPSPFLGDLQV-FCDG----------KH-IT---SVQG
DGLIVATPTGSTAYSVSAG----------------------------------G---S--
-----MVHPNVPAMLL---TPIC---PHT-LSFR-PI---LV----PDTVE--LRLL-VS
-----LTSR-NSA--W-ISLDG-R-NPQELKQGD-GLRIVSSPW-PVPTIN-RVD-QSTD
---WFRSL--S---------------QC-L-----NWN-VR-----------QKQLPFNE
ESRYRPSGLRPYPYPGYESAPSLD---------------

Guillardia_theta_163085_cryptophyte_cyto
LV------LIIKKPNA--PPLSL-AL-------KEVA--HF--LRDEKN--LQ-VI-LLP
LLASVLVLFSSTLSDEPSTSKV-------------------------------AVEPAVK
AEFPDLPWLISLGPPGCTANQYCPDTLRSIDFVICLGGDGTIMWVN-GLY-N--GPCPPI
VSFAMGS-------------------LGFLT-P----FDF--SD---------YKKVITR
V-MR-N-----------------------------EMK-VEIRTRLW-C-TVHN------
--------------------------D--MRRKIAD----------F-------------
--------ITLNEVSVDR----GPSPYLTNIEC-FCDD----------RF-VC---ASQG
DGIIVATPTGSTAYSLAAG----------------------------------G---S--
-----MVHPDVPGMLL---TPIC---ASV-LSFR-PI---VF----PDSVT--LRLQ-VP
-----VDSS-VSA--W-CSFDG-R-NAMSLSKGW-SVTVITSKW-PLPLVA-RSG-GEDD
---WFNGV--M---------------ET-L-----NWN-NR-----------KVQGGFAR
TCSGDSIPGEKSKN-------------------------

Guillardia_theta_XP_005830771_52824_cryptophyte_cyto
------------------------------------------------------------
------------------------------------------------------------
-----------------------------------LGGIGAVIHGMRSLL-----GVAEV
Q--EQGC-------------------LA-LR-N----FS--------------LQTEMEL
I-VE-Q-----------------------------EFI----------------------
----------------------------------------------Y-------------
--------YALNDMVLDR----GPSPFLTSVEC-YCNG----------KL-IT---LVQG
DGLIIATPTGSTAYNQAAG----------------------------------G---A--
-----MVHPGVPCILF---TPLN---PHS-LSFR-PI---IL----PSNSV--LKLQ-LT
-----AVAR-APA--W-VSFDG-R-QRQPLNQKF-ALLKNSKFI-PLPCHS-RPRMRTTD
---LAPRVLSQ---------------PCRL-----DLA-MKL----------RRDRILRL
GPRKFEQELHPQEAGNKENNQF-----------------

Arabidopsis_thaliana_NTRIM_NADK1_CYTOPLASMIC
TV------LIITKPNS--TSVRV-LS-------VDMV--RW--LRTQKG--LN-IY-VEP
RVKEELLSESS------------------------------------------SFNFVQT
WEDDKEIS----------------LLHTKVDLLITLGGDGTVLWAA-SMF-K--GPVPPI
VPFSMGS-------------------LGFMT-P----FHS--EQ---------YRDCLEA
I-LK-G-----------------------------PIS-ITLRHRLQ-C-HIIR------
--------------------------DKATHEYEPEETM---------------------
--------LVLNEVTIDR----GISSYLTNLEC-YCDN----------SF-VT---CVQG
DGLILSTTSGSTAYSLAAG----------------------------------G---S--
-----MVHPQVPGILF---TPIC---PHS-LSFR-PL---IL----PEHVT--VRVQ-VP
-----FNSR-SSA--W-VSFDG-K-DRKQLEAGD-ALVCSMAPW-PVSTAC-QVE-STND
---FLRSI--H---------------DG-L-----HWN-LR-----------KTQSA--D
GP-------------------------------------

Theobroma_cacao_NADK1_cyto
TL------LILTKPNS--VSVRI-LC-------AQMV--RW--LKEKKK--LN-IY-VEP
RVRVELLTESS------------------------------------------DFNYVQT
WKDDREIL----------------LLHTKVDLVITLGGDGTVLWAA-SMF-K--GPVPPI
VPFSLGS-------------------LGFMT-P----FHS--EH---------YKECLDS
V-LR-G-----------------------------PIS-ITLRHRLL-C-RVVR------
--------------------------DAAKNEYDTEEPI---------------------
--------LVLNEVTIDR----GISSYLTNLEC-YCDN----------SF-VT---CVQG
DGLILSTTSGSTAYSLAAG----------------------------------G---S--
-----MVHPQVPGILF---TPIC---PHS-LSFR-PL---IL----PEHVT--VRIV-VP
-----FNSR-SPA--W-ASFDG-K-DRKQLAAGD-ALLCSMAPW-PVPTAC-QVD-STND
---FLRSI--H---------------DG-L-----HWN-LR-----------KTQSF--D
GPRDL----------------------------------

Oryza_sativa_XP_015620997_NADK1A_cyto
TV------LFITKPNS--NSVHV-LC-------AEMV--RW--LKEHKK--IN-VV-VEP
RVSKELLTEDS------------------------------------------YYNFIQT
WDDDEEKK----------------MLHTKVDLIVTLGGDGTVLWAA-SLF-K--GPVPPV
VAFSLGS-------------------LGFMT-P----FPS--EQ---------YRDCLDN
V-LN-G-----------------------------PFS-ITLRNRLQ-C-HVIR------
--------------------------DAAKDELETEEPI---------------------
--------LVLNEVTIDR----GISSYLTYLEC-YCDS----------SF-VT---CVQG
DGLIISTTSGSTAYSLAAG----------------------------------G---S--
-----MVHPQVPGILF---TPIC---PHS-LSFR-PL---IL----PEYVT--LRVQ-VP
-----HNSR-GQA--W-ASFDG-K-DRKLLSPGD-ALICSISPW-PVPTAC-LVD-STTD
---FLRSI--H---------------EG-L-----HWN-LR-----------KSQSF--D
GPRD-----------------------------------

Sorghum_bicolor_SORBI_3003G432100_NADK1A_cyto
TV------LFITKPNS--NSVRV-LC-------AEMV--RW--LRESKN--IN-IF-VEP
RVRKELLTEDS------------------------------------------YYNFVQT
WDNDEEIK----------------MLHTKVDLIVTLGGDGTVLWAA-SLF-K--GPVPPV
VAFALGS-------------------LGFMT-P----FPS--EQ---------YRELLDN
V-LN-G-----------------------------PFS-ITLRNRIQ-C-HVIR------
--------------------------DAAKDEIMTEEPF---------------------
--------LVLNEVTIDR----GISSYLTNLEV-YCDS----------SF-VT---CVQG
DGLIISTTSGSTAYSLAAG----------------------------------G---S--
-----MVHPQVPGILF---TPIC---PHS-LSFR-PL---IL----PEYVT--LRVQ-VP
-----YNSR-GAA--W-ASFDG-K-DRQQLSPGD-ALICSISPW-PVPTAC-LVD-STTD
---FFRSI--H---------------EG-L-----HWN-LR-----------KSQSF--D
GPRD-----------------------------------

Oryza_sativa_XP_015640515_NADK1B_cyto
TV------LFVTKPNS--NSVHA-LC-------AEMV--RW--LKEHNN--IN-IF-VEP
RVSKELVTEDS------------------------------------------YFNFIQT
WDNDEEMK----------------TLHTKVDLIVTLGGDGTVLWAA-SLF-K--GPVPPV
VAFSLGS-------------------LGFMT-P----FSS--EL---------YRECLDH
V-LK-R-----------------------------PFG-ITLRSRLQ-C-HVIY------
--------------------------DSAKNEVDTEEPI---------------------
--------LVLNEVTIDR----GMSSYLTYLEC-YCDS----------SF-VT---RVQG
DGLIISTTSGSTAYSLAAG----------------------------------G---S--
-----MVHPQVPGILF---TPIC---PHS-LSFR-PL---IL----PEYVT--LRVQ-VP
-----INSR-GQA--W-ASFDG-K-GRKQLGPGD-ALICSISPW-PVPTAC-LVD-STTD
---FLRSI--H---------------EG-L-----HWN-LR-----------KSQSF--D
GPVA-----------------------------------

Sorghum_bicolor_SORBI_3009G123700_NADK1B_cyto
TV------LLVTKPNS--NSVLA-LC-------AEMV----------SG-----TF-RKE
LLAEDS-----------------------------------------------YFSFIQT
CNNDQEAK----------------TLHTKIDLIVTLGGDGTVLWAA-SLF-I--GPVPPV
VAFSLGS-------------------LGFMT-P----FPS--EQ---------YRECLSN
V-LK-Q-----------------------------PFS-ITLRSRLQ-C-HVIR------
--------------------------DAAKEQVENEQPI---------------------
--------LVLNEVTIDR----GMSSYLTYLEC-YCDS----------SY-VT---RVQG
DGLIISTTSGSTAYSLAAG----------------------------------G---S--
-----MVHPQVPGILF---TPIC---PHS-LSFR-PL---IL----PEYVT--LCVQ-VP
-----LNSR-GHA--W-ASFDG-K-GRIQLGRGD-ALICSISPW-PVPTAC-LAD-STTD
---FLRSI--H---------------DG-L-----HWN-LR-----------KSQSF--D
GPSA-----------------------------------

Physcomitrella_patens_PP1S77_287V6_NADK1_cyto
TV------LIISKPNS--PTCTA-LC-------KEMI--RW--LREEKG--VG-VY-LEP
PMKKEILAED-------------------------------------------YFNCVKS
CETEEEVL----------------QLHTKVDLVITLGGDGTVLWAA-SMF-K--GPVPPV
VSFSMGS-------------------LGFMT-P----FQS--DR---------YKECLQT
L-IK-G-----------------------------PVY-ITLRHRLH-C-QILR------
----------------------NPDKVKEGEDPCESEVH---------------------
--------LVLNEVAIHR----GMSSNLSNLEC-YCDG----------NF-VT---SVQG
DGLILSTPSGSTAYSLAAG----------------------------------G---S--
-----MVHPQVPGILF---TPIC---PHS-LSFR-PL---IL----PEYVT--IRVQ-VP
-----HESR-GQA--W-VSFDG-K-DREQLSGGD-ALICRMAAW-PVPAAC-EQE-STTD
---FLRSV--R---------------EG-L-----HWN-LR-----------KRQLS--D
GPIST----------------------------------

Physcomitrella_patens_PP1S57_138V6_NADK1_cyto
SV------FILCKPSA--SDVTA-IC-------KEMI--RW--LKEEKG--IG-VY-VEP
SMKRELLDDSS------------------------------------------YFRCVQA
CETEQEVH----------------EVHTKVDLVITLGGDGTVLWAA-NMF-K--GPVPPV
VSFSMGS-------------------LGFMT-P----FRS--DR---------YKDCLQT
L-IK-G-----------------------------PVY-ITLRHRLH-C-QIIR------
----------------------NPEAVKEGDDPCEETH----------------------
--------LVLNEIAIDR----GMSSFLTNLEC-YCDD----------IF-LT---SVQG
DGLILSTPSGSTAYSLAAG----------------------------------G---S--
-----MVHPQVPGILF---TPIC---PHS-LSFR-PL---IL----PEYVT--IRVQ-VP
-----RNSR-GQA--W-ASFDG-K-DRQQLNEGD-ALLCHMSAW-PVPAAC-DIE-STTD
---FLQSV--R---------------DG-L-----HWN-LR-----------KRQGS--E
GPTSN----------------------------------

Physcomitrella_patens_PP1S32_187V6_NADK1_cyto
SV------FILLKPNA--AAVQQ-LC-------EEMV--WW--LREQN---VTKIY-VEP
RVKAELMEENA------------------------------------------DFEFIQT
CETEKQLV----------------TINKSVDLVITLGGDGTMLWAA-SLF-K--GPMPPL
VAFSMGS-------------------LGFMT-K----FQS--SM---------YRESLQA
I-MK-G-----------------------------PAY-ITLRHRLH-C-QIIR------
----------------------------HDRETDDNTSSESAEY----------------
--------LVLNEVSIDR----GMSSALSNLEC-FCDG----------HF-VT---IVQG
DGLIISSPSGSTAYSLAAG----------------------------------G---S--
-----VVHPQVPGILF---TPIC---PHS-LSFR-PL---IL----PDYVT--LRVQ-LP
-----LNCR-GQA--W-ASFDG-K-GRQQLWGGD-ALIVRMSEW-PVPAVC-EKE-SSGD
---FLRSV--R---------------ES-L-----HWN-RR-----------NIQLA--D
ERPSPSH--------------------------------

Klebsormidium_nitens_GAQ87711_streptophyte_cyto
AV------LIVRKPNS--PRVSK-MV-------KEVV--TW--LTGVKH--LT-VV-LEP
PAYRELLEEGG------------------------------------------PSERVET
WQEEDELL----------------YLHQRVDLVVTLGGDGTVLWAS-SLF-K--GPVPPV
VSFAMGS-------------------LGFLT-P----FPI--ER---------YQECLSS
L-LK-G-----------------------------PIY-LTLRNRIQ-C-RILK------
--------------------------NSANETHLHEGREPSFER----------------
--------LVLNEVAIDR----GMSSFLTNLEC-YCDG----------DF-MT---TVQG
DGLIVSTPSGSTAYSLSAG----------------------------------G---S--
-----MVHPQVPGILF---TPIC---PHS-LSFR-PL---IL----PEYVC--LQVQ-VP
-----FETR-GQA--W-ASFDG-R-DRRQLCPGD-SLVLEMSHW-PVPAAC-RED-PTQD
---FLNSA--R---------------EN-L-----HWN-LR-----------KMQE----
---------------------------------------

Chlamydomonas_eustigma_GAX73590_g1041_NTRIM1_NADK1_cyto
TA------LVVCKLA---PKVKP-YF-------IRAL--KW---FRSCG--LS-VY-VEP
AMWEVVAEEQVTMLLQQQQGRNGSLKQHPSVATAIPRSEYESEVCAGNGLHCLHIDGVLT
WTPHALLSPSAQNGGVAAGTSVPDELAQNLDFVLVLGGDGTLMWTC-HLFGN--RAVPPL
IPFNLGS-------------------LGFLT-P----FAP--EQ---------LTSCLQQ
V-VS-G-----------------------------GFP-MILRHRLH-C-IIVK------
-------------AKCRGLASGQLGTDEDNLDTPSGSPAKWEHGHCATEK----------
--------VVLNEVVIDR----GTAPFLTNLEA-FCDG----------TF-VT---RIQG
DGLIVSTPTGSTAYNLAAG----------------------------------G---S--
-----MVHPQVPAILF---TPIC---PHS-LSFR-PL---VF----PDHVQ--LCIQ-VP
-----ANAR-SEM--W-CSFDG-K-DRQALRAGD-AVIIRTSQW-PLPTVC-SRD-PSRD
---WFMGV--R---------------EG-L-----QWN-AR-----------RTQGG--A
GQ-------------------------------------

Volvox_carteri_Vocar20008225m_XP_002949486_59341_NADK1_cyto
AV------LVVAKPS---PGVRP-TF-------ERVL--AW---LHQRG--VA-TY-VEP
SL-------------------------------------------------------LRG
WP----------------------------------GGDGTVLWTC-HIFGN--QSVPPV
VPFNLGS-------------------LGFLT-P----FDP--GS---------AEEVLHH
V-ME-G-----------------------------GFP-IMLRHRLH-C-HIVR------
-----------------------------AAEW---------------------------
--------VVLNEVVIDR----GISSFLTNLEC-YCDG----------TF-VT---HVQG
DGLIVATPTGSTAYNLAAG----------------------------------G---S--
-----MVHPQVPGILF---TPIC---PHS-LSFR-PL---IF----PDHVS--LCVQ-VP
-----ANSR-AQM--W-CSFDG-K-DRQALNAGD-AVVIRMSAW-PVPTVC-SKD-ASRD
---WFSGV--R---------------EG-L-----HWN-MR-----------RLQAG--A
GQ-------------------------------------

Chlamydomonas_eustigma_GAX73346_g799_cyto3
NI------LLVKKPKN--SAASQ-QM-------QLIS--EW---LQARG--MI-PL-VEP
LVHAN------------------------------------------------EFPQFQA
LSSDNI---------------------SSVDLCITLGGDGTVLHLA-SLF-DIDEPLPPV
MSFSMGT-------------------LGFLT-P----FDV--KK---------FEPLLER
V-LA-ANQN--------------------------PLY-CTLRTRLR-C-EIRT------
----------------------------KGKVQAVH------------------------
--------SVLNEVVVDR----GAYPGPAVLDV-FVDK----------TY-LT---TVEA
DGLIIATPSGSTAYSMSAG----------------------------------G---S--
-----LIAPSVPCTIL---TPIA---PLS-LSFR-PI---VV----PESSS--ISVQ-LP
-----DDAKCTTR----ISFDG-R-SATRLPKGS-SVVVEGTRN-PLPMIN-SLP-LDSD
---WYEGI--T---------------QK-L-----KWN-LS-----------LRRVPRPL
GYPPHLSDSLEEC--------------------------

Volvox_carteri_XP_002950024.1_117441_cyto3
KV------LIVKKPKN--PAAST-KL-------HEIG--AW--LRA-RG--IE-VF-VER
VVWAT------------------------------------------------EFKEFSI
FDPHVN--------------------RHDIDFCISLGGDGTVLYLT-SLF-EEDEPLPPV
LCFAMGT-------------------LGFLT-P----FDV--AN---------FEATLER
V-LD-TNSQ--------------------------PLY-CTLRTRKR-C-EVVY------
--------------------------D--GRLEAVH------------------------
--------HVLNECVLDR----GAFPGAVLLEI-FVDG----------SY-VT---NVEA
DGLIISTPSGSTAYSMSAG----------------------------------G---P--
-----VVAPSVPCTVF---TPIA---PLS-LSFR-PV---VI----PESSS--ICVH-LP
-----TCAR-SHA--R-ASFDG-R-KPMRVRRGT-SLFFTTSLC-PLPVIS-LGP-MDTD
---WYEGI--T---------------SK-L-----KWN-QA-----------IRQLPSCP
SPVGAQQQELCSARLADRAAAE-----------------

Galdieria_sulphuraria_XP_005709105_rhodophyte_cyto
TV------LVVRSRGS--RQAEL-AL-------QQLV--WW--LVKAEQ--LQ-VI-VEN
EVAKKC-------------------------------------------------PQLPA
KPVGEDLS----------------LLEKEVDFVICLGGDGLILHVCSALF-P--RAVPPV
MSFNLGS-------------------LGFLT-P----FDF--EL---------FKQEVHH
I-LR-G-----------------------------DRNQVTLRMRLQ-C-AVHRVTPQSN
HSEETEDSQEYFQSSDEEDVEDGNIEE--GCGICQANASSKYKKVAQL------------
--------HVLNDVVIDR----GPAPFLSNLLC-YCDE----------HP-VT---RIQA
DGIIIATPTGSTAYSLSSG----------------------------------G---S--
-----MVHPAVPGILF---TPIC---PHS-LSFR-PV---IF----PDYVT--LRIK-VP
-----HRAR-GDA--W-ISFDG-R-KRMELFKGD-SVCVRVSKW-PVTTFC-KVN-QTRD
---WFSAV--T---------------RC-L-----HWN-DRQEQKPFDCSLDRKASPRRK
GLTGNVPPIENNWENIAQLSLNSEEEITKHVEDCDEDQC

Cyanidioschyzon_merolae_XP_005537945_rhodophyte_cyto
HI------LILFTVYS--DSARS-SA-------VKIC--QW--LEAEYPELI--LY-SET
EH---------------------------------------------------TLPGTLH
FPREQT--------------------QTPIDLVICLGGDGLVLHACASLF-P--KAAPPL
MPFHLGS-------------------LGFLT-P----FPF--NN---------FPSCVRE
V-MR-GS----------------------------DVT-VTLRMRLD-C-AIYK------
--------------------------DGDGQRPLIQK-----------------------
--------TVLNEVVVDR----GPAPFLSNLEC-YCDD----------FP-VT---RIQA
DGVILATPTGSTAYSLSSN----------------------------------G---S--
-----MVHPSVPAILL---TPIC---PHS-LSFR-PV---IF----PDYVT--LKIR-VS
-----RHAR-GSA--W-VSFDG-R-ARTELQRGD-YLRVQISPW-PLATLN-YND-QTQD
---WFRSV--S---------------RC-L-----RWN-ERPMQRLLSLEGNAWEESPPA
GASPRAPSDLTPPAGTGSLEPAPATPLDSFKEECGSPDL

Chondrus_crispus_XP_005714258_rhodophyte_cyto
LV------LIAVNPEN--TRSME-AL-------PILI--KS--LQSVRGVVVA----VEQ
NICDRCDINVPVVVPLLAHAVNSQPEKHRLLSTSMD-----------------NLSLTDS
FKFNPLTKSKAAHEPSREI-----VRPDDVDLVMTLGGDGLILHVIQNLF-P--KAVPPF
MPFNLGS-------------------MGFLT-P----FNF--SD---------HQKDVSS
V-LT-G-----------------------------QNNSVTMRMRLK-C-VIVR------
--------QTIGPNHTCSPTIHNFEDNALNDETREASVTEEH------------------
--------HVLNELVIDR----GPAPYLSNLEV-LCDN----------CP-VT---RVQA
DGIIVATPTGSTAYSLSSG----------------------------------G---S--
-----MVHPSVPAILF---TPIC---PHS-LSFR-PV---LF----PDYVT--LEIK-VP
-----QDSR-ASA--W-VSFDG-R-HRMELMKGD-KVVVTVSPW-SVPTFS-RAD-TTND
---WFKSV--S---------------HC-L-----RWN-ER-----------VVQGQQYS
N--------------------------------------

Arabidopsis_thaliana_AT1G21640_NADK2_PLASTID
TV------LLLKKL-G--QELME-EA-------KEAA--SF--LYHQEN--MN-VL-VEP
EVHDVFARIP-------------------------------------------GFGFVQT
FYIQDTS-----------------DLHERVDFVACLGGDGVILHAS-NLF-K--GAVPPV
VSFNLGS-------------------LGFLT-S----HPF--ED---------FRQDLKR
V-IH-GNNTLD------------------------GVY-ITLRMRLR-C-EIYR------
----------------------------KGKAMPGKVF----------------------
--------DVLNEIVVDR----GSNPYLSKIEC-YEHD----------RL-IT---KVQG
DGVIVATPTGSTAYSTAAG----------------------------------G---S--
-----MVHPNVPCMLF---TPIC---PHS-LSFR-PV---IL----PDSAK--LELK-IP
-----DDAR-SNA--W-VSFDG-K-RRQQLSRGD-SVRIYMSQH-PLPTVN-KSD-QTGD
---WFRSL--I---------------RC-L-----NWN-ER-----------LDQKAL--
---------------------------------------

Theobroma_cacao_TCM_035207_NADK2_plastid
TV------LLLKKLG---PELME-EA-------KEVA--SF--LYYHEK--MN-VL-VEP
DVHDIFARIP-------------------------------------------GFGFVQT
FYSQDVS-----------------DLHERVDFVACLGGDGVILHAS-NLF-R--GAVPPV
VSFNLGS-------------------LGFLT-S----HTF--ED---------YRQDLMQ
V-IH-GNNTAD------------------------GVY-ITLRMRLQ-C-EIFR------
----------------------------NGKAVPGKVF----------------------
--------DVLNEVVVDR----GSNPYLSKIEC-YEHD----------RL-IT---KVQG
DGVIVATPTGSTAYSTAAG----------------------------------G---S--
-----MVHPNVPCMLF---TPIC---PHS-LSFR-PV---IL----PDSAR--LELK-IP
-----DDAR-SNA--W-VSFDG-K-RRQQLSRGH-SVRISMSQH-PLPTVN-KSD-QTGD
---WFHSL--I---------------RC-L-----NWN-ER-----------LDQKAL--
---------------------------------------

Oryza_sativa_XP_015616979_NADK2_plastid
TV------LLLKKLGD---ELME-EA-------KEVA--SF--LHHQEK--MN-VL-VEP
DVHDIFARIP-------------------------------------------GYGFVQT
FYTQDTS-----------------DLHERVDFVACLGGDGVILHAS-NLF-R--TSVPPV
VSFNLGS-------------------LGFLT-S----HNF--EG---------FRQDLRA
V-IH-GNNTL-------------------------GVY-ITLRMRLR-C-EIFR------
----------------------------NGKAMPGKVF----------------------
--------DVLNEVVVDR----GSNPYLSKIEC-YEHN----------HL-IT---KVQG
DGVIVATPTGSTAYSTAAG----------------------------------G---S--
-----MVHPNVPCMLF---TPIC---PHS-LSFR-PV---IL----PDSAR--LELK-IP
-----DDAR-SNA--W-VSFDG-K-RRQQLSRGD-SVQISMSQH-PLPTVN-KSD-QTGD
---WFRSL--I---------------RC-L-----NWN-ER-----------LDQKAL--
---------------------------------------

Sorghum_bicolor_SORBI_3005G068700_NADK2_plastid
TV------LLLKKLGD---ELME-EA-------KEVA--SF--LHHQEK--MN-VL-VEP
DVHDTFARIP-------------------------------------------GYGFVQT
FYSQDTS-----------------DLHERVDFVTCLGGDGLILHAS-NLF-R--TSVPPV
VSFNLGS-------------------LGFLT-S----HNF--EG---------FRQDLRD
L-IH-GNNTL-------------------------GVY-ITLRMRLR-C-EIFR------
----------------------------KGKAMPGKVF----------------------
--------DVLNEVVVDR----GSNPYLSKIEC-YEHN----------HL-IT---KVQA
DGVIVATPTGSTAYSTAAG----------------------------------G---S--
-----MVHPNVPCMLF---TPIC---PHS-LSFR-PV---IL----PDSAR--LELK-IP
-----DEAR-SNA--W-VSFDG-K-RRQQLSRGD-SVRISMSQH-PLPTVN-KSD-QTGD
---WFRSL--I---------------RC-L-----NWN-ER-----------LDQKAL--
---------------------------------------

Physcomitrella_patens_PP1S17_312V6_NADK2_plastid
TV------LLLKKLG---MELMD-QA-------QTVA--SY--LFHQEG--MN-VM-VEP
DVHDVFARIP-------------------------------------------GYGFVQT
FYNQDTS-----------------ELHEMVDFVVCLGGDGVILHAS-NLF-R--EAVPPV
ISFNLGS-------------------LGFLT-S----HAF--EA---------FKGDLKS
I-IH-GS----------------------------GVY-ITLRMRLR-C-ELFR------
----------------------------NGKPIPGKVF----------------------
--------EVLNEVVVDR----GSNPYLCKIEC-YERS----------RL-IT---KVQA
DGVIVATPTGSTAYSTAAG----------------------------------G---S--
-----MVHPNVPCMLF---TPIC---PHS-LSFR-PV---IL----PDSAL--LELK-VP
-----DEAR-SNA--W-VSFDG-K-KRQQLCKGE-SMQISMSEY-PMPTVN-KLD-QTED
---WFASL--S---------------RC-F-----GWN-QR-----------IEQRSITF
YQE------------------------------------

Klebsormidium_nitens_GAQ87265_streptophyte_plastid
TV------MLLKKLGE---DLMK-ET-------EEVA--LW--LHHQEG--MN-VV-VEP
EVHDKLARTP-------------------------------------------GFGFVET
YYNADMS-----------------RLHERVDFVVCLGGDGVILHVS-NLF-T--EAVPPV
VSFNLGS-------------------LGFLT-T----HQY--EE---------YRADLLA
L-IH-GNSSME------------------------GVY-ITLRMRLR-C-EIFR------
----------------------------RGVPIPGKVF----------------------
--------EVLNEIVVDR----GASPYLCKIEC-YERN----------RL-IT---KVQA
DGVLLATPTGSTAYSVAAG----------------------------------G---S--
-----MVHPNVPCILF---TPIC---PHS-LSFR-PV---IL----PDSAE--IELR-VP
-----ADAR-NTA--W-VCFDG-K-KRQQLMRGD-SVRIRMSEH-PMPTVN-KYD-QTDD
---WFRSL--V---------------RC-L-----NWN-ER-----------LEQKAFSL
PNLGGGYEDEY----------------------------

Chlamydomonas_eustigma_GAX83042_g10468_NADK2_plastid
SV------MVIKKLGD---ELLE-EF-------VKVV--EF--LAVERG--MK-VI-VEP
VTYDHCLNAHAW-----------------------------------------LRDHVYT
WDAEDDG-----------------RLAEHVDFVICLGGDGVILHAN-YLF-Q--SSIPPV
IAFNLGS-------------------LGFMT-N----HDY--QS---------FREDLDS
V-IF-GSQELESCSFMEDFGLVAPDRTGDRDSDNLGVM-VTLRMRLK-C-EVYR------
----------------------------NGCDIPHLTY----------------------
--------DVLNELVIDR----GPNAFLTKIEC-YERG----------RF-IT---RVQA
DGIMLSTPTGSTAYSVSAG----------------------------------G---S--
-----MVHPNVPAILL---TPIC---AHS-LSFR-PI---LL----PDYAE--LELR-IP
-----EDAR-CPA--W-VCFDG-R-SRQELGLGD-SVRIKMSDT-PMPTIN-KAD-LTGD
---WFESL--D---------------RC-F-----RWS-DR-----------AEQRPLTL
SQKEGHQQDSAAVQTAS----------------------

Volvox_carteri_XP_002955100_118925_NADK2_plastid
SV------MVIMKLGD---ELLQ-PF-------LEVI--DF--LGREHS--LR-VV-VEP
HVYDEFLRGRP------------------------------------------GYPYVYT
FTASDKD-----------------RLAEYVDFVVCIGGDGVILHSS-CLF-K--HSIPPL
IAFNMGS-------------------MGFLT-N----HDF--PN---------FRRDLMD
V-IY-GGQKLDSCTLLS----LDSVNSMDEPGNSLGVM-VTLRMRLV-C-EIWR------
----------------------------KGGSGPEQSV----------------------
--------EVLNEMVIDR----GSSAFLTNIEC-YEKG----------RF-IA---RVQA
DGIMLATPTGSTAYSVAAG----------------------------------G---S--
-----MVHPNVPAILL---TPVC---PHS-LSFR-PI---IL----PDYAE--LELR-IP
-----DNAR-CTA--W-VCFDG-R-SRQELGRGD-SVKVRMSEN-PVPTIN-RTD-LTSD
---WFDSL--E---------------RC-F-----RWS-DR-----------TVQKPLEL
EGP------------------------------------

Galdieria_sulphuraria_XP_005708614_Gasu_08370_rhodophyte_NADK2_plastid
TC------LVLAK-KD--PALFH----------QTILAVQY--LKKQKLQVIVESF-LQP
EILANGI----------------------------------------------YVDSTST
MGPLDK----------------------IVDFVICLGGDGIILHAS-TLF-K--TAMPPV
VCFNLGS-------------------LGFLT-P----FEF--DS---------FEEEISS
I-LE-GR----------------------------ECL-LSLRMRLL-C-TLLK------
--------------------------K--GYPKKEF------------------------
--------QILNEVVVDR----GASPYLCNLDC-FCDN----------KY-IT---TVQA
DGIIMSTPTGSTAYSMSAG----------------------------------G---S--
-----MVHPSVPAILF---TPIC---PHS-LSFR-PI---IF----PDSVQ--LRVD-IS
-----ENAR-SHS--W-ASFDG-K-FRQQLKRGE-GLLIRMSPY-PFPTIN-KTD-HTGD
---WFAGL--D---------------RS-F-----HFN-NR-----------TIQKP--L
KYH------------------------------------

Cyanidioschyzon_merolae_XP_005539182_CMT143C_rhodophyte_NADK2_plastid
TV------LLLVK-KG--ANLCE-IA-------KQAV--DY--LQNSER--LR-VL-VEP
WVQTELFA---------------------------------------------LGTYTDS
FHHSQD-------------------LHRCVDLVVCLGGDGLILYTS-TLF-R--TAVPPV
APFNLGS-------------------LGFLT-P----FEW--KD---------FQGHIRT
M-LS-S-----------------------------DLM-LSLRMRLL-A-TVVR------
-------------------------VS--GQAEQQF------------------------
--------HVLNEVVVDR----GASPFLCQLEC-YWDD----------AP-LA---SVQA
DGIIVASPTGSTAYSLAAG----------------------------------G---A--
-----MVHPSVPAICV---TPVC---PHS-LGLR-PV---VL----PDSAR--IRVQ-VS
-----PEAR-SHA--W-ASFDG-K-HRLQLRRGD-SLLVEMSKY-PMPTVN-ATD-HAAD
---WFGSL--N---------------RG-F-----GFN-VR----------GAKPKPRVM
GRSSTAEQASVDRFADGTES-------------------

Chondrus_crispus_XP_005715738_CHC_T00004045001_rhodophyte_NADK2_plastid
TV------LLLAK-RG--PALMG-NV-------LEAA--RY--FLEVKK--LN-VI-VEP
QVQTQAIANGL---------------------------------------------YLDT
FSSTKS-------------------LHEIVDFVVCLGGDGLILHVS-SLF-K--QAVPPV
ISFNLGS-------------------LGFLT-P----FQY--DH---------FRTEVED
V-MK-G-----------------------------NCN-LSLRMRLT-C-RIVR------
-----------------------------GDEIRKEF-----------------------
--------EVLNEVVVDR----GSSPYLCNLDC-FCDG----------KY-IT---TVQA
DGIIMSTPTGSTAYSMSAG----------------------------------G---S--
-----MVHPSVPAILF---TPIC---PHS-LSFR-PI---VF----PDSAK--IRIQ-IS
-----EEAR-SHA--W-ASFDG-K-SRQQLQRGD-SMIIEMNLY-PVPTVN-KTD-HTGD
---WFQSL--D---------------RA-F-----NFN-SRAIQKSLEPQHPPKRPP--V
RPPATGNGALSEEFAMDGNAEHEVKSL------------

Thalassiosira_pseudonana_XP_002291199_cyto
------------------------------------------------------------
------------------------------------------------------------
------------------------------DLIVTLGGDGLLMYAA-HVF-S--GPVPPI
LPVAGGS-------------------MGFLT-P----FAR--EE--------MFDAILIS
LALAFGRNN--------------------------QIC-ISMRMRLD-C-RIFG------
---------------------------SDGTLKSRY------------------------
--------NVLNEVVIDR----GSSPYLASLEC-FCDD----------VH-LT---TVQA
DGIIFSTPTGSTAYSMAAG----------------------------------G---S--
-----VVHPAVPAILV---TPIC---PHV-LSFR-SM---VF----PDHVV--LRCY-VP
-----SDAR-STA--C-VYFDG-K-HRTELNRGD-SVQIEMSAH-PVPTIN-RAD-HSSD
---WLSSL--K---------------RN-F-----NFN-TR-----------VRQNP--L
R--------------------------------------

Phaeodactylum_tricornutum_XP_002180250_cyto
---------------E--HEAFP-------------------------------------
------------------------------------------------------------
------------------------------DLICTIGGDGLLMHAA-MLF-Q--GPIPPI
LAVAGGS-------------------LGFLT-P----FSK--EE---------MVDAI-R
V----------------------------------RIC-LSIRMRLE-C-RILN------
-----------------------------GQGAVRARY----------------------
--------NVLNEVVIDR----GSSPYLAALEC-FCDD----------VH-LT---TVQA
DGIIFATPTGSTAYSMAAG----------------------------------G---S--
-----VVHPAVPAILV---TPIC---PHV-LSFR-SM---VF----PDHVV--LRCY-VP
-----DDAR-AEA--S-VAFDG-K-HRQELHRGD-SVQIQMSAY-PVPTIN-RMD-HSSD
---WLGSL--K---------------QN-F-----NFN-TR-----------PRQRP--L
---------------------------------------

Aphanomyces_invadans_XP_008867885_oomycete_cyto
AV------LLVKKPNE--PNVSR-TM-------REVA--AW--LMHDKH--MR-VF-LEP
KVHDEE-----------------------------------------------GLAGTVT
WTDSQDWL----------------TKQHEIDLVVSFGGDGTVLWVS-SLF-K--TNVPPV
FSFAMGS-------------------LGFLT-P----FDV--SR---------YEEHLTQ
L-IR-G-----------------------------GFH-MSLRQRLI-C-TIIR------
-----------------------------ADNTPHVESVAMPI-----------------
--------HALNEVVIDR----GQSAALVELDC-FCDD----------VA-LT---KISA
DGIIIATPTGSTAYSLSAG----------------------------------G---S--
-----MTHPSVPCMLF---TPIC---PHT-LSFR-PL---LF----HDSAH--LKIV-VP
-----TTARTSSV--M-TSFDG-K-VRVEMKSGD-TLHVRVSTF-PLPSVC-NLN-ENED
---WFASV--K---------------SN-L-----NWN-QR-----------KEMKP--F
FPNAAPTSSSSSVDGLE----------------------

Phytophthora_infestans_XP_002907643_oomycete_cyto
TV------LIVKKPNE--PDTTE-ML-------DGLT--SW--LHKEKN--ID-VY-LEP
SVHEEL-----------------------------------------------GLPNTKT
WGSKPQDWI---------------ECQSKIDFVISLGGDGTVLWVS-SLF-S--KSVPPV
FSLAMGS-------------------LGFLT-P----FDA--ED---------AVEHLTS
V-IN-G-----------------------------GFY-MSLRSRLS-C-SIYR------
-----------------------------GCKEREISGNL--------------------
--------HALNEIVIDR----GPSGALVELNC-YCDG----------LE-IT---KIAA
DGIIIATPTGSTAYSLSAG----------------------------------G---S--
-----MAHPSVPSMLF---TPIC---PHT-LSFR-PL---IF----HDSAT--LKIE-FP
-----TTSRSSAC--Y-VSFDG-K-NRVRLERGD-SIVVRVSSY-PLPSIC-RVN-ENQD
---WFESM--I---------------TN-L-----NWN-QR-----------RAQKP--W
QPPVTSKI-------------------------------

Aphanomyces_invadans_XP_008867886_oomycete_cyto
TI------LLVKKPNE--LDVTS-AM-------REVA--SW--LMHEKG--IR-VF-LEP
KVHVEE-----------------------------------------------KLAGTFT
WSDDQD-------------------WQHKIDLVVSFGGDGTVLWVS-NLF-K--TNVPPV
FSFAMGS-------------------LGFLT-P----FEFSRADRSGGNEGPHYKDHLER
L-IR-G-----------------------------GFN-LSLRHRLV-C-TIFR------
------------------------------KQLSLEPAIPPV------------------
--------HALNEVVVDR----GVGAALVELDC-FCDD----------VE-LT---KISA
DGIIIASPTGSTAYSLSAG----------------------------------G---S--
-----IAHPSVPSMLF---TPIC---PHT-LSFR-PL---LF----HDSAV--LRIV-VP
-----TTARSTSV--T-VSFDG-K-HPVKLFRDD-ALEVRVSSF-PLPSVC-NLN-ENED
---WFKSV--K---------------NN-L-----YWN-QR-----------KEMKP--L
HETAV----------------------------------

Trichomonas_vaginalis_XP_001319126_excavate_metamonad_cyto_A1
KA------LVVEKINS--PESRQ-FL-------IEVV--QY--LHFEKA--IV-PY-IEP
YVAKELT----------------------------------------------GFKFTET
FEDVEA---------------------TPIDFVLVFGGDGTLLHVA-SLF-P--EYAPPI
VPFALDQ-------------------QGFLT-P----FLA--ND---------YKNCLEL
L-LR-G-----------------------------SFY-VTLRTRLY-C-DVIR------
-----------------------------NNQIEEVY-----------------------
--------QALNDIVIAP----SETGKVCALNC-FIDD----------EL-FS---TLYG
DGLIISTSTGSTAYNLSAG----------------------------------G---A--
-----VVNPSIAAILW---TPIC---SHA-LSAH-PI---IL----PDCVY--VSIC-ID
-----PNSRTELP--YGVAIDT-K--RAQIKKGD-FIGIHQSPF-PIPTVC-ASE-PMNY
---WLKSL--T---------------SI-L-----EYN-EP-----------M-------
---------DVEE--------------------------

Trichomonas_vaginalis_XP_001321168_excavate_metamonad_cyto_A2
TC------LLIEKIND--KVARE-YL-------IKSA--DF--LAKVKH--FT-VY-VEQ
YLYDAEK----------------------------------------------AYTFWQP
YNTDQ---------------------HGNIDFILIFGGDGTLLHAS-YLF-N--EFCPPI
LSFAAGS-------------------LGFLT-Q----FQM--EE---------YKDAIDD
L-IR-G-----------------------------VLY-INSRTRLF-G-ELKN------
-----------------------------SEDQILDTI----------------------
--------QATNDIVIMP----TIASSVCSIDA-FIDG----------EY-FT---TVIG
DGLIVSTATGSTAYNLSAG----------------------------------G---C--
-----MVHPSVSSILF---TPIC---GHS-LNTQ-PI---VL----PDCCE--ISFK-IS
-----ESGRTNSP--YNINYDS-K--RTTISKGN-ELCVRISAF-PLPTVC-KQS-PIGD
---WLHSI--S---------------TV-L-----RWN-QP-----------MINMT--A
DNNEAMKSCNISDRNTYH---------------------

Trichomonas_vaginalis_XP_001324274_excavate_metamonad_cyto_B1
CI----AGQVATKERD--DSSFFHHR-------RKLLNLNW--ETEPTK--VS-IF-IQP
GLPETEENLEM------------------------------------------LKDFLNQ
FKIQYEV-----------------DKYTNSDFIILIGTDGINLTVS-SLFQE--RETPPI
LSLTPSR-------------------KGFIS-V----LDF--CQ---------YNLIISQ
I-LR-G-----------------------------NCW-LLPRCRLV-V-DYYS------
-------------------------LE--GLQHF--------------------------
--------TVLNDLVVNR----DHTSGSLAINC-SSCG----------FG-FS---QIVG
DGVIIATPTGSTAYNKGAG----------------------------------G---A--
-----LVHQLLPVFML---TPIV---ALS-LSCR-PI---LF----PQSAD--LTIS-LD
----EEHDKMQSHVAY-LTLDG-R-VQRLFKKGE-KLVVSISPH-YYNSIT-MSK-SIAE
---WPGRL------------------AGLM-----GWS-ER-----------KHQKALPS
ENLPK----------------------------------

Trichomonas_vaginalis_XP_001316441_excavate_metamonad_cyto_B2
SI----AGQVATKERD--DSSFFHHR-------RKLVNLNW--DSEPTK--VS-IF-IQP
GIPNIEENVDM------------------------------------------LIDFLKE
FKIKFEV-----------------DKFTNSDFIILVGTDGINLTVS-SLFQD--RETPPI
LSLTPTR-------------------KGFIS-V----LDF--CQ---------YNLIIPQ
I-LR-D-----------------------------NCW-LLPRCRLV-V-DYYS------
-------------------------LE--GLQHF--------------------------
--------TVLNDLVVNR----DHTSGSLAINC-SSCG----------FG-FS---QIVG
DGVIIATPTGSTAYNKGAG----------------------------------G---A--
-----LVHPLLPVFML---TPIV---ALS-LSCR-PI---LF----PQSAD--LTLE-LD
----YDHSKMQSHVAY-LTLDG-R-VQRLFKKGE-KLVVSISPH-YYNSIT-MSK-SIAE
---WPVRL------------------AGLM-----GWS-ER-----------KHQKALPA
QNSPK----------------------------------

Giardia_lamblia_XP_001710188_excavate_metamonad_cyto
KV------VLVTKPNDIESEWHL----------KHIF--AW---FSRKS--IA-VY-VDP
LVAQ-------------------------------------------------RYTGITA
FDPDQI-------------------NTSSIDLVISIGGDGTLLYIN-SLF-Q--RYCPPI
LPFNCGS-------------------LGFLT-P----FSP--KD---------IDKKLSS
L-FD-S-----------------------------PFS-ITERTRLY-A-AVIS------
---------------------PSSASQQPASHVPALPHSNSMRNAQTSQKKRSY------
--------TVLNEISLMRQESKDVSDPICTLDA-YVDS----------RF-VT---TIQG
DGALVSTPSGSTAYALSAG----------------------------------G--VP--
------VHPTLNCMLL---TFIC---PHV-MSGR-QV---CL----PGSCV--LKLK-QP
-----RDSR-GSC--A-VAFDN-R-MRLELLRGE-FLRIQVSEH-CFPTIN-ELD-SSTD
---WFRAL--V---------------RC-L-----GWN-VR-----------IRQKA--F
DARDAVREKHVGDTDSDDQ--------------------

Paramecium_tetraurelia_XP_001448360_alveolate
SLKGEMNALIYYKLFD--DECKY-IV-------KEIS--EN--LMELN---CN-IY-LEQ
KQFDEIAELT-------------------------------------------HTNRLFV
FNKESI---------------------PLIALIIVVGGDGTVLYAL-RQFQG--SEPPPI
LAFQKGT-------------------LGFMC-V----FDL--KD-----KYNILSQQIGH
FRTA-G-----------------------------QFI-VERKLRLKGC--LKQ------
----------------------------AGQQQFEY------------------------
--------HVLNEFVISR----GANPHCLYIEI-YINN----------VL-LT---VASG
DGIIVSTPTGSTAYFLSAG----------------------------------G---P--
-----IIQNEVSSISI---APIC---PLS-LSFR-PI---VL----PTCLQ--ITIK-LA
-----NQCR-ANG--F-ICADG-Q-ATIEFSKDM-IFEIQQSEN-SVSIIQDKSDIDYNE
---WIVNL------------------RKKL-----GWNKVF-----------TEQKKQKS
NL-------------------------------------

Paramecium_tetraurelia_XP_001433177_alveolate
AV------LLVSKKKD--HTCLP-YM-------QQIR--NQ--FPQH-------TYLIDD
DYKNE-------------------------------------------------------
----------------------------PVDLVITIGGDGTILHAS-RMFQQ--IQTPPF
VTFGKGT-------------------LGFMC-M----YSL--RD----------QYEVLK
S-LQ-S-----------------------------PYN-IELKKRIQ-G-SLN-------
-----------------------------GQYVY--------------------------
--------TALNDFFITK----GNSIHVVCLDI-YVND----------MF-VT---QARG
DGLIISTPTGSTAYCLSAG----------------------------------G---P--
-----LIQNRVPCIAL---VPIC---PLS-LSFR-PL---IL----PLDVK--ISIK-MN
-----ANSR-GEG--V-VICDG-Q-VQYDFKRND-CFDITPSQN-DVRFVV-SPGHQDLD
---WVIKL--Q---------------RM-L-----NWN-SR-----------FQ-QPRD-
---------------------------------------

Paramecium_tetraurelia_macronuclear_XP_001440688_alveolate
AV------LLVSKKKD--HTCLP-IM-------QQIR--NQ--FPQH-------SYLIDD
EYNNE-------------------------------------------------------
----------------------------PVDLVVTIGGDGTILHAS-RMFQQ--TLTPPF
VTFGKGT-------------------LGFMC-I----YSL--RD---------QYEVLKN
L-QT-------------------------------PYN-IELKKRIQ-G-SLN-------
-----------------------------GQYVY--------------------------
--------TALNDFFITK----GNSIHVVCLDI-YVND----------TF-VT---QARG
DGLIISTPTGSTAYCLSAG----------------------------------G---P--
-----LIQNRVPCIAI---VPIC---PLS-LSFR-PL---IL----PLDVK--ISIK-MN
-----ANSR-GEG--V-VICDG-Q-VQYDFKRND-CFDITPSKN-DVRFVV-PPSHQDLD
---WVIKL--Q---------------RM-L-----NWN-SR-----------FQ-QPRD-
---------------------------------------

Tetrahymena_thermophila_XP_001008326.2_alveolate_c1
QI------LLIGKLND--PEVFP-LF-------SQII--KQ--FKNKKC-----SFYVEN
HSLEKFKCQLIQDQLNE------------------------------------FIETIVE
FDSANHEL--------------------NIDIIITLGGDGTILYTM-SHFQN--RTSPPI
IAIEKGT-------------------LGFMC-M----YNI--QN---------IEKDLEK
I-QQ-NVKANK------------------------NIM-VERKMRIH-A-KILD------
---------------------------ANGNIAKQNGVEKKY------------------
--------HALNEIVIDR----GQNASCLKMEI-FLNN----------ES-LT---KTLG
DGLIFSTPTGSTAYSLSAG----------------------------------G---P--
-----IIQNEVRSISL---VPIC---PFS-LSFR-PI---VL----PECSE--LKVK-LT
-----DDNR-GQG--K-ISGDG-Q-KVFDLLPGE-VVQIESSDL-DVYVVR-ETF-KANN
VHEWMVKL------------------KKML-----NWN--------------SNFSK---
---------------------------------------

Tetrahymena_thermophila_XP_001014794.2_alveolate_c2
NV------LLICKPNQ--PQSYE-IL-------EKIF--QS---SKAQNLLIK-VY-VEK
GFSQEDPQLFNER----------------------------------------YSSDCDF
FETESC--------------------EQQIDVVITYGGDGTILYTV-NKFQK--RTTPPI
LAISGGT-------------------LGFMC-I----YSL--QE---------VEIQLNN
L-FQ-RLKQKI------------------------PIP-IERKMRLQLA-KFSP------
-----------------------------ENEITEVK-----------------------
--------HAINEFVIER----GALSACLRLQI-FVEN----------IP-LT---ALQT
DGLIINTPTGSTAYSLSAG----------------------------------G---P--
-----IIYNDVKCMSV---VPIC---PLS-LSFR-PL---LL----HPSQN--LKVK-VH
-----PESR-NEA--K-VVGDG-Q-FTIQLLKNE-EIVITSSNF-DVLLIN-DQK-NELN
LQQYIVKL------------------KKML-----RWS--------------SKFKPNFK
S--------------------------------------

Rickettsia_canadensis_WP_012148757_alpha
KI------ALIYN-KD--YKSLA-II-------EEI---KK--LYNYCE--------VE-
------------------------------------------------------------
----------------------------EAEVIIVIGGDGALLHNIHCYM----HLNIPF
YGVNLGS-------------------LGFLM-N-----TL--DT----------KNLLQN
I-HD-S-----------------------------TVT-ILNPLLMQ-A----K------
--------------------------DTSGQIYTA-------------------------
--------LAINEVSIFR----KTNQA-AKFRI-DVNG---------IER-MS---ELVA
DGALVATPAGSSAYNLSAG----------------------------------G---P--
-----ILPLESNMLCL---TPIC---AFRPRRWH-GA---LL----LSSAT--IKFE-IF
-----NTTK-RPV--N-ATADF-Q-EFNNII----QVTVSSTKDKPIKLLF-NKNHTLED
-----RII--K---------------EQ-F------------------------------
---------------------------------------

Anaplasma_centrale_WP_012881048_alpha
TV------GYVAA--G--PAERE-RV-------------GC--LRS--------------
-----------------------------------------------------FYGVVNL
ADAQDS----------------------AVDLLVVVGGDGFMLHSLHNYV-VGPGRNVPV
YGVRHGS-------------------VGFLL-N----HCV--DG--------SLPHKLEN
A-VA-T-----------------------------EL--PLLRMEAK---DVY-------
-----------------------------GHTHSA-------------------------
--------IAVNEVSLFR----GTHQA-AKLRI-KING----------KVAME---ELVS
DGVIVSSPAGSTAYNFSAG----------------------------------G---P--
-----ILPFTSNIVCL---TAIN---SFRPRRWR-GA---LL----PNDSL--VEID-VL
----SPETRCVSA-----VADY-T-EFRNIS----DVKIKQDNNTKITLMF-DPEHGLEE
-----RTI--A---------------EQ-F------------------------------
---------------------------------------

Rhodovibrio_salinarum_WP_027289670_alpha
RI------GFVAS-DA--PEAEE-AL-------ARLT--DR--YDS-----------VPP
E-----------------------------------------------------------
----------------------------ESDVIVALGGDGLMLESLHKHM----DRHVPI
YGMNRGT-------------------IGFLM-N-----EY--SE----------DNLVER
L-QR-A-----------------------------DLV-RLHPLRMV-AERMNG------
--------------------------Q--GETQTA-------------------------
--------LAINEVSLLR----ESRQA-AKIRV-SIDG---------VVR-LE---EMIC
DGILMATPAGSTAYNLSAH----------------------------------G---P--
-----IIPIGAPLLAL---TPIS---AFRPRRWR-GA---LL----PAKAE--VQFD-IL
------EARKRPV--S-ATADY-T-EVRDVT----RVTVKEDRSLTTDLLF-DPEHNLEE
-----RIL--K---------------EQ-F------------------------------
---------------------------------------

Magnetospirillum_gryphiswaldense_WP_024081505_alpha
KI------AFVASD----TQAGQ----------AALA--RL--MDRYPH--------VPP
D-----------------------------------------------------------
----------------------------QADVIVALGGDGFVLETLHCWI----DRKVPI
YGMNRGT-------------------VGFLMNS----FRE--HG---------LMERLHR
A--Q-G-------------------------------V-VLHPLRMK-A-RLAD------
-----------------------------GSEVEA-------------------------
--------LAINEVSLFR-----QTRQAAKIRI-RIDG----------KERLD---ELIC
DGVMVATAAGSTAYNLSAH----------------------------------G---P--
-----IIPLGADILAL---TPIS---AFRPRRWR-GA---LL----PQHAR--VSFE-VL
-----EAGK-RPV--S-AVADY-T-EARDVI----EVEVREDRSVSLTLLF-DPEHNLEE
-----RIL--A---------------EQ-F------------------------------
---------------------------------------

Asticcacaulis_biprosthecium_WP_006274725_alpha
R-------LDFTASDR--PEAQV-AC-------ARLK------ALYGSA--------ANP
------------------------------------------------------------
------------------------------DVVVALGGDGFLLQSLHRYL----KDQVPI
FGMNRGS-------------------VGFLL------NDF--SE----------ERLIER
I-IK-S-----------------------------EST-LISPLSMT---ALCR------
----------------------------DGKEHRA-------------------------
--------LAFNEVSLLR-----QSHQGAKLRI-LIDG----------KERMD---ELIC
DGALVSTPAGSTAYNLSAH----------------------------------G---P--
-----IIPLTAKALAL---TPIS---AFRPRRWR-GA---IL----PHTAK--VRIEALE
-----VDKR---P----ISAAA---DTFEVRN---VISVDIAEAEDLKATL-LFD-AGKG
---YDERV--M---------------AEQF------------------------------
---------------------------------------

Caulobacteraceae_bacterium_ANP47758_alpha
KL------SFTASAR---PEAQE-AL-------------RR--LRHTYG-----------
------------------------------------------------------------
------------------------EAGDSADVIVALGGDGHMLDTLRRRL----KDKKPV
YGMHRGT-------------------IGFLMNE----FDE--TD---------LQERVAK
A--E-P---------------------------------IRVRPLVARC-ETAA------
-----------------------------GIVEE--------------------------
--------RAFNEVSLFR-----QTAQTSKLRI-FIDG----------AERLP---ELSC
DGLMVATPAGSTAYNFSAH----------------------------------G---P--
-----ILPINSRLLAL---TPIS---PFRPRRWR-GA---LL----PHRSV--VRIE-VL
-----EADR-RPV--S-ATADN-V-ETRNVT----AVEIREDTAAALTLLF-DPGHALDE
-----RIV--R---------------EQ-F------------------------------
---------------------------------------

Gallionellales_bacterium_OGS93157_beta
NV------ALIGKHKA--PEIAG-PL-------LSLA--AF--LSS-RG--LN-VV-VDS
LTAEQV-----------------------------------------------KDSPYPA
MSLNEM--------------------ANVVDLAIVIGGDGTMLNIARTLS----PYQVPL
VGVNQGR-------------------LGFLT-D----LTL--EN---------MQDSMEA
M-LD-G-----------------------------KFV-TEQRLLLS-A-RVLR------
----------------------------NDVEISSG------------------------
--------LAFNEVVVHR----SNISSMIEFEV-RIDG----------EY-LY---NQRA
DGLIVSSPTGSTAYALSAG----------------------------------G---P--
-----ILHPSLDVLEL---VPVC---PHT-LSNR-PI---VV----KSSSV--LEIL-MH
--------RTSDI--H-VRYDS-H-TSCDLQLHD-KIIVTRHPE-AACLLH-PVGHS---
---YYHTL--R---------------EK-L-----LWNQTL-------------------
---------------------------------------

Sulfuricella_denitrificans_WP_009206302_beta
TI------ALIGKYNS--PEIGD-SL-------LRLA--KF--LVE-QE--HT-VL-LER
QTAEST-----------------------------------------------GVTDYPL
ADLEQI--------------------GEQADLAVVLGGDGTMLNIARSLY----TFGVPL
VGINQGR-------------------LGFLT-D----VSV--DT---------MLETMAE
I-LA-G-----------------------------DYL-SEARFLLN-V-TIRR------
--------------------------Q--GENVYEA------------------------
--------CAFNDAVVSK----GATARLIELEI-FVDG----------QF-VY---SQRS
DGMIISTPTGSTAYALSSG----------------------------------G---P--
-----ILHPTLEAVVL---VPIC---PHT-LSNR-PI---AV----NSEST--IELL-LL
------HA--DDA--R-VHFDG-Q-RHFDLKEND-WVIVRRSKQ-MVRLLH-PFG--HS-
---YYDML--R---------------QK-L-----HWG-------------------E--
KL-------------------------------------

Formivibrio_citricus_WP_091190988_beta
TI------AIVGRPAT--PALGE-PM-------HRLV---S--MLSSSG--VR-VL-VEE
SAAQEH-----------------------------------------------DVTACQA
VSQENI--------------------GKLADLVIVLGGDGVMLGAARMVA----PYHVPV
VGVNMGR-------------------LGFLT-D----LSV--SE---------MEAQVEA
I-LK-G-----------------------------AFN-PEDRIMLE-A-RVMR------
----------------------------EGREIDRQ------------------------
--------LAFNDVVMSR----GSCGSMIEFEQ-FING----------KF-VC---RQRA
DGIIVSTPTGSTAYALASG----------------------------------G---P--
-----ILHPSLPAIAL---VPIC---PQS-LSNR-PI---VV----TDSCR--VELV-LT
------GAR-DVV--H-VFYDN-Q-SECRLQEQD-RLVIRRFRN-TLRILH-PHSYH---
---YYDTL--R---------------EK-L-----RWS--------------AQPQLL--
---------------------------------------

Eikenella_corrodens_WP_049259188_beta
RI------GIVTRPNT--PQLGE-TL-------SELV--AF--FLE-NS--IE-VL-LDE
ECGNDLSANP-------------------------------------------LAENCRR
VAKEDM--------------------GTCCDLVLVLGGDGTFLSVARQLA----PYRIPI
MGVHLGH-------------------LGFLT-Q----VPR--QN---------MIADISR
M-LA-G-----------------------------QYL-PEERIMLE-C-TVQR------
----------------------------HDESDCTA------------------------
--------LALNEVVISR----GGLGQMIEFEV-FINQ----------EF-VY---TQRS
DGLIVSTPTGSTAYALAAG----------------------------------G---P--
-----ILQSTLRALTL---VPIC---PQS-MTNR-PI---VV----PDSCE--IEIL-IT
--------KADNA--R-VHCDG-Q-SHIDLHSMN-RLTIRRYRN-TLRVLH-PTNYQ---
---YYKTL--R---------------QK-L-----HWG---------------EQLV---
---------------------------------------

Methylobacillus_rhizosphaerae_WP_089376003_beta
TV------ALIGKYMN--PETRD-QI-------LALA--RF--LAE-RQ--IG-VF-VEE
KTAQHS-----------------------------------------------SIKGYTT
LQMNAI--------------------GAYADLAIVLGGDGTMLTVARALL----DYKIPL
VGVNRGR-------------------FGFLT-D----INS--DH---------MLDSVAG
I-LD-G-----------------------------KYD-TEQRILLEAC--IVR------
----------------------------AGQTVGQG------------------------
--------YALNDVVINK----NGLARLIELEI-HVDG----------HF-VQ---KQRS
DGLIVATPTGTTAYSLSAG----------------------------------G---P--
-----ILHPMLDAIAL---VPIC---PHT-LSNR-PI---AI----GSASE--VVVE-VV
------HA--EDA--S-VHLDG-Q-MKMALQPGD-RVQIKCAKN-KITLLH-PPG--HN-
---HFDVL--R---------------EK-L-----HWG----------------------
---------------------------------------

Escherichia_coli_gamma
CI------GIVGHPRH--PTALT-TH-------EMLY--RW--LCT-KG--YE-VI-VEQ
QIAHEL-----------------------------------------------QLKNVKT
GTLAEI--------------------GQLADLAVVVGGDGNMLGAARTLA----RYDIKV
IGINRGN-------------------LGFLT-D----LDP--DN---------AQQQLAD
V-LE-G-----------------------------HYI-SEKRFLLE-A-QVCQ------
----------------------------QDCQKRIS------------------------
--------TAINEVVLHP----GKVAHMIEFEV-YIDE----------IF-AF---SQRS
DGLIISTPTGSTAYSLSAG----------------------------------G---P--
-----ILTPSLDAITL---VPMF---PHT-LSAR-PL---VI----NSSST--IRLR-FS
------HRR-NDL--E-ISCDS-Q-IALPIQEGE-DVLIRRCDY-HLNLIH-PKD--YS-
---YFNTL--S---------------TK-L-----GWS-------------------K--
KLF------------------------------------

Vibrio_cholerae_VC_0853_gamma
VL------AIIGKPRD--QQAIQ-TH-------KEIY--HW---LRSLG--YT-VF-IDD
RLRE-------------------------------------------------ILTDLPT
EHFASLI-----------------ELGKKADLAIVVGGDGNMLGAARVLS----RFDISV
IGVNRGN-------------------LGFLT-D----LNP--ED---------FQQRLQE
V-LD-G-----------------------------HYL-QETRFLLE-A-EIHR------
----------------------------HGQVKSHN------------------------
--------AALNEAVLHP----GKIAHMIEFEV-YIDD----------NF-AF---SQRS
DGLIVSTPTGSTAYSLSGG----------------------------------G---P--
-----ILSPSLNAITL---VPMF---PHT-LSCR-PL---VV----GGNQR--IKLV-VS
-----PENR-GTQ--E-VSCDG-Q-VSLPVSPGD-EIHIYQSPN-VLKLIH-PQD--YS-
---YYHVL--R---------------TK-L-----GWS-------------------S--
KLF------------------------------------

Photobacterium_indicum_WP_107255008_gamma
TI------ALIGKPRN--PDALQ-TH-------KTLF--DW--LTG-KG--YD-VL-VDH
RLANDL-----------------------------------------------DVPQDCL
CDLL--------------------TIGDKANLAIVVGGDGNMLGAARVLS----RFDIAV
IGVNRGN-------------------LGFLT-D----LDP--ES---------FKEELTR
V-LE-G-----------------------------EFV-TERRFLLE-A-EVHR------
----------------------------HGQIKSRN------------------------
--------AALNEAVLHP----DKIAHMIEFEV-YIDD----------NF-AF---SQRS
DGLIIATPTGSTAYSLSGG----------------------------------G---P--
-----ILSPSLNAIAL---VPMF---PHT-LSSR-PL---VV----DGDRC--IKLL-VS
-----PDNG-STL--E-VSCDG-Q-VSLPVSPGD-EVHIYQSPE-QLQLIH-PKN--YN-
---YYGVL--R---------------AK-L-----GWS-------------------S--
KLF------------------------------------

Deltaproteobacteria_bacterium_HGW_PKN12252_delta
RV------ALYAKKNH--PHASI-FA-------AEVM--NW--LLS-RG--LE-VL-LEE
DLAKSL--------------------------------------------------SIRR
DYVDSD-------------------IPERADLVIILGGDGTLISVARHLG----DREKPI
LAVNLGS-------------------LGFLT-E----ITK--DE---------TFATLER
V-LA-G-----------------------------DYE-LSRRMKLD-C-VVLR------
----------------------------DGIQVGHY------------------------
--------SVLNDVVINK----GALARIIDMEA-MVDG----------HY-LT---TFKA
DGLIVATPTGSTAYNLAAG----------------------------------G---P--
-----IIDPQVNSLVI---TPIC---PHT-LTNR-PL---IV----PGDAV--IRLH-VT
-----FDDQMVHL-----TADG-Q-VGMQLQLGD-IIELQQS---AVHTLL-IKS-PTKD
---YFEVL------------------RAKL-----RWG-ER-------------------
---------------------------------------

Geoalkalibacter_subterraneus_WP_040199396_delta
RV------GLYAKKHH--PDAVG-FG-------REVM--NW--LLA-RN--IE-VM-LEE
DLASAL-------------------------------------------------GVTRD
YVDDEI--------------------PERSDLIIVLGGDGTLISVARHVG----ARMKPI
LGVNLGS-------------------LGFLT-E----ITQ--DE---------TFTTLER
V-VK-G-----------------------------DFE-VSGRLMLD-A-VVRR------
----------------------------DGNEIARY------------------------
--------SVLNDAVINK----GALARIIDMEA-WVDQ----------DY-LT---TFKA
DGLIIATPTGSTAYNLAAG----------------------------------G---P--
-----IIYPGLNCLVI---SPIC---PHM-LTNR-PV---IV----SSKSV--IRIE-VK
-----FQDQ-HVV----LTADG-Q-VGMPLRGGD-VVELRRSQT---RTML-VKS-PSKN
---YFEVL------------------RAKL-----RWG-ER-------------------
---------------------------------------

Pelobacter_acetylenicus_WP_072287119_delta
RI------GVYAKYNH--PDAVM-LA-------RDVV--CW---LRGRG--LE-VF-LEK
NLACN------------------------------------------------MAGQEPG
YDRAAI--------------------PAMVDLIVVLGGDGTLISVARKVC----GRDVPI
LGVNLGS-------------------LGFLT-E----ITR--GE---------LYLSLEK
V-LK-G-----------------------------EYT-LSERMMLN-A-VVLR------
----------------------------DGIEAGSF------------------------
--------CVLNDIVINK----GAIARIIDMEV-SVDS----------AY-LT---TFKA
DGLIIATPTGSTAYNLSAG----------------------------------G---P--
-----IISPGLHCLVV---TPIC---PHM-LANR-PL---IV----ADTAC--IRIE-MK
-----FRDQ-DVV----LTADG-Q-VGMALEAGD-VVEIRRAGR-STRLIK-SPS---KD
---YFEVL------------------RTKL-----GWG-ER-------------------
---------------------------------------

Sulfurimonas_denitrificans_WP_011372715_epsilon
KV------GVILRPSS--PQLKS-GY-------EKLE--K---IFSSYS--IE-VL-IED
KSAKMIGASGA------------------------------------------SFKKIC-
---------------------------NECDFLVSFGGDGTLISTVRKSF----DYDIPI
LGIHAGN-------------------LGFLA-D----LSL--DE---------LDSFVEK
I-TQ-N-----------------------------RYK-IDERAVLE-A-TVIK------
----------------------------NEKEIKM-------------------------
--------YAFNDVVLTR----TRVSNMIHIET-LVNS----------RS-FN---TYYG
DGVVVSTPTGSTAYNLSAG----------------------------------G---P--
-----VLFPMSNVFAL---TPIC---PHS-LTQR-PV---VL----PGKFT--IEMK-TS
------EER--AL----IIIDG-Q-DVHELELGE-SVHIKLATK-TVKLMH-KEEYN---
---YFDVL------------------KEKL-----RWGE---------------------
---------------------------------------

Arcobacter_sp._PLY10525_epsilon
KA------GFILKPDS--PEIKD-EY--------NIIKNHF--LRANIE-----VA-LEK
NSAN-------------------------------------------------MIGEKGG
VELDEL--------------------SENSDFLVSIGGDGTLISVVRRSF----KHHIPV
LGIHQGT-------------------LGFLT-D----IRL--SE---------VENFLAL
M-FE-H-----------------------------KYR-IDHRMMIKGC-----------
-----------------------------AKEQNF-------------------------
--------VAFNDIVISR----KSMSSMISLDA-KIDG----------KH-FN---SYYG
DGVIISTPTGSTAYNLSVG----------------------------------G---P--
-----VVFPLTEAFIV---TPIA---PHS-LTQR-PL---VL----PADFK--IEFT-IT
------DNQ-GAL----VIIDG-Q-DTYEINENE-SIKIEISDN-KAKLIH-RCQ---RN
---YFEVL------------------NEKL-----RWG--N-------------------
---------------------------------------

Sulfuricurvum_sp._OHD77037_epsilon
RV------GMLLRPST--PELKE-MF-------FEAK--R---IFESRG--IE-VI-IDN
I----------------------------------------------------SGGMIDV
MGQPFD------------------MMCQNCDFLVTIGGDGTLISAVRRSY----RYQLPV
LGIHAGK-------------------LGFLA-D----LDF--AE---------LESFVDK
M-IE-G-----------------------------EYR-IDQRAVLQ-A-TIVT------
---------------------------PNGESQI--------------------------
--------FAFNDIVLTR----PSIAKMISLET-YVDG----------RS-FN---TYYG
DGVVVSTPTGSTAYNLSAG----------------------------------G---P--
-----VLFPLTQVFAL---TPIC---PHS-LTQR-PV---VL----PGHFE--IEMK-TP
------DAS--AL----VIVDG-Q-DLVEISDCD-TVHIKLASG-AAHLIH-RKE---FN
---YFEVL------------------KEKL-----GWG--N-------------------
---------------------------------------

Campylobacterales_bacterium_OYZ35750_epsilon
RV------GIVLRPST--PELKD-MF-------LEAK--R---VFESRS--IE-VS-IDH
V----------------------------------------------------SGGMIDV
MGQPFD------------------HMCRNSDFLVTIGGDGTLISAVRRSY----EYQIPV
LGIHAGK-------------------LGFLA-D----LDF--GE---------LESFIDD
L-LA-G-----------------------------DYR-IDKRAMLE-A-TITT------
---------------------------QHGESKV--------------------------
--------VAFNDIVLTR----PSISKMIRLET-YVDG----------RN-FN---TYYG
DGVVISTPTGSTAYNLSAG----------------------------------G---P--
-----VLFPLTQVFAL---TPIC---PHS-LTQR-PV---VL----PGHFE--IEVK-TS
------DSS--AL----VIVDG-Q-DMVEISDKD-TVHIKLADG-GAHLIH-RKE---FN
---YFEVL------------------KEKL-----GWG--N-------------------
---------------------------------------

Micrococcales_bacterium_KH10_WP_089397216_actino
KI------LVVTHRGR--PEALQAEV-------TTIT------ELERAG--IEPVF--DP
VVTTT-------------------------------------------------------
---------------------------DHVEAVIVLGGDGTVLRAAELTW----GSATPI
LAINLGH-------------------VGFLA-E----AEI--SN---------LRESVQR
L-VQ-G-----------------------------DYE-VEARPALD-V-TIHP------
---------------------------GRGRDVVRA------------------------
--------WALNDATIEK----SNRQRMIEVQL-DVDD----------RP-VT---AYAT
DGVVIASSTGSTAHAFSAG----------------------------------G---P--
-----VLWPDIRAALV---VPLA---AHA-LFAR-PL---VV----SDKSR--VGIT-IT
-----STSG-ADA--L-VTMDG-R-RQVDLAPGA-RIEVMVAKH-EVHLAR-MNLSPFAD
-----RLV------------------RR-FSLPVNGWR-AR-----------DGRDAATS
DRT------------------------------------

Actinomyces_massiliensis_WP_008732567_actino
RH----------RKAA--PTATAVMR-------AKAA-------LRAHG-----VQAVDP
AFGG--------------------------------------------------------
----------------------------DVDLVLVLGGDGTILRAS-EIA-R--QRDVPL
VGVNTGH-------------------VGFLA-E----ADP--DA---------VEGVVAD
L-VD-G-----------------------------RYT-VETRMTID-V-EVTA------
-------------------------PD--GAVTHD-------------------------
--------WALNEAALEK----RDRARMLEVAI-GVDG----------QA-VS---SFGC
DGLVMATPTGSTAYAYSGG----------------------------------G---P--
-----VIWPEVEALLL---VPLV---AHA-LFTR-PL---VL---GPNSC---LEVV-IQ
------HAGLGDAEVW---CDG-R-RSLDAPAGS-RIRVRRADR-PVRLAR-LNDAP---
---FATRL--V---------------RK-FDLPVEGWR-----------------TPIDD
SGDSDDSG-------------------------------

Glycomyces_arizonensis_WP_051393245_actino
??------MVVTHPLR--QDVAE-LA-------EKIA--AA--LRE-AG--------VAA
RILSGEVDSLC----RP-----------------------------------------DA
LMVADE------------------DSSASADIVLALGGDGTVLRSAKMAA----ESDVPL
LGVNFGK-------------------VGFLA-E----AET--GE---------LETVVSR
L-LE-G-----------------------------DYT-VEERTTLA-V-AAVG------
---------------------------ADGERTSS-------------------------
--------WAFNDIAVEK----AEPARMLEVFI-EVDG----------TR-IS---RYGC
DGVLCATPTGSTAHAMSAG----------------------------------G---P--
-----VVWPDVDALLV---VPMN---AHA-LFAK-PM---VV----HSSSE--IRIG-VE
-----SVGT-AGA--L-I-ADG-K-RIAELTAGS-TVVIRRSQR-PVKLVR-MSERS---
---FASRL--V---------------SK-LSLPVDGWRHGR-----------M-------
---------------------------------------

Dehalobacter_sp._FTH1_WP_020489245_firmicute
QI------ALTIHPGR--PAALE-HA-------AQFV--TG---MAERG--IGCLATRDD
AVLLAP-----------------------------------------------LIGGVPL
GDLSAE--------------------PVTAELVVVFGGDGNILRAAEWAV----PRDVPV
MGVNLGH-------------------VGFLA-E----LES--YE---------LPTLIEH
V-AG-G-----------------------------DYH-VEERMTID---VIVR------
-------------------------TGAGGDEVWRS------------------------
--------FAVNEVSLEK----LARERMLEVLV-RIDG----------LP-LS---RWAT
DGVLVSTPTGSTAYAFSAH----------------------------------G---P--
-----VIWPELSALLL---VPMS---AHA-LFAR-PL---VL----SDSTV--VDIEVLP
-----GTTPGGVV--W---CDG-R-RSVDVTAGM-EIEARLGRH-RLKLAR-ISEQP---
---FVHRL------------------VAKFGLPVNGWR-GS-----------AEQTRDNA
GAG------------------------------------

Streptococcus_pneumoniae_CVN59935_firmicute
RV------LVLTHTGR--EDAISAAL-------QATR------MFAEEG--LVSVM-LEQ
DVAAIRAAAGDPP----------------------------------------EFAP-EA
LGVDCE--------------------LEDITLGLVLGGDGSVLRAADFVR----GHNVPL
LAVNLGH-------------------VGFLA-E----SER--TD---------LHRTVQA
I-AS-E-----------------------------SYV-VIERMALD-V-VVHV------
--------------------------E--GREVART------------------------
--------WALNEASVEK----SHRERMLEVVV-SVDN----------SP-LT---AFGC
DGVVLATPTGSTAYAFSGG----------------------------------G---P--
-----VVWPSVEALLC---VPIS---AHA-LFTR-PL---VV---GPRST---IGVD-VL
-----TRTR-ETGVLW---CDG-R-RTVELPPQA-RIEVSRSAE-PVRLAR-LNPTP---
---FAERL--V---------------RK-FRLPTDGWR-----------------GPVTA
QERAGVLR-------------------------------

Urmitellatimonensis_sp._WP_072509421_firmicute
HV------MVIRHLSR--PELAE-TA-------DKVA--AE--LRN-HG--------ITP
------------------------------------------------------------
VDEDYD---------------------GSVEIVIALGGDGTLLGAARPAR----TQAVPL
IGINLGH-------------------TGFLT-E----VEP--DK---------ISEVINH
I-VA-G-----------------------------SYT-VQPRMTVE-V-TVTL------
-------------------------PD--GSKISD-------------------------
--------WALNEAAIMS----TDRAHPSHLGL-GIDQ----------RG-IT---TYGA
DGLIVATPTGSTAYNFSAG----------------------------------G---P--
-----IVWPDVDAMVV---SPLG---AHG-LFTR-PL---VV---SPDST---LEIS-VL
-----PDQR-SSMELW---LDG-L-HCHKVPPAS-IVHATKGKA-PVLLAR-ILDTP---
---FSGRL--V---------------HK-FQLPVKGWRSLG-------------------
---------------------------------------

Microcystis_aeruginosa_WP_061430607_cyano
AC------KTAHQIQD---QLLSLGC--------QVF------MATGSGGLLGHSKPSRP
VCFT-------------------------------------------------PIDQLVP
PHFDQD-----------------------LSFAIVLGGDGTVLSAARQLA----TLNLPL
LTVNTGH-------------------MGFLT-E----IYL--NQ---------LEPALEL
V-LE-G-----------------------------NYT-IENRSMIT-V-RLFR------
----------------------------EDTLLWEA------------------------
--------LSLNEVVVHR----EPLTSMCHFEI-QIGE----------HA-PV---DIAA
DGVILSTPTGSTAYALSAG----------------------------------G---P--
-----VITPDVPVLQL---APIC---PHS-LASR-SL---VF----SDKET--VNIF-PA
-----TANR------MVMVVDG-N-GGSYILPED-RINVQKSPH-QVHFIR-LQS---TE
---FFRIL--R---------------EK-L-----GWG-LP-----------HIAKPTSV
ELP------------------------------------

Pleurocapsa_minor_WP_015144585_cyano
AT------RVAAELRD---KLKS-RG-------WEIV------METGRGGLLGYSKPNRP
VCHT-------------------------------------------------RIEQLVP
PHFDEN-----------------------LSFAIVLGGDGTVLAAFRQLA----PCGIPL
LTINTGH-------------------MGFLT-E----TYV--NH---------LPQAIEK
L-LQ-H-----------------------------DYE-IEARSMLT-V-QLFR------
----------------------------EDNLLWEA------------------------
--------LCLNEMVVHR----EPLTSMCHFEI-QIGR----------HA-AV---DIAA
DGVIVSTPTGSTAYSLSAG----------------------------------G---P--
-----VVTPDVPVMQL---APIC---PHS-LASR-AL---VF----SDTET--VNIF-PA
-------TP-NRM--V-MVVDG-N-AGCYVLPED-RIHIEKSPY-TARFIR-LQP--PE-
---FFRIL--R---------------EK-L-----GWG-LP-----------HIAKPTSV
ELP------------------------------------

Leptolyngbya_ohadii_WP_088892783_cyano
AC------RIAQELTD---KLTA-LG-------WEVL------ATTGQGGILGYSKPGRP
VCHT-------------------------------------------------PITQLTP
PGFDED-----------------------MKFAIVLGGDGTVLAAFRQVA----PQQIPL
LTVNTGH-------------------MGFLT-E--TYLNY-------------LPQAIDA
V-VE-G-----------------------------KYE-VESRSMLT-V-QVWR------
--------------------------E--GGLMWEA------------------------
--------LCLNEMVLHR----EPLTSMCHFEI-EIGR----------HA-PV---DIAA
DGIIISTPTGSTAYSLSAG----------------------------------G---P--
-----VITPGVPVLQL---VPIC---PHS-LASR-AL---VF----SNTEP--VTIY-AA
-------NR-DPL--V-MVVDG-N-AGCCVLPED-HVRVLRSPY-AARFIR-LRP---NE
---FFHVL--R---------------EK-L-----GWG-LP-----------HVAKPTSV
ELP------------------------------------

Crinalium_epipsammum_WP_015203684_cyano
AC------RIATELRD---KLKS-CG-------WDVC------MATGEGGILGYSQPDRP
VCHT-------------------------------------------------AIESLAP
PGFDAD-----------------------MSFAIVLGGDGTVLAAFRQVA----PCGIPL
LTVNTGH-------------------MGFLT-E----VYL--NE---------LSKAIAS
V-VA-G-----------------------------EYE-VEERAMLS-V-KLVR------
----------------------------DDYMLWEA------------------------
--------LCLNEMVIHR----EPLTSMCHFEV-VVGR----------HA-MV---DIAA
DGIIVSTPTGSTAYSLSAG----------------------------------G---P--
-----VVAPGVAALQL---VPIC---PHS-LASR-AL---VF----ADTEP--VTIY-PA
-----ITNR------LVMVVDG-N-AGCYVLPED-QVHLERSRY-NARFIR-LQS---PE
---FFKIL------------------REKL-----GWG-LP-----------HIAKPTSV
ELP------------------------------------

Lokiarchaeum_sp._GC14_75_KKK40883_Archaea_Asgard
PI------ALACRMDS--EKAIK-LA-------KKIF--EF--LVK-KG---EIVY-LET
RIAPKIF-------------------------------------------------PHNG
MDLGDM-------------------TSDNIKFIVVIGGDGSILRVVGSLS-Q--KDPPPI
LGVNIGS-------------------IGFLD-E----SDE--VT---------VFEDLVK
V-LN-E-----------------------------DYE-IELCSKIT-P-FLVK------
--------------------------N--SDEIRLN------------------------
--------NALNEVLIVS----SKSSKILQISI-RINS----------VF-LN---RSYL
DGVIISTSTGSTAYNLSAG----------------------------------G---A--
-----IVNPILEIIQI---TPLN---SFAGSGLK-PI---IV----PMESE--IEIQ-LL
------RPRLDGK----IVIDG-QRIIKKIPSNT-KIRIRKSNS-RTKFIR-LSE----N
---YYSRL--R---------------EKII-----G----------------TIHVPLDD
SPEE-----------------------------------

Candidatus_Odinarchaeota_archaeon_LCB_4_OLS17841_Archaea_Asgard
RV------LLKVR-----PDLVNSPI-------KKRI------LDAIEERNLK-LY-LEP
ESVGE------------------------------------------------NDEGREV
VEPGKA----------------------DVDCAIIVGGDGTILYTIRNLP----AKCPLI
LGVDAGT-------------------TGFLS-E----ITP--DE---------IEPALDR
L-LN-G-----------------------------EYK-VSKSFRLK---TFID------
-----------------------------DVVLP--------------------------
--------EAVNEVLVTT-----EPGKSVKLDV-YIDN----------HF-LN---SVVA
DGVIVATPTGSTAYGLSAG----------------------------------G---S--
-----IIDPDLEAYTI---VPVA---PFK-ASLS-PI---VL----SSDKV--VAIK-SA
-----GRGR-NPI----VVIDG-Q-VQYSLTRNE-VIRILKSEN-YAPFIRFRDE-----
---FYSKI--R---------------EKLL-----TVN--------------HISEL---
---------------------------------------

Candidatus_Bathyarchaeota_archaeon_B26_1_KYH42137_Archaea_TACK
??------????????--???MR-LA-------EQVS--RH--LKS-KG--FK-VF-MEE
NLAKRL-------------------------------------------------GSREA
VSIEEM----------------------RADLVITIGGDGTILRTCLRLP----KPEPPI
LAIDMGV-------------------RGFLT-E----VPP--ER---------AVEAVDR
Y-IK-G-----------------------------EYN-MKRCSKLA---SYIG------
-----------------------------GRRLP--------------------------
--------DALNEIFVTS----RSLAKLLHVRV-WKNG----------SL-VT---DCRV
DGVIVASQVGSTGYSLSAG----------------------------------G---P--
-----ILDPELDAFVV---TPVC---PLT--VVK-PT---VF----ASNTV--LTIE-LV
------KPK-SAT----VVIDG-H-YQTQMSREEPLIKIKKSEH-ETVFIR-FKD----D
---FYHRL------------------KTRL-----LFV--------------KEEADLE-
---------------------------------------

Crenarchaeota_group_1_archaeon_SG8_32_3_KON32335_Archaea_TACK
SV------GLVARYDK--KQAFE-LA-------NELV--KH--LRN-KG--LE-VY-IED
TIARK------------------------------------------------VNTPAET
VQLKNM----------------------KTDFIITIGGDGTILRACLSVP----EPEPPI
LAINMGV-------------------RGFLT-E----VEP--RE---------ACNAVDR
T-LK-G-----------------------------EFK-IEKCTKLA-V-SA--------
--------------------------D--GENVP--------------------------
--------DALNDVVISA----GEPSKILYTQI-YKDD----------EP-IL---KCQA
DGFIVSTQTGSTGYSLSAG----------------------------------G---P--
-----VLDPEVEAFVL---TPVC---SLT--VFR-SI---VF----SLDSK--VTIE-AI
--------RPKEV--L-VLVDG-N-YSQVVTSKNPTLTITRSKN-VASFIR-FKE----D
---FYHRL------------------RSRL-----LFKGM--------------------
---------------------------------------

Aigarchaeota_archaeon_NZ13_MG1_PUA33764_B9J98_02135_Archaea_TACK
KV------AVVYTPRK--AGAVE-MV-------GELS----------KR--LD-VLGVES
EAFDSE----------------------------------------------------RV
MSAGVKI---------------------SADLVIILGGDGTVLKGIHSLS----DHRTPI
LGVNFGR-------------------GGYLS-E----LSP--DE---------LLTVLDE
V-LK-G-----------------------------SFA-VEEVMKLS-A-FV--------
-----------------------------GNRKLG-------------------------
--------DIVNEVYVSS----ESIGKVIDFEV-VQGG----------DT-LL---DGVA
DGVIISTPLGSTAYAMSAG----------------------------------G---P--
-----AVDHRLEVAVV---VPVC---PLTRMS---PL---VL----PASRAITIRFK-VP
----------RVH----VLIDG-Q-IREVLNAGE--LAISKSEQ-TVRFVR-VKR-ECS-
---FARRL--K---------------KR-----------LR-------------------
---------------------------------------

Geoglobus_ahangari_GAH_01436_Archaea_Euryarchaeota
RV------GIVYKYDS--LNVAR-----------EVA--DF--LRE-AG--------VKA
ELHH-----------------------------------------------------IPT
CSLE------------------------DCGIIVTVGGDGTILRTLQELK----NP-PPI
FGINTGR-------------------MGILT-H----AEP--GD---------YRKSLLK
A-VN-G-----------------------------ELE-VEEFMRIE---ARYR------
-----------------------------DVEL---------------------------
--------TALNEVAILS----SAQARLIEYEV-VVNG----------RV-ID---SMRA
DGAIFSTPVGSTAYSLSAG----------------------------------G---P--
-----IIDPYTSAICF---TPVS---PFR-VGWR-PW---VF----SGDREVVFRLK--P
-------LR-DAV----AIADG-N-RAVEVEAGG-EVVIRKSKH-PARFFR-VES-RLKK
---IAEKM------------------RK-----------LR-------------------
---------------------------------------

Ferroglobus_placidus_Ferp_0897_Archaea_Euryarchaeota
RV------ALVYKKES--ESVAE-----------RVR--KF--LERVSD--VA-VF-SSP
TTELE-------------------------------------------------------
----------------------------DFDVLVIVGGDGTVLRTVQEI-----KNVPPT
FVVNTGR-------------------VGIFS-H----ANA--ED---------FEDKLEE
A-LK-S------------------------------ME-YESFMRLE-A-KV--------
--------------------------K--GSIL---------------------------
--------RALNEISVLT----HTPSRLLKFEI-SVDG----------EL-IE---EMRS
DGMIFSTPLGSTAYNLSSG----------------------------------G---P--
-----IVDPKLEAIVI---TPVS---PFR-LGWR-PW---VV----SGERT--ILTR---
-----VELR-EAV----VVADG-Q-KSVVIEPGE-VVEVKKSKY-PVNFFK-VEK-RLEK
---MSKKV------------------RE-L-----T------------------------
---------------------------------------

Methanosarcina_vacuolata_WP_048120851_Archaea_Euryarchaeota
KI------GISARCDR--PEVIE-KV-------REIL--AH--FSSKVQ-----IF-VAT
PTAEVL-----------------------------------------------GMEGTPI
ERMRGE----------------------GVELIISVGGDGTVLRNIAKMK----DP-LPI
LGINMGT-------------------LGFLV-D----VEP--EH---------ALETIEE
V-LY-G------------------------------FS-YSDRMRVD---VFLN------
-----------------------------GEMLE--------------------------
--------TATNEIAIMS----AKPAKIIQFEV-YVED----------CL-LD---SMRA
DGVVFATPTGSTAYAMSAG----------------------------------G---P--
-----IISPRVSAIVV---VPVA---PFK-LSSR-PW---VI----PSDSE--ITIR-LS
------APK-KEA--V-IAIDG-Q-KSYRIKPDD-VVKLKKSRF-PARFVR-ISD--TC-
---FYERV--Q---------------RK-L-----T------------------------
---------------------------------------

Methanolobus_vulcani_WP_091710834_Archaea_Euryarchaeota
KI------GIVSRFDQ--QDALD-MV-------RKIY--DE--FNSKVE-----IF-FSP
KTGK-------------------------------------------------HLGITEN
CLPVEQ------------------MQSAGVQLIISVGGDGTVLRNISKMK----DP-LPV
LGINMGT-------------------LGFLV-D----VPP--ED---------AIKDIAD
V-LK-G------------------------------FS-YTERSRLS-V-HLN-------
-----------------------------DRRLQ--------------------------
--------DATNEIVLIT----ARPAKILTFRI-AIDD----------SE-IE---DMRA
DGIVVATPTGSTAYAMSAG----------------------------------G---P--
-----IVDPRVDASII---VPIA---PFK-LSSR-PW---IV----PGNSN--IKVE-MT
-----IPEK-EAA----LVIDG-Q-HSYNMKEND-VVTVTRAEN-PARFVS-S---SING
---FYEKV------------------QS-------KLS----------------------
---------------------------------------

Methanothrix_soehngenii_WP_083804764_Archaea_Euryarchaeota
??------????????--?????-?M-------DEIE--SW-----NSG--VQ-IL-ADG
DLALTI-----------------------------------------------GRPPSSV
QEMERL----------------------KVDFIVSIGGDGTILRTIHKMA----DPV-PI
LGINMGT-------------------LGFLV-D----VEP--AD---------ALETIKR
L-LS-G------------------------------FV-VDERSRLK---LLLN------
-----------------------------GVCMP--------------------------
--------RATNEIAFLT----ASPAKMIEFEI-LVDG----------SL-ME---DFRA
DGVIIATATGSTAYAMSAG----------------------------------G---P--
-----IVDPRVDAIVL---VPMA---PFK-LSSR-PW---VM----PGNSV--IEVR-LK
------LPE-KEA--L-VVVDG-Q-SSTNISTKD-SIVISKAKT-PARFVK-AAK--DG-
---FYAKV--K---------------SK-L-----A------------------------
---------------------------------------

Candidatus_Micrarchaeota_archaeon_CG10_PIT85971_Archaea_DPANN
RV------GIAGRVEN--PLATK-TA-------DRI----W-NFLRKEG--------IKT
EVQKG------------------------------------------------FLKKTNA
REIGEF----------------------DADLVLSFGGDGTLLHVFRELG----ERSVPV
LGINCGE-------------------LGFLT-D----VDY--GM---------IEAHITN
V-VK-G-----------------------------QYY-IEPRARLD-F-SM--------
--------------------------D--SERLP--------------------------
--------PALNEGVIVP----SKPLTMLRYGL-NINQ----------EY-LW---RDNA
DALIIATPTGTTGHALSAG----------------------------------G---P--
-----VVNYNARVIAV---VPMN---STN-QASR-PL---IV----PEDAT--VTAY-DI
-----NSAS-PPE----LVIDG-Q---VRMKCGS-EVSAKHSKHSALLARV-YAS-----
---SYAAP------------------RK-I-----RKK----------------------
---------------------------------------

Candidatus_Diapherotrites_archaeon_CG11_PIN85140_Archaea_DPANN
VI------GITGRKEN--RLAVE-TA-------KKAI--YF--FDGKAK-----VI-TNK
DFIGK------------------------------------------------GKKLAEI
----------------------------KCDLLLSFGGDGTLLKTFREL-----KREIPV
MGINCGN-------------------KGFLQ-S----FSH--EK---------LEDFFPK
I-LS-G-----------------------------EYH-SDERTR---CLAIAD------
-----------------------------GKKLP--------------------------
--------EALNEVLLVP----KDAGRIIRYVL-SIGK-------------VER--KEAG
DGLIVATPTGSTAHSMSAG----------------------------------G---P--
-----IVKGNAKVFVV---VSIN---PVD-WKHR-PL---II----NDHEK----IV-AS
-----EFEKLSAV----AVIDG-Q-KRFPVKK---KLEIKKGKS---VLLA-IVD-----
------------------------------------------------------------
---------------------------------------

;
end;
