# Supplementary material for: Episodic evolution of a eukaryotic NADK repertoire of ancient provenance
Source: PLoS One. 2019 Aug 1;14(8):e0220447. doi: 10.1371/journal.pone.0220447 (PMC6675116; doi:10.1371/journal.pone.0220447)
Supplement: S1 File — See S2 Table for a list of files. (ZIP) [file pone.0220447.s003.zip › NADK-dataset/NADK-comparison_v260.fas]

>Homo_sapiens_NADK2_MITOCHONDRIAL
TCYRGFLLGSCCRVAGGRAAALRGPGAGGPAARPRLGGDGGGRRHLGQGQPRELAGCGSRADGGFRPSRVVVVAKTTRYEFEQQRYRYAELSEEDLKQLLALKGSSYSGLLERHHIHTKNVEHIIDSLRNEGIEVRLVKRREYDEETVRWADAVIAAGGDGTMLLAASKVLDRLKPVIGVNTDPERSEGHLCLPVRYTHSFPEALQKFYRGEFRWLWRQRIRLYLEGTGINPVPVDLHEQQLSLNQHNRALNIERAHDERSEASGPQLLPVRALNEVFIGESLSSRASYYEISVDDGPWEKQKSSGLNLCTGTGSKAWSFNINRVATQAVEDVLNIAKRQGNLSLPLNRELVEKVTNEYNESLLYSPEEPKILFSIREPIANRVFSSSRQRCFSSKVCVRSRCWDACMVVDGGTSFEFNDGAIASMMINKEDELRTVLLEQ
>Xenopus_tropicalis_NADK2_mito
LCLRLLCSVCGAAALRVPLGVSSLRALSGSAEGFRPARVAVVAKTTRYEFEQQRYRSSGLSEAELRDLLALKGSSYNGLLQRYNIHSENVEHIVQSLRKEGTDVRLVKRRDYDEETVRWADAIISAGGDGTMLLAASKVQDRFKPVIGVNTDPERSEGHLCLPVRYTWSFPEALQKLYRGEFRWQWRQRIRLYLEGTGINLTPVDLHEQQLSLEQHNKAHNSQLEQKSVAVSGPQLLPVRALNEVFIGESLSSRASYYEISVDDGPWEKQKSSGLNVCTGTGSKAWSYNINKMSSQSVEELLNIVRQHKSLNVSLDSDVIQRVTNAYNDSLVYNPEEPKMFFSVREPIANRVFSSSQQRGFTSKVCVRSRCWDACMVVDGGTSFEFNDGAIVSIVMDDQDALCTVLLDD
>Oscarella_carmela_g.66666_mito
LMLMVRRLLLRSRLLSGFSSVRNVLVVHKSTRYEYDRSLHDALTEREFQDILASRGSDYTEIRRRHDAHRRGLDEIIDFLINHTLDARIKQQRDYSNDDVCWADVIVSAGGDGTMLLTAAKIPGRDKPLIGINTDPQRSQGELCIRRKHGCSIRDDLTAIFEGHFRWRHRQRIRVSMTNHGDISQKLDDTAKEDEDRPVLALNEVFVGESDPSQTSYLEMCVNGGPRRKQKSSGMVVCTGSGSTAWAYNVGRVTENQVRKVLEAAGVSCPSSQFLKDVCEEHNRSLVYDPSDMRMAFALRDCITKGIFAVEEPYGFAERIEVRSRCKNAQLVVDAGWSCPFNDGASASLDMNENQALLTVELI
>Capsaspora_owczarzaki_XP_004365266.2_NITRIM_mito
SQAAQTADSDGKSPSQQQSRGLTLRNVLVVMKLSRLEYERQSHGNVSDAELAALLRKRGSDYDGLLFRHRLHIASIERLTSLLAARGVRYTLVSADEVRPSLFRPVSSWL
DAVFSAGGDATFLRAAAHVTDQTPVIGLNTDPERSRGFLCLKVHDPVDVLDRLAEGNFSYLRRQRIRVRLSGELSTMAVAF
ALNEVIIAEADVSNAAYYELSVDGSPGEKQKSSGLIVSTGTGSTSWLYNVCRMNASDVTRILELAHCPQGRDPVHIAEQFNSALVFDPADPRLKFAVREPIDNGIFNVTHPRGFANTLSVRSRSIDARLILDSAVSIPFTDGAVATVEMHDEDALLTVVMDR
>Arabidopsis_thaliana_NADK3_mito
MAIRKLLLLLKPIDPYPFLQTEGASLIKNPQVLQYLESRCKVHKNAIKFCQEILSKKPVEWKPISRNDLSHPIRDVDMVITVGGDGTLLHASHFIDDSVPVLGVNSDPTQAHEVEELSDQFDASRSTGHLCAATVENFEQVLDDILFGRVVPAKVSRISLKLNSETLLSHALNDILIAQPCPAAVSRFSFKIKNKDGASSPKTVNCRSSGLRICTAAGSTAAMQSAGGFVMPMLSRDLQFMVREPISPGSTASLMHSTFKPDQFMDVNWYSDHGTIYIDGCQVQHSVQLGDTIEISSDAPVLNVFLSHGISQ
>Klebsormidium_nitens_GAQ88637_streptophyte_mito
MAAAFRRLLVVAKRSAYEVYVGMHGDAHLKALLQEKSQVVHNLLDRHTVHQKTLQECEALLTKWKVPYDIVQRDCLPEKIEDVDLVLTIGGDGTLLETSHHLDERIPVLGVNSDPTSQEEVDANLGEYDASRSTGHLCAATASSLEEVLTDVFEERHRPVNVRRIKLSVDGREFPIPALNDVLAAHPNPAAVTRCSFWVEGAPSCSTSSASPTVYCRSSGLRVCTAIGSTGAMKSAGGFVMHPLATALQYQIREPIEPHSSQRGLMHGSILDGDSLKVRWGTRQGKAYIDGSHLQVDLKLGEELTFSNGAPQLQWFRPKDNART
>Thalassiosira_pseudonana_XP_002296701_stramenopiles_mito
MCITHDPSQRATPHQLKLRGQAPKALRWPRLESRYQSHKACVESLLSILQANNVAFSCVNRVELDRQHLADVDLMIAVGGDGTVLSAAHFLDHGTIPLLGINSDPISEEDKYDEFNQSLSHGALCAITAIDMKEKVPQVLFGGGKLTQRARIQCVVKSTFSETRLVPALNDLLIANPKPQPLPRSQYGTITRFGGRPFDVTNSLNVWSSGMWVSTATGSSAAMAAAGGMPM
CSPDLQYLIREHMIENSPNKDEVKDLDNGILHKGQHLHLRWNSQKGRIFIDGSHLMHNLELGDEILIDPEAPPLALYSRWD
>Phaeodactylum_tricornutum_XP_002178684_stramenopiles_mito
LESRYKAHKQCVSHLLAILRQHQVNFSCVNRVELDRQHLADVDLVVAVGGDGTVLSSAHFLDHGTIPLLGINSDPNVKPEDIKVVHKKSDERRSHGALCMCTALDMEDGLAQVLYGGGYLQARTRIRCKVKSTFSETRLVPALNDLLIANPSPAAVSRFRLGWMNLNSLNVWSSGMWLSTSTGSTAAMAAAGGQPMPLASEDIQYLIREHMIEGGNVDGHDLDNGMIRTEEKMHVRWNSQKGRIFIDGSHLMHNLELGDEILIDGRAPPLKLF

>Homo_sapiens_NADK_CYTOPLASMIC
MEMEQEKMTMNKELSPDAAAYCCSACHGDETWSYNHPIRGRAKSRSLSASPALGSTKEFRRTRSLHGPCPVTTFGPKACVLQNPQTIMHIQDPASQRLTWNKSPKSVLVIKKMRDASLLQPFKELCTHLMEENMIVYVEKKVLEDPAIASDESFGAVKKKFCTFREDYDDISNQIDFIICLGGDGTLLYASSLFQGSVPPVMAFHLGSLGFLTPFSFENFQSQVTQVIEGNAAVVLRSRLKVRVVKELRGKKTAVHNGLGENGSQAAGLDMDVGKQAMQYQVLNEVVIDRGPSSYLSNVDVYLDGHLITTVQGDGVIVSTPTGSTAYAAAAGASMIHPNVPAIMITPICPHSLSFRPIVVPAGVELKIMLSPEARNTAWVSFDGRKRQEIRHGDSISITTSCYPLPSICVRDPVSDWFESLAQCLHWNVRKKQAHFEEEEEE
>Xenopus_tropicalis_NADK_cyto
MERSQGKVCNKDKSESIEETHFFAACDCEEDFTRGKPIRGRTKSRSLSASPAPGSTKEFRRTRSMHGPCPVTTFGPKACMLQNPKAIMHIQDPASQLLTWNKPPKSVLVIKKVRDASLLKPFKELCVFLTEEKNMIVYVEKKVLEDPAIANDENFGPVKKKFCTFREDYDDISNQIDFIICLGGDGTLLYASSLFQDSVPPVMAFHLGSLGFLTPFNFDNFQTQVTQVIEGNAALVLRSRLKVKVSKEHKEKKTVLQNGVEENGLIVKSEKEPIKQTKYQVLNEVVVDRGPSSYLSNVDVFLDGHLITTVQGDGVIVSTPTGSTAYAAAAGASMIHPNVPAIMITPICPHSLSFRPIVVPAGVELKIMLSPDARNTAWVSFDGRKRQEISHGDSISITTSCYPVPSICFRDPVNDWFDSLAECLHWNVRKKQNHFTEEEEE
>Oscarella_carmela_g.176965_g.177026_cyto
MSEENDVEIRAARESIAARTLQPTDRFGPKACLLEAVPKGREEMSHGRPHVIESCLRRVTDYHLCWTIAPTTVLVIKKFRDVTVTRCFKTLITWLHNEKHMTVYVESSVLEEEELADDENFAEHCERLNTWSDGEEDLKDKIDFIICLGGDGTLLYASTLFPSSAPPLIGFHLGSLGFLTPFPFQKSKEAISTVIDGAAKLTLRLRLHCKVQKASKSIDKRVLQPDS
VLNELVIDRGPSPYLSNLHVYCNDNLVTVVQGDGLIVATPTGSTAYAAAAGSSMVHPSVPAIILAPICPHSLSFRPIVVPSGVDIRISVSEDSRHTAWASFDGRNRREIKQGESVLVTTSKWCLPCVTDGDHLSDWFRSLSQCLNWNYRLQQKGFDGRASSEADE
>Capsaspora_owczarski_CAOG_004754_KJE94057_CTRIM_cyto
GSPTSTLTATEASSSPRAADATTTTTPTAHDALASPSLSPSSSSEDADQLSSLPLTHHSSASSSTVASAGASPNPQPRNIRQEHHMIAKSKFLREHAKALHSTPLEWIAPPTTVFVIKKFRDRAVTERLKEITTWLVAEKQLTVFVESSVLQEDALVNDVTYAHSILPKLQNLDVSTIGTLADQIDFIICLGGDGTILYASSLFQGRCPPVMSFHMGSLGFLMPFDVRNFKERIECVLLGKCLVTMRMRLECEVIRSKNNQRASMLPHVFHALNEIVIDRGPSPFLGDLQVFCDGKHITSVQGDGLIVATPTGSTAYSVSAGGSMVHPNVPAMLLTPICPHTLSFRPILVPDTVELRLLVSLTSRNSAWISLDGRNPQELKQGDGLRIVSSPWPVPTINRVDQSTDWFRSLSQCLNWNVRQKQLPFNEESRYRPSGLRPYP
>Arabidopsis_thaliana_NADK1_CYTOPLASMIC
TVYSQKLGRVRLRFPYIYILHINLPSWRLETYLKLLLRVTHFLLLLLSLSFFFVFDHRRQNSMSSTYKLNHTDSFANGDAKSLLPNPENGFTHLTSLAQSEKAVQELLLQQTPMQATDDHLVEFSEALRTVAKALRGAAEGKALAQAEAAEWKRRYELERSKNVELQHKELSNGVCADESNGQRMEHLAKSPRLYAQEISSNGMETICSHEVLQDGGFNSFNNKLKRKASFKLSWGCKGMANDQHKKEIVSFERGNISTAERSSKQISLTWESDPQTVLIITKPNSTSVRVLSVDMVRWLRTQKGLNIYVEPRVKEELLSESSSFNFVQTWEDDKEISLLHTKVDLLITLGGDGTVLWAASMFKGPVPPIVPFSMGSLGFMTPFHSEQYRDCLEAILKGPISITLRHRLQCHIIRDKATHEYEPEETMLVLNEVTIDRGISSYLTNLECYCDNSFVTCVQGDGLILSTTSGSTAYSLAAGGSMVHPQVPGILFTPICPHSLSFRPLILPEHVTVRVQVPFNSRSSAWVSFDGKDRKQLEAGDALVCSMAPWPVSTACQVESTNDFLRSIHDGLHWNLRKTQSADGP
>Klebsormidium_nitens_GAQ87711_streptophyte_cyto
MAKPRGSLHRLIDQSSLGSADSLASLSKTEEETIAQDSELWGHISRYPSYTDIPLHPPASDQNPSQDAPQLELPGTMAPPDISPLETSDELDRTGFDNLAETSGSVSQDSRVRWGKADVQSVTPGDRSAPTTQKAACRISSESQNSGIQTRPLDQQAAFPARQSSEVQMAGFEQLPKDTEGSSAFAALETLAKVLQEAAEKQARAEAEVVEWRARYEREWRRAVAAEERLTKPDAQPANSEPATPSSPPRGGDSRPVPSPCSCYDSDICGRRVLRSGIAGERDRTTNGDAYNDGQPTGATWRHVDSGQQKEDAETRRELRDGDKEGLPRKAHFKLAWRSADGVETTHRHRHEIVSYERGNISNMARSNKQVALIWESPPQAVLIVRKPNSPRVSKMVKEVVTWLTGVKHLTVVLEPPAYRELLEEGGPSERVETWQEEDELLYLHQRVDLVVTLGGDGTVLWASSLFKGPVPPVVSFAMGSLGFLTPFPIERYQECLSSLLKGPIYLTLRNRIQCRILKNSANETHLHEGREPSFERLVLNEVAIDRGMSSFLTNLECYCDGDFMTTVQGDGLIVSTPSGSTAYSLSAGGSMVHPQVPGILFTPICPHSLSFRPLILPEYVCLQVQVPFETRGQAWASFDGRDRRQLCPGDSLVLEMSHWPVPAACREDPTQDFLNSARENLHWNLRKMQE
>Thalassiosira_pseudonana_XP_002291199_stramenopiles_cyto
DLIVTLGGDGLLMYAAHVFSGPVPPILPVAGGSMGFLTPFAREEMFDAILISLALAFGRNNQICISMRMRLDCRIFGSDGTLKSRYNVLNEVVIDRGSSPYLASLECFCDDVHLTTVQADGIIFSTPTGSTAYSMAAGGSVVHPAVPAILVTPICPHVLSFRSMVFPDHVVLRCYVPSDARSTACVYFDGKHRTELNRGDSVQIEMSAHPVPTINRADHSSDWLSSLKRNFNFNTRVRQNPLR
>Phaeodactylum_tricornutum_XP_002180250_stramenopiles_cyto
EHEAFPDLICTIGGDGLLMHAAMLFQGPIPPILAVAGGSLGFLTPFSKEEMVDAIRVRICLSIRMRLECRILNGQGAVRARYNVLNEVVIDRGSSPYLAALECFCDDVHLTTVQADGIIFATPTGSTAYSMAAGGSVVHPAVPAILVTPICPHVLSFRSMVFPDHVVLRCYVPDDARAEASVAFDGKHRQELHRGDSVQIQMSAYPVPTINRMDHSSDWLGSLKQNFNFNTRPRQRPL

>Rhodovibrio_salinarum_WP_027289670_alpha
RIGFVASDAPEAEEALARLTDRYDSVPPEESDVIVALGGDGLMLESLHKHMDRHVPIYGMNRGTIGFLMNEYSEDNLVERLQRADLVRLHPLRMVAERMNGQGETQTALAINEVSLLRESRQAAKIRVSIDGVVRLEEMICDGILMATPAGSTAYNLSAHGPIIPIGAPLLALTPISAFRPRRWRGALLPAKAEVQFDILEARKRPVSATADYTEVRDVTRVTVKEDRSLTTDLLFDPEHNLEERILKEQF
>Magnetospirillum_gryphiswaldense_WP_024081505_alpha
KIAFVASDTQAGQAALARLMDRYPHVPPDQADVIVALGGDGFVLETLHCWIDRKVPIYGMNRGTVGFLMNSFREHGLMERLHRAQGVVLHPLRMKARLADGSEVEALAINEVSLFRQTRQAAKIRIRIDGKERLDELICDGVMVATAAGSTAYNLSAHGPIIPLGADILALTPISAFRPRRWRGALLPQHARVSFEVLEAGKRPVSAVADYTEARDVIEVEVREDRSVSLTLLFDPEHNLEERILAEQF
>Pelagibacteraceae_bacterium_WP_083203951_alpha
KLHFVFDKTDKANQQKRKLLRKFKSYAPHEADTIVVLGGDGFMLQTLKKLGKFNKSFYGINMGTYGFLMNKFKTRKFMENLSKSKPITISALQMIVKSKNNIAKKAIAINEISMFRQSKQAATIQIKKGKKIIMKKLSSDGVLVATPAGSTAYNLSVHGPILSLNSKKLAITPISPFRPRRWKGTIVSDRSVINISNLNIKKRPVSVVADNVEFRNIKNVKIYINRKIKFNLLYDSKNSLNKKIKIEQV
>Asticcacaulis_biprosthecium_WP_006274725_alpha
RLDFTASDRPEAQVACARLKALYGSAANPDVVVALGGDGFLLQSLHRYLKDQVPIFGMNRGSVGFLLNDFSEERLIERIIKSESTLISPLSMTALCRDGKEHRALAFNEVSLLRQSHQGAKLRILIDGKERMDELICDGALVSTPAGSTAYNLSAHGPIIPLTAKALALTPISAFRPRRWRGAILPHTAKVRIEALEVDKRPISAAADTFEVRNVISVDIAEAEDLKATLLFDAGKGYDERVMAEQF
>Caulobacteraceae_bacterium_ANP47758_alpha
KLSFTASARPEAQEALRRLRHTYGEAGDSADVIVALGGDGHMLDTLRRRLKDKKPVYGMHRGTIGFLMNEFDETDLQERVAKAEPIRVRPLVARCETAAGIVEERAFNEVSLFRQTAQTSKLRIFIDGAERLPELSCDGLMVATPAGSTAYNFSAHGPILPINSRLLALTPISPFRPRRWRGALLPHRSVVRIEVLEADRRPVSATADNVETRNVTAVEIREDTAAALTLLFDPGHALDERIVREQF

>Gallionellales_bacterium_OGS93157_beta
NVALIGKHKAPEIAGPLLSLAAFLSSRGLNVVVDSLTAEQVKDSPYPAMSLNEMANVVDLAIVIGGDGTMLNIARTLSPYQVPLVGVNQGRLGFLTDLTLENMQDSMEAMLDGKFVTEQRLLLSARVLRNDVEISSGLAFNEVVVHRSNISSMIEFEVRIDGEYLYNQRADGLIVSSPTGSTAYALSAGGPILHPSLDVLELVPVCPHTLSNRPIVVKSSSVLEILMHRTSDIHVRYDSHTSCDLQLHDKIIVTRHPEAACLLHPVGHSYYHTLREKLLWNQTL
>Sulfuricella_denitrificans_WP_009206302_beta
TIALIGKYNSPEIGDSLLRLAKFLVEQEHTVLLERQTAESTGVTDYPLADLEQIGEQADLAVVLGGDGTMLNIARSLYTFGVPLVGINQGRLGFLTDVSVDTMLETMAEILAGDYLSEARFLLNVTIRRQGENVYEACAFNDAVVSKGATARLIELEIFVDGQFVYSQRSDGMIISTPTGSTAYALSSGGPILHPTLEAVVLVPICPHTLSNRPIAVNSESTIELLLLHADDARVHFDGQRHFDLKENDWVIVRRSKQMVRLLHPFGHSYYDMLRQKLHWGEKL
>Formivibrio_citricus_WP_091190988_beta
TIAIVGRPATPALGEPMHRLVSMLSSSGVRVLVEESAAQEHDVTACQAVSQENIGKLADLVIVLGGDGVMLGAARMVAPYHVPVVGVNMGRLGFLTDLSVSEMEAQVEAILKGAFNPEDRIMLEARVMREGREIDRQLAFNDVVMSRGSCGSMIEFEQFINGKFVCRQRADGIIVSTPTGSTAYALASGGPILHPSLPAIALVPICPQSLSNRPIVVTDSCRVELVLTGARDVVHVFYDNQSECRLQEQDRLVIRRFRNTLRILHPHSYHYYDTLREKLRWSAQPQLL
>Eikenella_corrodens_WP_049259188_beta
RIGIVTRPNTPQLGETLSELVAFFLENSIEVLLDEECGNDLSANPLAENCRRVAKEDMGTCCDLVLVLGGDGTFLSVARQLAPYRIPIMGVHLGHLGFLTQVPRQNMIADISRMLAGQYLPEERIMLECTVQRHDESDCTALALNEVVISRGGLGQMIEFEVFINQEFVYTQRSDGLIVSTPTGSTAYALAAGGPILQSTLRALTLVPICPQSMTNRPIVVPDSCEIEILITKADNARVHCDGQSHIDLHSMNRLTIRRYRNTLRVLHPTNYQYYKTLRQKLHWGEQLV
>Methylobacillus_rhizosphaerae_WP_089376003_beta
TVALIGKYMNPETRDQILALARFLAERQIGVFVEEKTAQHSSIKGYTTLQMNAIGAYADLAIVLGGDGTMLTVARALLDYKIPLVGVNRGRFGFLTDINSDHMLDSVAGILDGKYDTEQRILLEACIVRAGQTVGQGYALNDVVINKNGLARLIELEIHVDGHFVQKQRSDGLIVATPTGTTAYSLSAGGPILHPMLDAIALVPICPHTLSNRPIAIGSASEVVVEVVHAEDASVHLDGQMKMALQPGDRVQIKCAKNKITLLHPPGHNHFDVLREKLHWG

>Escherichia_coli_gamma
CIGIVGHPRHPTALTTHEMLYRWLCTKGYEVIVEQQIAHELQLKNVKTGTLAEIGQLADLAVVVGGDGNMLGAARTLARYDIKVIGINRGNLGFLTDLDPDNAQQQLADVLEGHYISEKRFLLEAQVCQQDCQKRISTAINEVVLHPGKVAHMIEFEVYIDEIFAFSQRSDGLIISTPTGSTAYSLSAGGPILTPSLDAITLVPMFPHTLSARPLVINSSSTIRLRFSHRRNDLEISCDSQIALPIQEGEDVLIRRCDYHLNLIHPKDYSYFNTLSTKLGWSKKLF
>Vibrio_cholerae_VC_0853_gamma
VLAIIGKPRDQQAIQTHKEIYHWLRSLGYTVFIDDRLREILTDLPTEHFASLIELGKKADLAIVVGGDGNMLGAARVLSRFDISVIGVNRGNLGFLTDLNPEDFQQRLQEVLDGHYLQETRFLLEAEIHRHGQVKSHNAALNEAVLHPGKIAHMIEFEVYIDDNFAFSQRSDGLIVSTPTGSTAYSLSGGGPILSPSLNAITLVPMFPHTLSCRPLVVGGNQRIKLVVSPENRGTQEVSCDGQVSLPVSPGDEIHIYQSPNVLKLIHPQDYSYYHVLRTKLGWSSKLF
>Photobacterium_indicum_WP_107255008_gamma
TIALIGKPRNPDALQTHKTLFDWLTGKGYDVLVDHRLANDLDVPQDCLCDLLTIGDKANLAIVVGGDGNMLGAARVLSRFDIAVIGVNRGNLGFLTDLDPESFKEELTRVLEGEFVTERRFLLEAEVHRHGQIKSRNAALNEAVLHPDKIAHMIEFEVYIDDNFAFSQRSDGLIIATPTGSTAYSLSGGGPILSPSLNAIALVPMFPHTLSSRPLVVDGDRCIKLLVSPDNGSTLEVSCDGQVSLPVSPGDEVHIYQSPEQLQLIHPKNYNYYGVLRAKLGWSSKLF

>Deltaproteobacteria_bacterium_HGW_PKN12252_delta
RVALYAKKNHPHASIFAAEVMNWLLSRGLEVLLEEDLAKSLSIRRDYVDSDIPERADLVIILGGDGTLISVARHLGDREKPILAVNLGSLGFLTEITKDETFATLERVLAGDYELSRRMKLDCVVLRDGIQVGHYSVLNDVVINKGALARIIDMEAMVDGHYLTTFKADGLIVATPTGSTAYNLAAGGPIIDPQVNSLVITPICPHTLTNRPLIVPGDAVIRLHVTFDDQMVHLTADGQVGMQLQLGDIIELQQSAVHTLLIKSPTKDYFEVLRAKLRWGER
>Geoalkalibacter_subterraneus_WP_040199396_delta
RVGLYAKKHHPDAVGFGREVMNWLLARNIEVMLEEDLASALGVTRDYVDDEIPERSDLIIVLGGDGTLISVARHVGARMKPILGVNLGSLGFLTEITQDETFTTLERVVKGDFEVSGRLMLDAVVRRDGNEIARYSVLNDAVINKGALARIIDMEAWVDQDYLTTFKADGLIIATPTGSTAYNLAAGGPIIYPGLNCLVISPICPHMLTNRPVIVSSKSVIRIEVKFQDQHVVLTADGQVGMPLRGGDVVELRRSQTRTMLVKSPSKNYFEVLRAKLRWGER
>Pelobacter_acetylenicus_WP_072287119_delta
RIGVYAKYNHPDAVMLARDVVCWLRGRGLEVFLEKNLACNMAGQEPGYDRAAIPAMVDLIVVLGGDGTLISVARKVCGRDVPILGVNLGSLGFLTEITRGELYLSLEKVLKGEYTLSERMMLNAVVLRDGIEAGSFCVLNDIVINKGAIARIIDMEVSVDSAYLTTFKADGLIIATPTGSTAYNLSAGGPIISPGLHCLVVTPICPHMLANRPLIVADTACIRIEMKFRDQDVVLTADGQVGMALEAGDVVEIRRAGRSTRLIKSPSKDYFEVLRTKLGWGER

>Sulfurimonas_denitrificans_WP_011372715_epsilon
KVGVILRPSSPQLKSGYEKLEKIFSSYSIEVLIEDKSAKMIGASGASFKKICNECDFLVSFGGDGTLISTVRKSFDYDIPILGIHAGNLGFLADLSLDELDSFVEKITQNRYKIDERAVLEATVIKNEKEIKMYAFNDVVLTRTRVSNMIHIETLVNSRSFNTYYGDGVVVSTPTGSTAYNLSAGGPVLFPMSNVFALTPICPHSLTQRPVVLPGKFTIEMKTSEERALIIIDGQDVHELELGESVHIKLATKTVKLMHKEEYNYFDVLKEKLRWGE
>Arcobacter_sp._PLY10525_epsilon
KAGFILKPDSPEIKDEYNIIKNHFLRANIEVALEKNSANMIGEKGGVELDELSENSDFLVSIGGDGTLISVVRRSFKHHIPVLGIHQGTLGFLTDIRLSEVENFLALMFEHKYRIDHRMMIKGCAKEQNFVAFNDIVISRKSMSSMISLDAKIDGKHFNSYYGDGVIISTPTGSTAYNLSVGGPVVFPLTEAFIVTPIAPHSLTQRPLVLPADFKIEFTITDNQGALVIIDGQDTYEINENESIKIEISDNKAKLIHRCQRNYFEVLNEKLRWGN
>Sulfuricurvum_sp._OHD77037_epsilon
RVGMLLRPSTPELKEMFFEAKRIFESRGIEVIIDNISGGMIDVMGQPFDMMCQNCDFLVTIGGDGTLISAVRRSYRYQLPVLGIHAGKLGFLADLDFAELESFVDKMIEGEYRIDQRAVLQATIVTPNGESQIFAFNDIVLTRPSIAKMISLETYVDGRSFNTYYGDGVVVSTPTGSTAYNLSAGGPVLFPLTQVFALTPICPHSLTQRPVVLPGHFEIEMKTPDASALVIVDGQDLVEISDCDTVHIKLASGAAHLIHRKEFNYFEVLKEKLGWGN
>Campylobacterales_bacterium_OYZ35750_epsilon
RVGIVLRPSTPELKDMFLEAKRVFESRSIEVSIDHVSGGMIDVMGQPFDHMCRNSDFLVTIGGDGTLISAVRRSYEYQIPVLGIHAGKLGFLADLDFGELESFIDDLLAGDYRIDKRAMLEATITTQHGESKVVAFNDIVLTRPSISKMIRLETYVDGRNFNTYYGDGVVISTPTGSTAYNLSAGGPVLFPLTQVFALTPICPHSLTQRPVVLPGHFEIEVKTSDSSALVIVDGQDMVEISDKDTVHIKLADGGAHLIHRKEFNYFEVLKEKLGWGN

>Acetonema_longum_WP_004095922_Negativicutes_Selenomonadales
MRIGLFPNTGKPGVEKVLAQIIAHLKEKKIEFFLPEESADRLGMAEYAGSWADIKQAIGIGITLGGDGTILHVARDLAAVGIPVCGINMGHLGFLTTIELSETLAALDRILQGDYWIEERLMLEASVLSDGKIRQVTTALNDVVITHGRISRLIRLNVAINHELVARYPADGLIIATPTGSTGYSLSAGGPIVNSGLEAILITPICPHTLYSRSLLITADETVQVDMAPSQHDITLTIDGQLACELWPEDVITVGKSPFKAKFVRFNDRSFYQTLQRKLRRGDIEG
>Megasphaera_elsdenii_WP_014015969_Negativicutes_Veillonellales
MRIGIFPNLVKRESAAIVQQMIKICEKYGIEYYLPAYVSESRQPAYQRIGAEHLRPRMTIYSTIDVAMVLGGDGTILKMAKQFAEADIPVCGINLGSLGFLYEVETKNLEKRMEDILAGRYFLEERMMLHSELCYEDGLVQSLPDALNDIVIGHGNVGKLIRIDLSINGHFIQQYPGDGLIVATATGSTGYTFSSGGPIVAPSVPCIMVTPICPHLLLKVPLVLRDDDQVSVTVANSRNSVRVSVDGMMDQELMRNMTLQVRKSDHVLKIIRFNKNYFYSNLFTKMMGND
>Veillonella tobetsuensis_WP_059362494_Negativicutes_Veillonellales
MRIGFFPNMGKSTIMAVLKMAAHICREEQIEVYLPDDLERPDTYKVLQIPKDHVLPRPEIFKHIDVAFSFGGDGTIIHLARQIFSYNIPVCGINLGELGFLNQIEVHQLQSHIKRVAQGDYTIEKRGHLHACIDREDGSKEELVPIINEVVITRAEPAKMARINLAVNNQHTQMYPSDGLIISSATGSTGYNLSAGGPIMKPDNRSIIITPVAPHLIQGISMVLEEHDTIQVTMPEREPKLHICIDGTFDYSFTNKETLHISSNPVYCLFVRFKDQCFFGTLFKKLASRRDELL

>Microcystis_aeruginosa_WP_061430607_cyano
KIGIIYNDIKPIACKTAHQIQDQLLSLGCQVFMATGSGGLLGHSKPSRPVCFTPIDQLVPPHFDQDLSFAIVLGGDGTVLSAARQLATLNLPLLTVNTGHMGFLTEIYLNQLEPALELVLEGNYTIENRSMITVRLFREDTLLWEALSLNEVVVHREPLTSMCHFEIQIGEHAPVDIAADGVILSTPTGSTAYALSAGGPVITPDVPVLQLAPICPHSLASRSLVFSDKETVNIFPATANRMVMVVDGNGGSYILPEDRINVQKSPHQVHFIRLQSTEFFRILREKLGWGLPHIAKPTSVELP
>Pleurocapsa_minor_WP_015144585_cyano
KAGIIYNDEKPIATRVAAELRDKLKSRGWEIVMETGRGGLLGYSKPNRPVCHTRIEQLVPPHFDENLSFAIVLGGDGTVLAAFRQLAPCGIPLLTINTGHMGFLTETYVNHLPQAIEKLLQHDYEIEARSMLTVQLFREDNLLWEALCLNEMVVHREPLTSMCHFEIQIGRHAAVDIAADGVIVSTPTGSTAYSLSAGGPVVTPDVPVMQLAPICPHSLASRALVFSDTETVNIFPATPNRMVMVVDGNAGCYVLPEDRIHIEKSPYTARFIRLQPPEFFRILREKLGWGLPHIAKPTSVELP
>Leptolyngbya_ohadii_WP_088892783_cyano
KAGIIYNDTKPIACRIAQELTDKLTALGWEVLATTGQGGILGYSKPGRPVCHTPITQLTPPGFDEDMKFAIVLGGDGTVLAAFRQVAPQQIPLLTVNTGHMGFLTETYLNYLPQAIDAVVEGKYEVESRSMLTVQVWREGGLMWEALCLNEMVLHREPLTSMCHFEIEIGRHAPVDIAADGIIISTPTGSTAYSLSAGGPVITPGVPVLQLVPICPHSLASRALVFSNTEPVTIYAANRDPLVMVVDGNAGCCVLPEDHVRVLRSPYAARFIRLRPNEFFHVLREKLGWGLPHVAKPTSVELP
>Crinalium_epipsammum_WP_015203684_cyano
KAGIIYNDVKPIACRIATELRDKLKSCGWDVCMATGEGGILGYSQPDRPVCHTAIESLAPPGFDADMSFAIVLGGDGTVLAAFRQVAPCGIPLLTVNTGHMGFLTEVYLNELSKAIASVVAGEYEVEERAMLSVKLVRDDYMLWEALCLNEMVIHREPLTSMCHFEVVVGRHAMVDIAADGIIVSTPTGSTAYSLSAGGPVVAPGVAALQLVPICPHSLASRALVFADTEPVTIYPAITNRLVMVVDGNAGCYVLPEDQVHLERSRYNARFIRLQSPEFFKILREKLGWGLPHIAKPTSVELP

>Amycolatopsis_sacchari_WP_091512071_nadK1_Actinobacteria
MTVEREVLLVVHPDRNATRDAARKVAAQLADAGIGLRVTEDDVRDLIQQGGDGSLCRLVAPHDHPAAGAELVLVLGGDGTLLRAAEIARPAGVPVLGVNLGRVGFLTEADSDALEDTVHRVVARDYTVEERMTIDVTVTLDGEPVADTWALNEASVEKSSRERVLDALIEVDGRPVSSFGCDGVLCATPTGSTAYAFSAGGPIIWPDVEALLVVPSNAHAMFARPLVVSRDSVITVGIDPDGSSAVLTCDGMRHIALPKGARVRVVAGRVPVRLARLWSGPFTDRLVHKFALPVKSWRERHQG
>Kribbella_flavida_WP_012922986_nadK1_NTRIM_Actinobacteria
AGPRRVLLVTHTGRDLAVEVARQAHRLLTAAGLLVRLIGAEAEELALDPAEIADDPDKAAQDVELIIVLGGDGSILRGAELARPHGTPVLGVNLGHVGFLAEAEVDDLERIVEVVVDRSYTVEERMTLAVDVFVGDDLIFDTWALNEASVEKAAREKMLEVLVEVDGRPLSRWGCDGVVVATPTGSTAYAFSAGGPVVWPDVEAILLVPLSAHALFSRPIVVAPGSQLTVELIAAWHGRGVLWCDGRRMVEVPPGARIQVRRGKTPVRLARAHEASFTDRLVAKFDLPVLGWRGAAEHRRKRSAQEEI
>Streptacidiphilus_oryzae_WP_037571543_nadK1_Actinobacteria
MSDRSVFLIAHTGREAALRSVESLVDGLLSAGIGLRVLAEEAPEMDLPAGVESVPSGPDAALGCELILVAGGDGTLLRGAELSRESGLPMLGINLGRVGFLAEAERDDLATVVERVVKSDYLVEERMTIDVTVRTDGQVVHTDWALNEASVEKAARERMLEVVTEVDGRPVSGFGCDGVVCATPTGSTAYAFSAGGPVVWPEVEALLMVPISAHALFARPLVTSPDSVLAVEVQKKTPHGVLWCDGRRFVELPAGARVEVRRGHIPVRLARLHQAPFTDRLVAKFALPVTGWRGAPNC
>Streptomyces_coelicolor_SCO1781_nadK1_NTRIM_Actinobacteria
TVFLLAHTGRPAAIRSAELVVKGLLRAGIGVRVLEAEARDLPLPGEVELVGEATPQCLDGCELLIVLGGDGTLLRGAEFARASGVPMLGVNLGRVGFLAEAERDDLDKVVDRVVNRAYEVEERMTVDVVVHRNGDIVHTDWALNEAAVQKAGAEKLLEVVLEIDGRPVTGFGCDGIVLSTPTGSTAYAFSAGGPVVWPEVEALLMVPISAHALFAKPLVTSPDSVLAVEVLPHVPPGVLWCDGRRTVELPPGARVEVRRGAVPVRLARLHHASFTDRLVAKFALPVSGWRGAPH
>Mycobacterium_tuberculosis_CNG83277_nadK1_NCTRIM_Actinobacteria
SVLVVTHTGRPEAVRSAQLVIARLSEAGIGVRVLDDEAAMIGCPGVQVMPSTPAAADDAEVVMVLGGDGTLLRAADLTRPSGAPLLGVNLGHVGFLAEAEREDLAATVDRVCDRRYEVEERMTVDVTARRNGSVLGTTWALNEASIEKAERERMLEVVAEIDGRPLSNWGCDGVVCATPTGSTAYAFSAGGPVVWPEVEAMLVVPISAHSLFARPLVVSPRSSVAVEVLPDTPRAVLWCDGRRTLDLPPGARVEVRRGAQPVRLARLHLTPFTDRLVTKFGLPVTGWRGRVRQPSRPSPPLG
>Actinomyces_massiliensis_WP_008732567_nadK1_NTRIM_Actinobacteria
PVPRHRKAAPTATAVMRAKAALRAHGVQAVDPAFGGDVDLVLVLGGDGTILRASEIARQRDVPLVGVNTGHVGFLAEADPDAVEGVVADLVDGRYTVETRMTIDVEVTAPDGAVTHDWALNEAALEKRDRARMLEVAIGVDGQAVSSFGCDGLVMATPTGSTAYAYSGGGPVIWPEVEALLLVPLVAHALFTRPLVLGPNSCLEVVIQHAGLGDAEVWCDGRRSLDAPAGSRIRVRRADRPVRLARLNDAPFATRLVRKFDLPVEGWRTPIDDSGDSDDSG
>Bifidobacterium_animalis_WP_052824474_nadK1_NTRIM_Actinobacteria
RHAVVVTHKKLRETGTIVQDTLLQLERGGFDVTLVDTDTIPDFGTLPQTVPPDTEIVVVLGGDGTILRAAELVHCTDVPIIGINMGHVGFLAEFESFQLEEAIRRICDHDYRIDERMVAHVDVWLPGATEALSDWALNDVTIERADRGKMVEMSIGIDGVAMSSFGCDGVIVSTPTGSTAYAFSAGGPIIWPDVQALLMVPLAAHALFSRPIVIGSTSTLQFTIHDDSTSGGWICCDGRRQLALAKGTRVEIRQSASKLRLARLSDVPFTNRLVTKFNLPVEGWREQNASKHEDTDGRL
>Micrococcales_bacterium_KH10_WP_089397216_CTRIM_Actinobacteria
KILVVTHRGRPEALQAEVTTITELERAGIEPVFDPVVTTTDHVEAVIVLGGDGTVLRAAELTWGSATPILAINLGHVGFLAEAEISNLRESVQRLVQGDYEVEARPALDVTIHPGRGRDVVRAWALNDATIEKSNRQRMIEVQLDVDDRPVTAYATDGVVIASSTGSTAHAFSAGGPVLWPDIRAALVVPLAAHALFARPLVVSDKSRVGITITSTSGADALVTMDGRRQVDLAPGARIEVMVAKHEVHLARMNLSPFADRLVRRFSLPVNGWRARDGRDAATSDR

>Amycolatopsis_sacchari_WP_091504663_nadK2_NTRIM_Actinobacteria
VPVERVGLVVHGGKEAALAAAREVRQWAAEHGIPCVDIDVWDDHDGRLHARDEAARAGNPDLIVTVGGDGTFLRGVRVAGPSGARVLGVNVGRVGFLTEVSTDDVRAALDAVQRGETTVDARMALTMRASRPLEIPRGMEAMLRYGRGPALPPPQPRPGMKSEVGWGVPLDVLALNDVVVEKLARDRQASLAVYVGGKLFASYSADALIVASSTGSTAYSFAAGGPIVSPKLDALVFTPVAAHMVFNRSVVLDCSQSVGILVLEHSGQVAVSVDGQLRGVLNPGDWISVYGAQQRAKLVRLTEPDFLGKVRDRFGLVDSAAALADGQAPAYAPNEPMPPDLAHPGPLEN
>Kribbella_flavida_WP_012919234_nadK2_CTRIM_Actinobacteria
MPISRIGLVVHEGRPLAVQAAEVVRAWCREHDIGCTDIDVWNQHQDRRGGMDELHHAGNPDLVVTLGGDGTFLRGARIAAKNDAAVLGVDLGKVGFLTEVACSDVEAALEAVHNGGATIEQRMTLTMRASRKLEIPAGIESLLRYGHGPSLPPPAVRPDGDGDGWGVALDVTALNDVVLEKLARDHQVALGVYLSGRLLASYSADAVIVATPTGSTAYSFAAGGPILSPNTEAIVFTPVAPHMTFNRSVVAAPDEPVSLRVLPHSGQAAVSIDGQLRGVLDPGDWIGVYGSPRRLRLVRLRPTDFYGRLRDRFRLTDAPATALDGESDPTWIPDSPVPPDLAHLRLPPPRREPEPPPSPACEL
>Streptacidiphilus_oryzae_WP_037569554_nadK2_Actinobacteria
MTVENLGLVVHGGRPEAVRAAAEVRAWCAEHGVRSSDIDVWRDGVRRSAREEVDAAGRPDLVVTLGGDGTFLRGARLAAKNDALVLGVDLGRVGFLTEVSADEVRSALEAVRTGRFEIDQRLLLALRASRRLEVPSGLEALMAYGRRPQLPPPPVRPDCEVDRDWGMPLDVTALNDVVLEKLARDRQVSVGVYIGGRLLASYSADALLVATPTGSTAYSFASGGPVVSPRAEALVFTPVAPHMTFDRSVVTAPDEPVGLRVLERSGQAAVTIDGQLRGVLDPGDWIAVYAAPRRLRTVRLEPMDFYGRLRKRMNLTDAPAAVADGSPAPLWSVTTPPPGDLAHLSLLTAPETPAPGR
>Streptomyces_coelicolor_SCO0410_nadK2_NTRIM_Actinobacteria
VTIERVGLVVHGGREGAAEAAREVREWCDENAVACTDIDVWSDTGRHSAREEVDAAGDPDLVVTLGGDGTFLRGARLAAENDALILGVDLGRVGFLTEVPAPAVRSALDAVRDGGLEPESRMLLTLRASRLLEIPAEMEALLRYGRGPLLPPPRVRTDCESGDEWGIALNVTALNDVVLEKLSRDRQISVGVYIAGRLLASYSADALLVATPTGSTAYSFAAGGPVVSPRAEALVFTAVAPHMTFDRSVVTAPDEPVGLRILERSGRAAVSIDGQLRGVLDPGDWLGVYAAPRRLRAVRLGPMDFYGRLRERMRLTDAPAAVADGTPAPLWPVSTPPPGDLAHLALPVPGAEGASGDLLREQS

>Chloroflexus_aurantiacus_WP_012256954_NTRIM_CHLOROFLEXI
RVAVLYNPLSDASIKLSRELADWLVERGVKTTRGVSQEFRDQPHLVADCDLMIALGGDGTVLRAARLCFPHNIPVLPVALGHLSFMAEIGPDEVYSGCEQIMNGGGWFDERSLVRAQLWRGGQKLSQHTALNEVVISRSDLSRIVNVHVTIDDSPLTTYHADGVIVATATGSTAYALAAGGPIVDPRSQALVLVPIAAHLTNIPSMVLHEDAVVTMQLRSRHHALLAVDGRENIDLIEGDEVVVRRSPQVCTFVRLRPSNQFYTQLVARLRRS
>Thermorudis_peleae_WP_038038718_NCTRIM_CHLOROFLEXI
RQFGLIAAQGKPRAAQLAAAIRDWLRRQQIAVVGESELDHASVDMLVTIGGDGLIMRAAHVYPDIPILGINMGHVGFLAMIEEDHWQEALAQVLAGEYVVQESPTLSAHVTREDHAVSEGWAINDVVARAGLQMIEIELYIDGQYVNTYPGDGMIIATPQGSTAYCMAAGGPVLSAGVKGFAVTPICAHSPIRTTLVVPEEAVLELLLTSERDTTLVLDGQPQCKLQAGDLITVQRGVHRFLRVVLPEMNFYQAFRSKFNFQIRPDARPSRPLKLRHELP

>Sphaerobacter_thermophilus_WP_012871435_NTRIM_CHLOROFLEXI
RIGLIAAHGKTEAESLAAEVIPWLEQRGCEVLNEDELRGGARPDVIVALGGDGLIMRVAHDLPDIPILGINVGRVGFLAMTERQHWQDALQEIIDGRYEVQEGPTLEATVFRNGQAIVDAWAINDVVIRSGMQLIDVEVYIDERYVNTYPGDGMIVATPQGSTAYCMAAGGPVLAAGVGGFAVTPICAHSPIRTTLVVPKSALIELVLASEREAHLILDGVPELELQEGDVVTVRDGAHRFRLAVLEGMNFYDAFRSKFNFMIRPDAVPTLGRRGRERP
>Thermogemmatispora_tikiterensis_RAQ95747_NTRIM_CHLOROFLEXI
KVIAIFYQGRKQHTAEAAAQIEPFLRRRGYEVRSVDIREEGEETPEGLLQGCELVIVLGGDGTILHAARLCAADGIPIVGVKYGRVGFLTELEPRDLPYELVHYLEKDDSVWVDTRTMLTATLDQEGQSETFLALNDIVIARGTWPRVVQVGIWIDDHFYSTTYADGVIVSTATGSTAYNLAVGGPLLHPQVQSMVLTPIAPHLASDRSLILHPDACVRLQIVTGSQSGVFSADGQLNREIRNGAMVTVQKSQYETRFLRRRPPTYFYQIINAKLRDDE

>Clostridioides_difficile_WP_074104958_Firmicutes_Clostridia
MKRIITINTNQLNKSLETKELLTRKLINAGFEVYSDIYPDTELIISIGGDGSFLRTVRDFDFPEIPIMGINTGHLGFFPDILPDKIDSFIEAYTKKDYIIQEMSLLNAEVYTTTSGSNMLAVNEVVIRGDKSRTIHLNLSLDNKHIQNFSGDGMIISTSTGSTAYNYSAGGSIVDINLELMQITPLHPINTNAYRCFTSSIICSNESVIKIAPEYRFEDSVLIVVDGVEHRFR
>Asaccharospora_irregularis_WP_073125961_Firmicutes_Clostridia
MNKIITINSNKLNKSIETKELLNKKLTEAGFEVCYDFHPDTELIISIGGDGSFLKTVHDFNFPQVPIMGINTGHLGFFPEIYPDDIDRFIENYKKEDYLIQEITLLQADIYTKKGKESVFGVNEVVIKGDRSRTIHLNLTVNDRHVQNFSGDGMIISTPTGSTAYNYAAGGSIVDSRLEIMQLTPLHPINTNAYRCFTSSIIFSNDSLIKITPEYRFEDSILIVVDGVERRVNKLSSVNLFLSNLKIKLLRMSNYEFWGRASEKFL
>Terrisporobacter_glycolicus_WP_018591704_Firmicutes_Clostridia
MGRIITINSNKVQKSLDTRDILHKKLIKVGFDVDYEYNPKAELIISIGGDGCFLQTIRDYNIPSIPLVGINTGHLGFFPDITPKDIDAFIQSYLQEDYVTQELPLLQTKVSTSHGCFNIFGINEAVVKGDKSRTIHLKLDINNKRVQNFSGDGLIISTSAGSTAYNYAVGGSIVDTSLNVIQVAPISPINTNAYRCFTSSIICSHDSVVNVSPECEFENSTLVVVDGLEYNFNEIDNISLSISDRKIKLLRTSNYEFWSRVCEKFL
>Caminicella sporogenes_WP_072965846_NTRIM_Firmicutes_Clostridia
NYRAINIVSNNKPLSLETARILKYKLEKNDFIVPDVFDYNAELIICIGGDGSFLRTVHKYGFPNIPIVGINTGHLGFFQELSPYELDEFIYKYKRGEYFIDKINPVEGIICTRKSCIEILGINEIVIKGDKSTTIHLNLSLDKSFLEKFSGDGILISTPTGSTAYNYSLGGSIVDPRLNLMQITPIAPINTTAYRSFTSSIVVPKYSTIKIHPEYRYENSILIISDGMEYRYSSIVEIQIKLSELEIQLMRLKEYNFWNRVKEKFL

>Anoxybacillus_flavithermus_WP_064214261_Firmicutes_Bacilli_Bacillales
MKFAVISKGDAISNECMYKIRTYLTDFRLTYDEDEPDIVISVGGDGTLLYAFHRYRSRLEQTAFVGVHTGHLGFYADWVPDEIEKLVIAIAKTPYQIVEYPLLEVTIRYVRGGREAKYLALNECTVKSVGGTLVMDVEIRGDLFETFRGDGLCISTPSGSTAYNKALGGAILHPSLEAIQVAEMASINNRIFRTIGSPLVLPKHHTCMLKPVNDVDFQITIDHLSLLHKDVKSIQCRVADEKIRFARFRPFPFWKRVRESFIQ
>Bacillus_subtilis_ppnKA_CTRIM_Firmicutes_Bacilli_Bacillales
MKFAVSSKGDQVSDTLKSKIQAYLLDFDMELDENEPEIVISVGGDGTLLYAFHRYSDRLDKTAFVGVHTGHLGFYADWVPHEIEKLVLAIAKTPYHTVEYPLLEVIVTYHENEREERYLALNECTIKSIEGSLVADVEIKGQLFETFRGDGLCLSTPSGSTAYNKALGGAIIHPSIRAIQLAEMASINNRVFRTVGSPLLLPSHHDCMIKPRNEVDFQVTIDHLTLLHKDVKSIRCQVASEKVRFARFRPFPFWKRVQDSFIGK
>Domibacillus_antri_WP_075397158_Firmicutes_Bacilli_Bacillales
MKFAITSKGDAKSNALMHKIRNYLTDFKLTYDESEPDIVISVGGDGTLLYAFHRYSGRLDKTAFVGVHTGHLGFYADWTPDEIEKLVIAIARTPYQIIEYPLLEAIIRYQHGGKETRYLALNESTVKSVDGTLVMDVEIRGEHFERFRGDGLCVSTPSGSTAYNKALGGAILHPSIRALQLAEMASINNRVFRTVGSPLILPAHHTCMLKPVNRPDFLVTIDHLTILHKDVKSIQYRVASEKIRFARFRPFPFWKRVHDSFVSS
>Listeria_monocytogenes_EGDe_lmo0968_Firmicutes_Bacilli_Bacillales
MKYMITSKGDEKSDLLRLNMIAGFGEYDMEYDDVEPEIVISIGGDGTFLSAFHQYEERLDEIAFIGIHTGHLGFYADWRPAEADKLVKLLAKGEYQKVSYPLLKTTVKYGIGKKEATYLALNESTVKSSGGPFVVDVVINDIHFERFRGDGLCMSTPSGTTAYNKSLGGALMHPSIEAMQLTEMASINNRVYRTIGSPLVFPKHHVVSLQPVNDKDFQISVDHLSILHRDVQEIRYEVSAKKIHFARFRSFPFWRRVHDSFIED
>Parageobacillus_thermantarcticus_WP_090948242_NTRIM_Firmicutes_Bacilli_Bacillales
MKFAVTSKGDETSNILTQKIKTYLLDFDLQYDEEEPDLVISVGGDGTLLYAFHRYCRRLDKTAFVGVHTGHLGFYADWVPEEIEKLVIAIAKTPYQVVEYPLLEVTIRYINGERETKYLALNECTVKSVSGTLVIDVEIRGDLFETFRGDGLCISTPTGSTAYNKALGGAILHPSLEAIQVTEMASINNRVFRTIGSPLVLPAHHTCILKPVNNVDFQITIDHLSLLHKDVKSIQCRVANEKIRFARFRPFPFWKRVRDSFIAD
>Streptococcus_pneumoniae_2842STDY5753815_CVM64464_Firmicutes_Bacilli_Lactobacillales
MKFAVSSKGNSVSDTLKNKIQTYLLDFGMELNEEEPDLVITVGGDGTLLYAFHRYSNRLNETAFVGVHTGHLGFYADWVPSEIEKLVLAIAKTPYHIVEYPILEVIVRYNDGGREEKYLAMNECTIKSMEGTLVADVEIRGQLFETFRGDGLCLSTPSGSTAYNKALGGAIIHPSIRAIQLAEMASINNRVFRTVGSPLILPDHHTCVIKPINDVDFQVTIDHLSLLHKDVKSIQCRVADENVRFARFRPFPFWKRVQDSFIGKGE
>Carnobacterium_divergens_WP_034570378_Firmicutes_Bacilli_Lactobacillales
MRIAIIHNHNKKSVAVAQELRALCLKNRLTLEEKNPDLVITVGGDGTLLSAFHRYAHLLDQVRFVGVHTGHLGFYTDWRDFELEELVESLVKDQGESVSYPLLDVKVSYQDQVEEAHFFALNESTLKRIDGTMVCDVYIKDEWFERFRGDGMCVSTPTGSTAYNKSVGGAVIHPRLEAIQLTEIASINNRVFRTLSSPMIVAPNEWIQLRPASEDGFILTIDQLTSSEKNIIAINYRIAKERIHFARYRHTHFWSRVEDAFIGAKHSHEI
>Lactobacillus_ruminis_WP_003693569_Firmicutes_Bacilli_Lactobacillales
MKIAIFANDGKQSQNVKQRLEKRFTERHFVLDDKEPDVVISIGGDGTLLSAFHHYENRLDKIRFVGVHTGHLGFYTDWRDEEVDDLVISLESDNGQSVSYPLLEVCVKYADCPKRVHYLALNESTLKRISSTMTTDVYLGGELFERFRGDGLCVSTPTGSTAYNKSLGGAVVHPNLEVLQIAEISSINNRVFRTLSSPMIVAPNDWITFRPMRGSDFVLTVDSDSYHNRDIVEIQYKISKKRIHFAKYRHMHFWQRVQEAFIGTENED

>Anoxybacillus_flavithermus_WP_064214058_NTRIM_Firmicutes_Bacilli_Bacillales
NRMYFFHKHDEETTKQVQPLIELAKQYGFQVMDDAKHANIIVSVGGDGTFLQAVRKTGFRDDCLYAGISTSGSLSMYCDFHIHDTDKMIEAMTTEQIEVRKYPTIYVTVNDSTSFYCLNECSIRSSIIKTFVMDVFIDNLHFETFRGDGMIIATPTGSTAYNKSVNGAVVDPMLPCFQVSELASLNNNRYRTLGSSFILSGNRKLTLKVVQDGNDYPIIGMDNEALSIQHIEKIDIALSGKVIKTVKLKDNSFWEKVKRTFL
>Bacillus_subtilis_ppnKB_NTRIM_Firmicutes_Bacilli_Bacillales
RNVYFFHKQDQETNEQARSLTQLAEEHGFTVVNQHSDANIIASIGGDGTFLQAVRKTNFRDDCLYVGITKKGKAHLYCDFHSDEREKMVDAMTFEQIEVRKYPLIEVTVDQASPFHCLNEVSIRSSIIKTFVMDVLIDDLHFETFRGDGMIISTPTGSTAYNKSVAGAVVDPLLPCMQVSELASLNNNTYRTLGSPFVLSSDRKLTLRVVQDGNEHPIIGLDNEALSTRNVKTIEIKLSNKKIKTVKLKDNSFWEKVKRTFL 
>Domibacillus_antri_WP_075398472_NTRIM_Firmicutes_Bacilli_Bacillales
RNMFFSYKKDPTKWPAIEKLINIAKEQGFEIVSKSEDANIIVAVGGDGAFLQAVRKSGFRDDCLYVGVTDEKETSLYCDFHIHDTEEMIEAIQTAGVSVRRYPVIDVHLDGHTHFQCLNELSVRSSIIKTFVIDVVIDDLHFETFRGDGIVVSTPTGSTAYNRSLNGAVVDPRISCMQVSEIASLNNNQFRTLGSSFILGDSRKLTLQIVQDGNDYPIIGLDNEALSIQHTKSIEVEMSGKIIKTVKLKNNSFWHKVQRTFL
>Listeria_monocytogenes_EGDe_lmo1586_NITRIM_Firmicutes_Bacilli_Bacillales
KTIFYFSYRKTEELHAKAKELKKITTDYGYELTDDYQKANVIISIGGDGAFLKSVRETGFRQDCLYAGIALTEQLGQYCDFHINQLDEIIKAAIEDRWLVRRYPTIYGTVNNTKAFYVLNEFNIRSSIIRTLTMDLYINDSHFETFRGDGMVISTPTGSTAYNKSVNGSIVDPLLPSMQVSELASINNNKFRTLGSSFILSPKRKLRIEIASEEG
NEFPMIGMDSEALSIQHVHEVNLEVGDRFINIIKLPKNSFWDKVKRNFL                                 
>Parageobacillus_thermantarcticus_WP_090947646_Firmicutes_Bacilli_Bacillales
RNHLYFFYKHDEQHVKRVEPLIALAKQGPFIIVDDHREANIIVSIGDDGAFLQAVRQTGFRNDCLYVGISTLPSRGFYCDFQIDDIDHMVEATKNLQLEVRKYPIIQVTIDDAASFFCLNECSIRSQIIKTLAMDVFIDDLHFETFRGDGIIVSTPTGSTAYNKSVNGAVVDPLLPCFQVSELASLNNNRYRTLGSSFILSGQRKLTLKMSEETSHFPIIGLDNEALSIQHIEKIDIVLSDRVIKTVRLKDNSFWDKVKRTFL
>Streptococcus_pneumoniae_2842STDY5753815_CVM36753_NTRIM_Firmicutes
RNVFFFYKKDHELDGHISSLEKLATDQGFHVVKRAEDAHIIASIGGDGTFLQAVRKTNFRDDCLYVGVSKTENSHLYCDFSLEHFDQMIDAMNTEQIEVRKYPIIDVSVDSTNQFHCLNELSIRSSIIKTFVIDVYIDDFHFETFRGDGMIISTPTGSTAYNKSVNGAVVDPMLPCMQVTELASLNNNSYRTLGAPFILSSDRKLTLKVVQDGNDHPIIGLDNEALGTKHVKQIDIGLSGKVIKTVKLKDNSYWEKVKRRFL

>Lokiarchaeum_sp._GC14_75_KKK40883_Archaea_Asgard
PIALACRMDSEKAIKLAKKIFEFLVKKGEIVYLETRIAPKIFPHNGMDLGDMTSDNIKFIVVIGGDGSILRVVGSLSQKDPPPILGVNIGSIGFLDESDEVTVFEDLVKVLNEDYEIELCSKITPFLVKNSDEIRLNNALNEVLIVSSKSSKILQISIRINSVFLNRSYLDGVIISTSTGSTAYNLSAGGAIVNPILEIIQITPLNSFAGSGLKPIIVPMESEIEIQLLRPRLDGKIVIDGQRIIKKIPSNTKIRIRKSNSRTKFIRLSENYYSRLREKIIGTIHVPLDDSPEE
>Candidatus_Odinarchaeota_archaeon_LCB_4_OLS17841_Archaea_Asgard
RVLLKVRPDLVNSPIKKRILDAIEERNLKLYLEPESVGENDEGREVVEPGKADVDCAIIVGGDGTILYTIRNLPAKCPLILGVDAGTTGFLSEITPDEIEPALDRLLNGEYKVSKSFRLKTFIDDVVLPEAVNEVLVTTEPGKSVKLDVYIDNHFLNSVVADGVIVATPTGSTAYGLSAGGSIIDPDLEAYTIVPVAPFKASLSPIVLSSDKVVAIKSAGRGRNPIVVIDGQVQYSLTRNEVIRILKSENYAPFIRFRDEFYSKIREKLLTVNHISEL
>Candidatusathyarchaeota_archaeon26_1_KYH42137_CTRIM_Archaea_TACK
RLAEQVSRHLKSKGFKVFMEENLAKRLGSREAVSIEEMRADLVITIGGDGTILRTCLRLPKPEPPILAIDMGVRGFLTEVPPERAVEAVDRYIKGEYNMKRCSKLASYIGGRRLPDALNEIFVTSRSLAKLLHVRVWKNGSLVTDCRVDGVIVASQVGSTGYSLSAGGPILDPELDAFVVTPVCPLTVVKPTVFASNTVLTIELVKPKSATVVIDGHYQTQMSREEPLIKIKKSEHETVFIRFKDDFYHRLKTRLLFVKEEADL
>Crenarchaeota_group_1_archaeon_SG8_32_3_KON32335_Archaea_TACK
SVGLVARYDKKQAFELANELVKHLRNKGLEVYIEDTIARKVNTPAETVQLKNMKTDFIITIGGDGTILRACLSVPEPEPPILAINMGVRGFLTEVEPREACNAVDRTLKGEFKIEKCTKLAVSADGENVPDALNDVVISAGEPSKILYTQIYKDDEPILKCQADGFIVSTQTGSTGYSLSAGGPVLDPEVEAFVLTPVCSLTVFRSIVFSLDSKVTIEAIRPKEVLVLVDGNYSQVVTSKNPTLTITRSKNVASFIRFKEDFYHRLRSRLLFKGM
>Aigarchaeota_archaeon_NZ13_MG1_PUA337649J98_02135_Archaea_TACK
KVAVVYTPRKAGAVEMVGELSKRLDVLGVESEAFDSERVMSAGVKISADLVIILGGDGTVLKGIHSLSDHRTPILGVNFGRGGYLSELSPDELLTVLDEVLKGSFAVEEVMKLSAFVGNRKLGDIVNEVYVSSESIGKVIDFEVVQGGDTLLDGVADGVIISTPLGSTAYAMSAGGPAVDHRLEVAVVVPVCPLTRMSPLVLPASRAITIRFKVPRVHVLIDGQIREVLNAGELAISKSEQTVRFVRVKRECSFARRLKKRLR
>Geoglobus_ahangari_GAH_01436_Archaea_Euryarchaeota
RVGIVYKYDSLNVAREVADFLREAGVKAELHHIPTCSLEDCGIIVTVGGDGTILRTLQELKNPPPIFGINTGRMGILTHAEPGDYRKSLLKAVNGELEVEEFMRIEARYRDVELTALNEVAILSSAQARLIEYEVVVNGRVIDSMRADGAIFSTPVGSTAYSLSAGGPIIDPYTSAICFTPVSPFRVGWRPWVFSGDREVVFRLKPLRDAVAIADGNRAVEVEAGGEVVIRKSKHPARFFRVESRLKKIAEKMRKLR
>Ferroglobus_placidus_Ferp_0897_Archaea_Euryarchaeota
RVALVYKKESESVAERVRKFLERVSDVAVFSSPTTELEDFDVLVIVGGDGTVLRTVQEIKNVPPTFVVNTGRVGIFSHANAEDFEDKLEEALKSMEYESFMRLEAKVKGSILRALNEISVLTHTPSRLLKFEISVDGELIEEMRSDGMIFSTPLGSTAYNLSSGGPIVDPKLEAIVITPVSPFRLGWRPWVVSGERTILTRVELREAVVVADGQKSVVIEPGEVVEVKKSKYPVNFFKVEKRLEKMSKKVRELT
>Methanosarcina_vacuolata_WP_048120851_Archaea_Euryarchaeota
KIGISARCDRPEVIEKVREILAHFSSKVQIFVATPTAEVLGMEGTPIERMRGEGVELIISVGGDGTVLRNIAKMKDPLPILGINMGTLGFLVDVEPEHALETIEEVLYGFSYSDRMRVDVFLNGEMLETATNEIAIMSAKPAKIIQFEVYVEDCLLDSMRADGVVFATPTGSTAYAMSAGGPIISPRVSAIVVVPVAPFKLSSRPWVIPSDSEITIRLSAPKKEAVIAIDGQKSYRIKPDDVVKLKKSRFPARFVRISDTCFYERVQRKLT
>Methanolobus_vulcani_WP_091710834_Archaea_Euryarchaeota
KIGIVSRFDQQDALDMVRKIYDEFNSKVEIFFSPKTGKHLGITENCLPVEQMQSAGVQLIISVGGDGTVLRNISKMKDPLPVLGINMGTLGFLVDVPPEDAIKDIADVLKGFSYTERSRLSVHLNDRRLQDATNEIVLITARPAKILTFRIAIDDSEIEDMRADGIVVATPTGSTAYAMSAGGPIVDPRVDASIIVPIAPFKLSSRPWIVPGNSNIKVEMTIPEKEAALVIDGQHSYNMKENDVVTVTRAENPARFVSSSINGFYEKVQSKLS
>Methanothrix_soehngenii_WP_083804764_Archaea_Euryarchaeota
MDEIESWNSGVQILADGDLALTIGRPPSSVQEMERLKVDFIVSIGGDGTILRTIHKMADPVPILGINMGTLGFLVDVEPADALETIKRLLSGFVVDERSRLKLLLNGVCMPRATNEIAFLTASPAKMIEFEILVDGSLMEDFRADGVIIATATGSTAYAMSAGGPIVDPRVDAIVLVPMAPFKLSSRPWVMPGNSVIEVRLKLPEKEALVVVDGQSSTNISTKDSIVISKAKTPARFVKAAKDGFYAKVKSKLA
>Candidatus_Micrarchaeota_archaeon_CG10_PIT85971_Archaea_DPANN
RVGIAGRVENPLATKTADRIWNFLRKEGIKTEVQKGFLKKTNAREIGEFDADLVLSFGGDGTLLHVFRELGERSVPVLGINCGELGFLTDVDYGMIEAHITNVVKGQYYIEPRARLDFSMDSERLPPALNEGVIVPSKPLTMLRYGLNINQEYLWRDNADALIIATPTGTTGHALSAGGPVVNYNARVIAVVPMNSTNQASRPLIVPEDATVTAYDINSASPPELVIDGQVRMKCGSEVSAKHSKHSALLARVYASSYAAPRKIRKK
>Candidatus_Diapherotrites_archaeon_CG11_PIN85140_Archaea_DPANN
VIGITGRKENRLAVETAKKAIYFFDGKAKVITNKDFIGKGKKLAEIKCDLLLSFGGDGTLLKTFRELKREIPVMGINCGNKGFLQSFSHEKLEDFFPKILSGEYHSDERTRCLAIADGKKLPEALNEVLLVPKDAGRIIRYVLSIGKVERKEAGDGLIVATPTGSTAHSMSAGGPIVKGNAKVFVVVSINPVDWKHRPLIINDHEKIVASEFEKLSAVAVIDGQKRFPVKKKLEIKKGKSVLLAIVD
