# Supplementary material for: Episodic evolution of a eukaryotic NADK repertoire of ancient provenance
Source: PLoS One. 2019 Aug 1;14(8):e0220447. doi: 10.1371/journal.pone.0220447 (PMC6675116; doi:10.1371/journal.pone.0220447)
Supplement: S1 File — See S2 Table for a list of files. (ZIP) [file pone.0220447.s003.zip › NADK-dataset/NADK-comparison_v260.nexus]

#NEXUS
[ Title ]
begin taxa;
       dimensions ntax=89;
       taxlabels
             Homo_sapiens_NADK2_MITOCHONDRIAL
             Xenopus_tropicalis_NADK2_mito
             Oscarella_carmela_g.66666_mito
             Capsaspora_owczarzaki_XP_004365266.2_NITRIM_mito
             Arabidopsis_thaliana_NADK3_mito
             Klebsormidium_nitens_GAQ88637_streptophyte_mito
             Thalassiosira_pseudonana_XP_002296701_stramenopiles_mito
             Phaeodactylum_tricornutum_XP_002178684_stramenopiles_mito
             Homo_sapiens_NADK_CYTOPLASMIC
             Xenopus_tropicalis_NADK_cyto
             Oscarella_carmela_g.176965_g.177026_cyto
             Capsaspora_owczarski_CAOG_004754_KJE94057_CTRIM_cyto
             Arabidopsis_thaliana_NADK1_CYTOPLASMIC
             Klebsormidium_nitens_GAQ87711_streptophyte_cyto
             Thalassiosira_pseudonana_XP_002291199_stramenopiles_cyto
             Phaeodactylum_tricornutum_XP_002180250_stramenopiles_cyto
             Gallionellales_bacterium_OGS93157_beta
             Sulfuricella_denitrificans_WP_009206302_beta
             Formivibrio_citricus_WP_091190988_beta
             Eikenella_corrodens_WP_049259188_beta
             Methylobacillus_rhizosphaerae_WP_089376003_beta
             Escherichia_coli_gamma
             Vibrio_cholerae_VC_0853_gamma
             Photobacterium_indicum_WP_107255008_gamma
             Deltaproteobacteria_bacterium_HGW_PKN12252_delta
             Geoalkalibacter_subterraneus_WP_040199396_delta
             Pelobacter_acetylenicus_WP_072287119_delta
             Sulfurimonas_denitrificans_WP_011372715_epsilon
             Arcobacter_sp._PLY10525_epsilon
             Sulfuricurvum_sp._OHD77037_epsilon
             Campylobacterales_bacterium_OYZ35750_epsilon
             Acetonema_longum_WP_004095922_Negativicutes_Selenomonadales
             Megasphaera_elsdenii_WP_014015969_Negativicutes_Veillonellales
             Veillonella_tobetsuensis_WP_059362494_Negativicutes_Veillonellales
             Microcystis_aeruginosa_WP_061430607_cyano
             Pleurocapsa_minor_WP_015144585_cyano
             Leptolyngbya_ohadii_WP_088892783_cyano
             Crinalium_epipsammum_WP_015203684_cyano
             Actinomyces_massiliensis_WP_008732567_NTRIM_Actinobacteria
             Bifidobacterium_animalis_WP_052824474_NTRIM_Actinobacteria
             Micrococcales_bacterium_KH10_WP_089397216_CTRIM_Actinobacteria
             Amycolatopsis_sacchari_WP_091512071_nadK1_Actinobacteria
             Kribbella_flavida_WP_012922986_nadK1_NTRIM_Actinobacteria
             Streptacidiphilus_oryzae_WP_037571543_nadK1_Actinobacteria
             Streptomyces_coelicolor_SCO1781_nadK1_NTRIM_Actinobacteria
             Mycobacterium_tuberculosis_CNG83277_nadK1_NCTRIM_Actinobacteria
             Amycolatopsis_sacchari_WP_091504663_nadK2_NTRIM_Actinobacteria
             Kribbella_flavida_WP_012919234_nadK2_CTRIM_Actinobacteria
             Streptacidiphilus_oryzae_WP_037569554_nadK2_Actinobacteria
             Streptomyces_coelicolor_SCO0410_nadK2_NTRIM_Actinobacteria
             Chloroflexus_aurantiacus_WP_012256954_NTRIM_CHLOROFLEXI
             Thermorudis_peleae_WP_038038718_NCTRIM_CHLOROFLEXI
             Sphaerobacter_thermophilus_WP_012871435_NTRIM_CHLOROFLEXI
             Thermogemmatispora_tikiterensis_RAQ95747_NTRIM_CHLOROFLEXI
             Lokiarchaeum_sp._GC14_75_KKK40883_Archaea_Asgard
             Candidatus_Odinarchaeota_archaeon_LCB_4_OLS17841_Archaea_Asgard
             Candidatusathyarchaeota_archaeon26_1_KYH42137_CTRIM_Archaea_TACK
             Crenarchaeota_group_1_archaeon_SG8_32_3_KON32335_Archaea_TACK
             Aigarchaeota_archaeon_NZ13_MG1_PUA337649J98_02135_Archaea_TACK
             Geoglobus_ahangari_GAH_01436_Archaea_Euryarchaeota
             Ferroglobus_placidus_Ferp_0897_Archaea_Euryarchaeota
             Methanosarcina_vacuolata_WP_048120851_Archaea_Euryarchaeota
             Methanolobus_vulcani_WP_091710834_Archaea_Euryarchaeota
             Methanothrix_soehngenii_WP_083804764_Archaea_Euryarchaeota
             Candidatus_Micrarchaeota_archaeon_CG10_PIT85971_Archaea_DPANN
             Candidatus_Diapherotrites_archaeon_CG11_PIN85140_Archaea_DPANN
             Rhodovibrio_salinarum_WP_027289670_alpha
             Magnetospirillum_gryphiswaldense_WP_024081505_alpha
             Pelagibacteraceae_bacterium_WP_083203951_alpha
             Asticcacaulis_biprosthecium_WP_006274725_alpha
             Caulobacteraceae_bacterium_ANP47758_alpha
             Clostridioides_difficile_WP_074104958_Firmicutes_Clostridia
             Asaccharospora_irregularis_WP_073125961_Firmicutes_Clostridia
             Terrisporobacter_glycolicus_WP_018591704_Firmicutes_Clostridia
             Caminicella_sporogenes_WP_072965846_NTRIM_Firmicutes_Clostridia
             Anoxybacillus_flavithermus_WP_064214261_Firmicutes_Bacilli_Bacillales
             Bacillus_subtilis_ppnKA_CTRIM_Firmicutes_Bacilli_Bacillales
             Domibacillus_antri_WP_075397158_Firmicutes_Bacilli_Bacillales
             Listeria_monocytogenes_EGDe_lmo0968_Firmicutes_Bacilli_Bacillales
             Parageobacillus_thermantarcticus_WP_090948242_NTRIM_Firmicutes_Bacilli_Bacillales
             Streptococcus_pneumoniae_2842STDY5753815_CVM64464_Firmicutes_Bacilli_Lactobacillales
             Carnobacterium_divergens_WP_034570378_Firmicutes_Bacilli_Lactobacillales
             Lactobacillus_ruminis_WP_003693569_Firmicutes_Bacilli_Lactobacillales
             Anoxybacillus_flavithermus_WP_064214058_NTRIM_Firmicutes_Bacilli_Bacillales
             Bacillus_subtilis_ppnKB_NTRIM_Firmicutes_Bacilli_Bacillales
             Domibacillus_antri_WP_075398472_NTRIM_Firmicutes_Bacilli_Bacillales
             Listeria_monocytogenes_EGDe_lmo1586_NITRIM_Firmicutes_Bacilli_Bacillales
             Parageobacillus_thermantarcticus_WP_090947646_Firmicutes_Bacilli_Bacillales
             Streptococcus_pneumoniae_2842STDY5753815_CVM36753_NTRIM_Firmicutes
;
end;
begin characters;
       dimensions nchar=728;
       format missing=? gap=- matchchar=. datatype=protein;
       matrix

Homo_sapiens_NADK2_MITOCHONDRIAL
------------------------------------------------------------
------------------------------------------------------------
------------------------------------TCY---RGFLLGSCCRVAGGRAAA
LRGPGAGGPAARPRLGGDGGGRRHLGQGQPRELAGCGSRADGGFRPSR-VVVVAKT-TRY
EFEQQRYRYAELS-EEDL-KQLLAL-KGSSYSGL-LERHHIHT----KNVEHIIDSLRNE
GIE------VRLVK-RREY-DEETVR----WADAVIAAGGDGTMLLAA-SKVLDR--LKP
-VIGVN------------TDP----ERSEGHL-CLPVRYTH--SFP-EAL---QKFYRG-
E---FRW-LWRQR-IRLYLEG-----TGINPVPVDLHEQQLSLNQHNRALNIERAHDERS
EA-SGPQLL-P---VRALNEVFIGESLSSRA--SYYE-I-SVDD-G-P--------WEKQ
-KSSGLNLCTGTGSKAWSFNIN----RVATQ-AVEDVLN---IAKRQGNLSLPLN-RELV
EK-VTNEYNES-LLYSPEEPKILF-SIREPIANR-----VFSSSR-QRC-FSS--K-VCV
RSRC-WDACMV--VDGGTSFEFN--DGAIASMM-----------------I--NKEDELR
TVLLEQ--

Xenopus_tropicalis_NADK2_mito
------------------------------------------------------------
------------------------------------------------------------
------------------------------------LCL---R--LL---CSVCG--AAA
LRVP--------------------LGVSSLRALSGS---AE-GFRPAR-VAVVAKT-TRY
EFEQQRYRSSGLS-EAEL-RDLLAL-KGSSYNGL-LQRYNIHS----ENVEHIVQSLRKE
GTD------VRLVK-RRDY-DEETVR----WADAIISAGGDGTMLLAA-SKVQDR--FKP
-VIGVN------------TDP----ERSEGHL-CLPVRYTW--SFP-EAL---QKLYRG-
E---FRW-QWRQR-IRLYLEG-----TGINLTPVDLHEQQLSLEQHNKAHNSQ--LEQKS
VAVSGPQLL-P---VRALNEVFIGESLSSRA--SYYE-I-SVDD-G-P--------WEKQ
-KSSGLNVCTGTGSKAWSYNIN----KMSSQ-SVEELLN---IVRQHKSLNVSLD-SDVI
QR-VTNAYNDS-LVYNPEEPKMFF-SVREPIANR----VFSSSQQ-RGF----TSK-VCV
RSRC-WDACMV--VDGGTSFEFN--DGAIVSIV-----------------M--DDQDALC
TVLLDD--

Oscarella_carmela_g.66666_mito
------------------------------------------------------------
------------------------------------------------------------
------------------------------------LMLMVRR--LL-------------
LRS---------------------------RLLS--------GFSSVRNVLVVHKS-TRY
EYD--RSLHDALT-EREF-QDILAS-RGSDYTEI-RRRHDAHR----RGLDEIIDFLINH
TLD------ARIKQ-QRDY-SNDDVC----WADVIVSAGGDGTMLLTA-AKIPGR--DKP
-LIGIN------------TDP----QRSQGEL-C--IRRKHGCSIR-DDL---TAIFEG-
H---FRW-RHRQR-IRVSMTN-----HGDISQK--LD--------------------DTA
KEDEDRPVL-------ALNEVFVGESDPSQT--SYLE-M-CVNG-G-P--------RRKQ
-KSSGMVVCTGSGSTAWAYNVG----RVTEN-QVRKVLE---AA----GVSCP-S-SQ-F
LKDVCEEHNRS-LVYDPSDMRMAF-ALRDCITKG----IFAVEEP-YGF----AER-IEV
RSRC-KNAQLV--VDAGWSCPFN--DGA-SASL-----------D-----M--NENQALL
TVELI---

Capsaspora_owczarzaki_XP_004365266.2_NITRIM_mito
------------------------------------------------------------
------------------------------------------------------------
------------------------------------------------------------
-----------------------SQAAQTADSDGKSPSQQQSRGLTLRNVLVVMKL-SRL
EYE--RQSHGNVS-DAEL-AALLRK-RGSDYDGL-LFRHRLHI----ASIERLTSLLAAR
GVR------YTLVS-ADEV-RPSLFRPVSSWLDAVFSAGGDATFLRAA-AHVTDQ---TP
-VIGLN------------TDP----ERSRGFL-C--LK-VH--DPV-DVL---DRLAEG-
N---FSY-LRRQR-IRVRL-------SGE------LS-----------------------
------TMA-V---AFALNEVIIAEADVSNA--AYYE-L-SVDG-S-P--------GEKQ
-KSSGLIVSTGTGSTSWLYNVC----RMNAS-DVTRILE---LA----H--CPQG-RD-P
VH-IAEQFNSA-LVFDPADPRLKF-AVREPIDNG----IFNVTHP-RGF----ANT-LSV
RSRS-IDARLI--LDSAVSIPFT--DGA-VATV-----------E-----M--HDEDALL
TVVMDR--

Arabidopsis_thaliana_NADK3_mito
------------------------------------------------------------
------------------------------------------------------------
------------------------------------------------------------
--------------------------------------------MAIRKLLLLLKPIDPY
PFL--QTEGASLIKNPQV-LQYLES--RC---KV-------HK----NAIKFCQEILSKK
PVE------WKPIS-RNDLSHP--IR----DVDMVITVGGDGTLLHAS-HFIDDS---VP
-VLGVNSDPTQAHEVEE-LSDQFDASRSTGHL-C-AAT-VE--NFE-QVL---DDILFG-
R---VVP-AKVSR-ISLKL-------NSETL----LS-----------------------
------H---------ALNDILIAQPCPAAVSRFSFK-IKNKDGASSPK-------TVNC
-RSSGLRICTAAGSTAAMQSAGGFVMPMLSR-DL-QFMV---RE----PI-SPGS-TASL
MH--------S--TF-KPDQFMDV-NW--YSDHG----TIYIDGCQVQHSVQLGDT-IEI
SSDA--PV--L---------NVF----L-SHGI--------------------SQ-----
--------

Klebsormidium_nitens_GAQ88637_streptophyte_mito
------------------------------------------------------------
------------------------------------------------------------
------------------------------------------------------------
-----------------------------------------MAAAFRR-LLVVAKR-SA-
-----YEVYVGMHGDAHL-KALLQEKSQVVH-NL-LDRHTVHQ----KTLQECEALLTK-
----------WKVP-YDIV-QRDCLPEKIEDVDLVLTIGGDGTLLETS-HHLDER---IP
-VLGVNSDPTSQEEVDANLGE-YDASRSTGHL-C-AAT-AS--SLE-EVL---TDVFEE-
R---HRPVNVR-R-IKLSV-------DGRE-----FP-----------------------
--------I-P-----ALNDVLAAHPNPAAV--TRCS-F-WVEG-A-PSCSTSSASPTVY
CRSSGLRVCTAIGSTGAMKSAGG---FVMHP-LA-TALQYQ-IRE---PI-EPHS----S
QR----GLMHG-SIL-DGDS-LKV-RW--GTRQG----KAYIDGSHLQVDLKLGEE-LTF
SNGA--P-----QLQ------WF--RP--KDNA--------------------RT-----
--------

Thalassiosira_pseudonana_XP_002296701_stramenopiles_mito
------------------------------------------------------------
------------------------------------------------------------
------------------------------------------------------------
-------------------------------------------------MCITHDP-SQR
A----TPHQLKLRGQAPKALRWPRLESRY---QS-------HK----ACVESLLSILQAN
NVA------FSCVN-RVEL-DRQHLA----DVDLMIAVGGDGTVLSAA-HFLDHG--TIP
-LLGINSDPISEEDKYDEFNQ----SLSHGAL-C-AIT-AI--DMK-EKV---PQVLFG-
G---GKL-TQRAR-IQCVVKSTFS--ETRL-----VP-----------------------
----------------ALNDLLIANPKPQPLPRSQYGTITRFGG-R-PFDVTNS--LNVW
--SSGMWVSTATGSSAAMAAAGG--MPMCSP-DL-QYLIREHMI----EN-SPNK-D--E
VK----DLDNG--IL-HKGQHLHL-RW--NSQKG----RIFIDGSHLMHNLELGDE-ILI
DPEA-PPL------------ALY--SR-----------------------W--D------
--------

Phaeodactylum_tricornutum_XP_002178684_stramenopiles_mito
------------------------------------------------------------
------------------------------------------------------------
------------------------------------------------------------
--------------------------------------------LESR-----YKA----
-----HKQCVS-----HL-LAILRQ-HQV---NF-------------SCVNRV-ELDRQ-
-----------HLA----------------DVDLVVAVGGDGTVLSSA-HFLDHG--TIP
-LLGINSDPNVKPEDIKVVHKKSDERRSHGAL-C-MCT-AL--DME-DGL---AQVLYG-
G--GY-L-QARTR-IRCKVKSTFS--ETRL-----VP-----------------------
----------------ALNDLLIANPSPAAV--SRFR-LGWMNL-N-S--------LNVW
--SSGMWLSTSTGSTAAMAAAGGQPMPLASE-DI-QYLIREHMI-EGGNV-DGHD----L
DN--------G-MI--RTEEKMHV-RW--NSQKG----RIFIDGSHLMHNLELGDE-ILI
DGRA-PPL------------------KL----F---------------------------
--------

Homo_sapiens_NADK_CYTOPLASMIC
MEQEKMTMNKEL-----------SP--DAAAYC------------------CSACH----
--GDETWSYNHPIRGRAKSRSLSASPALGSTKEF---RRTR-SLH------GPCPVTTFG
PKACVLQN-PQ-------------------------------------------TI----
-M-------------HIQD----------PASQRLT-----WNKSPKS-VLVIKKM-R--
-----DASLLQPF-K-EL-CTHLMEE-NM---IV-YV----EK----KVLEDP-AIASDE
SFG-AVKKKFCTFR--EDY-DD--ISN---QIDFIICLGGDGTLLYAS-SLFQGS--VPP
-VMAFH------------LGS-------LGFL-T-PFS-FE--NFQ-SQV---TQVIEG-
N---AAV-VLRSR-LKVRVVKEL---RGKKTA---VH----------NGLGENGSQAAGL
DMDVGKQAM-Q---YQVLNEVVIDRGPSSYL--SNVD-V-YLDG-H-L--------ITTV
-QGDGVIVSTPTGSTAYAAAAGA---SMIHP-NV-PAIM---IT----PI-CPHS-L--S
FR--------P-IVV-PAGVELKI-ML--SPEARNTA-WVSFDGR-KRQEIRHGDS-ISI
TTSC-YPLPSI-CVR-DPVSDWF--ESL-AQCL-----------H-----W--NVRKKQA
HFEEEEEE

Xenopus_tropicalis_NADK_cyto
RSQGKVC-NKDK-----------SESIEETHF-------------------FAACD----
--CEEDFTRGKPIRGRTKSRSLSASPAPGSTKEF---RRTR-SMH------GPCPVTTFG
PKACMLQN-PK-------------------------------------------AI----
-M-------------HIQD----------PASQLLT-----WNKPPKS-VLVIKKV-R--
-----DASLLKPF-K-EL-CVFLTEEKNM---IV-YV----EK----KVLEDP-AIANDE
NFG-PVKKKFCTFR--EDY-DD--ISN---QIDFIICLGGDGTLLYAS-SLFQDS--VPP
-VMAFH------------LGS-------LGFL-T-PFN-FD--NFQ-TQV---TQVIEG-
N---AAL-VLRSR-LKVKVSKEH---KEKKTV---LQ----------NGVEENGLIVKSE
KEPIKQTKY-Q-----VLNEVVVDRGPSSYL--SNVD-V-FLDG-H-L--------ITTV
-QGDGVIVSTPTGSTAYAAAAGA---SMIHP-NV-PAIM---IT----PI-CPHS-L--S
FR--------P-IVV-PAGVELKI-ML--SPDARNTA-WVSFDGR-KRQEISHGDS-ISI
TTSC-YPVPSI-CFR-DPVNDWF--DSL-AECL-----------H-----W--NVRKKQN
HFTEEEEE

Oscarella_carmela_g.176965_g.177026_cyto
MSEE----N----------------------------------------------D----
--VE--------IRA-ARE-SIAA----------------R-TLQ---------PTDRFG
PKACLLEAVPK-------------------------------------------GREE--
-MSHGRP--------HVIE----------SCLRRVTDYHLCWTIAPTT-VLVIKKF-R--
-----DVTVTRCF-K-TL-ITWLHNEKHM---TV-YV----ES----SVLEEE-ELADDE
NFA-EHCERLNTWS--DGE-ED--LKD---KIDFIICLGGDGTLLYAS-TLFPSS--APP
-LIGFH------------LGS-------LGFL-T-PFP-FQ--KSK-EAI---STVIDG-
A---AKL-TLRLR-LHCKVQKASKSIDKRV-----LQ-----------------------
------PDS-------VLNELVIDRGPSPYL--SNLH-V-YCND-N-L--------VTVV
-QGDGLIVATPTGSTAYAAAAGS---SMVHP-SV-PAII---LA----PI-CPHS-L--S
FR--------P-IVV-PSGVDIRI-SV--SEDSR-HTAWASFDGR-NRREIKQGES-VLV
TTSK-WCLPCV--TDGDHLSDWF--RSL-SQCL-----------N-----W--NYRLQQK
GFDGRASS

Capsaspora_owczarski_CAOG_004754_KJE94057_CTRIM_cyto
PTSTLTATEASS-----------SPR-----------------------------A----
--ADATTTTTPTAHDALASPSLSPSSSSEDADQL---SSLPLTHH------SSASSSTVA
SAGASPNPQPR-------------------------------------------NIRQEH
HMIAKSK--------FLRE----------HA-KALHSTPLEWIAPPTT-VFVIKKF-R--
-----DRAVTERL-K-EI-TTWLVAEKQL---TV-FV----ES----SVLQED-ALVNDV
TYAHSILPKLQNLD-VSTI-GT--LAD---QIDFIICLGGDGTILYAS-SLFQGR--CPP
-VMSFH------------MGS-------LGFL-M-PFD-VR--NFK-ERI---ECVLLG-
K---CLV-TMRMR-LECEVIRSK---NNQRASM--LP-----------------------
------HVF-H-----ALNEIVIDRGPSPFL--GDLQ-V-FCDG-K-H--------ITSV
-QGDGLIVATPTGSTAYSVSAGG---SMVHP-NV-PAML---LT----PI-CPHT-L--S
FR--------P-ILV-PDTVELRL-LV--SLTSRNSA-WISLDGR-NPQELKQGDG-LRI
VSSP-WPVPTINRVD--QSTDWF--RSL-SQCL-----------N-----W--NVRQKQL
PFNEESRY

Arabidopsis_thaliana_NADK1_CYTOPLASMIC
MSSTYKLNHTDSFANGDAKSLLPNPENGFTHLTSLAQSEKAVQELLLQQTPMQATDDHLV
EFSEALRTVAKALRGAAEGKALAQAEAAEWKRRYELERSKNVELQHKELSNGVCADESNG
QRMEHLAKSPRLYAQEISSNGMETICSHEVLQDGGFNSF-------------NNKLKRKA
SFKLSWGCKGMANDQHKKEIVSFERGNISTAERSSKQISLTWESDPQT-VLIITKP-N--
------STSVRVL-SVDM-VRWLRTQKGL---NI-YV----EP----RVKEELLSESSS-
---------FNFVQTWEDDKEISLLHT---KVDLLITLGGDGTVLWAA-SMFKGP--VPP
-IVPFS------------MGS-------LGFM-T-PFH-SE--QYR-DCL---EAILKG-
P---ISI-TLRHR-LQCHIIR-----DKATHEY--EPE----------------------
------ETM-L-----VLNEVTIDRGISSYL--TNLE-C-YCDN-S-F--------VTCV
-QGDGLILSTTSGSTAYSLAAGG---SMVHP-QV-PGIL---FT----PI-CPHS-L--S
FR--------P-LIL-PEHVTVRV-QV--PFNSRSSA-WVSFDGK-DRKQLEAGDA-LVC
SMAP-WPVSTACQVE--STNDFL--RSI-HDGL-----------H-----W--NLRKTQS
ADGP----

Klebsormidium_nitens_GAQ87711_streptophyte_cyto
DQQAAFPARQSSEVQMAGFEQLPKDTEGSSAFAALETLAKVLQEAAEKQARAEAEVVEWR
ARYEREWRRAVAAEERLTKPDAQPANSEPATPSSPPRGGDSRPVPSPCSCYDSDICGRRV
LRSGIAGERDRTTNGDAYNDGQPTGATWRHVDSGQQKEDAETRRELRDGDKEGLPRKAHF
KLAWRSADGVETTHRHRHEIVSYERGNISNMARSNKQVALIWESPPQA-VLIVRKP-N--
-----SPRVSKMV-K-EV-VTWLTGVKHL---TV-VL----EPPAYRELLEE--GGPSER
---------VETWQ-EED--ELLYLHQ---RVDLVVTLGGDGTVLWAS-SLFKGP--VPP
-VVSFA------------MGS-------LGFL-T-PFP-IE--RYQ-ECL---SSLLKG-
P---IYL-TLRNR-IQCRILK-----NSANETH--LHEGRE-------------------
------PSF-E---RLVLNEVAIDRGMSSFL--TNLE-C-YCDG-D-F--------MTTV
-QGDGLIVSTPSGSTAYSLSAGG---SMVHP-QV-PGIL---FT----PI-CPHS-L--S
FR--------P-LIL-PEYVCLQV-QV--PFETRGQA-WASFDGR-DRRQLCPGDS-LVL
EMSH-WPVPAACRED--PTQDFL--NSA-RENL-----------H-----W--NLRKMQE
--------

Thalassiosira_pseudonana_XP_002291199_stramenopiles_cyto
------------------------------------------------------------
------------------------------------------------------------
------------------------------------------------------------
------------------------------------------------------------
------------------------------------------------------------
--------------------------------DLIVTLGGDGLLMYAA-HVFSGP--VPP
-ILPVA------------GGS-------MGFL-T-PFA-RE--EMF-DAILISLALAFG-
RNNQICI-SMRMR-LDCRIFGS----DGT------LK-----------------------
------SRY-N-----VLNEVVIDRGSSPYL--ASLE-C-FCDD-V-H--------LTTV
-QADGIIFSTPTGSTAYSMAAGG---SVVHP-AV-PAIL---VT----PI-CPHV-L--S
FR--------S-MVF-PDHVVLRC-YV--PSDARSTA-CVYFDGK-HRTELNRGDS-VQI
EMSA-HPVPTINRAD--HSSDWL--SSL-KRNF-----------N-----F--NTRVRQN
PLR-----

Phaeodactylum_tricornutum_XP_002180250_stramenopiles_cyto
------------------------------------------------------------
------------------------------------------------------------
------------------------------------------------------------
------------------------------------------------------------
----------------EH--------EAF-------------------------------
-------------------------------PDLICTIGGDGLLMHAA-MLFQGP--IPP
-ILAVA------------GGS-------LGFL-T-PFS-KE--EMV-DAI----RV----
R---ICL-SIRMR-LECRIL------NGQGA----VR-----------------------
------ARY-N-----VLNEVVIDRGSSPYL--AALE-C-FCDD-V-H--------LTTV
-QADGIIFATPTGSTAYSMAAGG---SVVHP-AV-PAIL---VT----PI-CPHV-L--S
FR--------S-MVF-PDHVVLRC-YV--PDDARAEA-SVAFDGK-HRQELHRGDS-VQI
QMSA-YPVPTINRMD--HSSDWL--GSL-KQNF-----------N-----F--NTRPRQR
PL------

Gallionellales_bacterium_OGS93157_beta
------------------------------------------------------------
------------------------------------------------------------
------------------------------------------------------------
-----------------------------------------------N-VALIGKH-K--
-----APEIAGPL-L-SL-AAFLSS-RGL---NV-VV----DS----LTAEQVKDSP---
---------YPAMS-LNE------MAN---VVDLAIVIGGDGTMLNIA-RTLSPY--QVP
-LVGVN------------QGR-------LGFL-T-DLT-LE--NMQ-DSM---EAMLDG-
K---FVT-EQRLL-LSARVLR-----NDVE-----IS-----------------------
------SGL-------AFNEVVVHRSNISSM--IEFE-V-RIDG-E-Y--------LYNQ
-RADGLIVSSPTGSTAYALSAGG---PILHP-SL-DVLE---LV----PV-CPHT-L--S
NR--------P-IVV-KSSSVLEI-LM---HRTS-DI-HVRYDSH-TSCDLQLHDK-IIV
TRHP-EAACLL-H-P--VGHSYY--HTL-REKL----------------LW--NQTL---
--------

Sulfuricella_denitrificans_WP_009206302_beta
------------------------------------------------------------
------------------------------------------------------------
------------------------------------------------------------
-----------------------------------------------T-IALIGKY-N--
-----SPEIGDSL-L-RL-AKFLVE-QEH---TV-LL----ER----QTAEST-GVTD--
---------YPLAD-LEQ------IGE---QADLAVVLGGDGTMLNIA-RSLYTF--GVP
-LVGIN------------QGR-------LGFL-T-DVS-VD--TML-ETM---AEILAG-
D---YLS-EARFL-LNVTIRR-----QGEN-----VY-----------------------
------E-A-C-----AFNDAVVSKGATARL--IELE-I-FVDG-Q-F--------VYSQ
-RSDGMIISTPTGSTAYALSSGG---PILHP-TL-EAVV---LV----PI-CPHT-L--S
NR--------P-IAV-NSESTIEL-LLL-HADDA----RVHFDGQ-RHFDLKENDW-VIV
RRSK-QMVRLL-H-P--FGHSYY--DML-RQKL-----------H-----W--GEKL---
--------

Formivibrio_citricus_WP_091190988_beta
------------------------------------------------------------
------------------------------------------------------------
------------------------------------------------------------
-----------------------------------------------T-IAIVGRP-A--
-----TPALGEPM-H-RL-VSMLSS-SGV---RV-LV----EE----SAAQEH-DVTA--
---------CQAVS-QEN------IGK---LADLVIVLGGDGVMLGAA-RMVAPY--HVP
-VVGVN------------MGR-------LGFL-T-DLS-VS--EME-AQV---EAILKG-
A---FNP-EDRIM-LEARVMR-----EGRE-----ID-----------------------
------RQL-------AFNDVVMSRGSCGSM--IEFE-Q-FING-K-F--------VCRQ
-RADGIIVSTPTGSTAYALASGG---PILHP-SL-PAIA---LV----PI-CPQS-L--S
NR--------P-IVV-TDSCRVEL-VL---TGAR-DVVHVFYDNQ-SECRLQEQDR-LVI
RRFR-NTLRIL-HPH---SYHYY--DTL-REKL-----------R-----W--SAQPQLL
--------

Eikenella_corrodens_WP_049259188_beta
------------------------------------------------------------
------------------------------------------------------------
------------------------------------------------------------
-----------------------------------------------R-IGIVTRP-N--
-----TPQLGETL-S-EL-VAFFLE-NSI---EV-LL----DE----ECGNDLSANPLAE
N--------CRRVA-KED------MGT---CCDLVLVLGGDGTFLSVA-RQLAPY--RIP
-IMGVH------------LGH-------LGFL-T-QVP-RQ--NMI-ADI---SRMLAG-
Q---YLP-EERIM-LECTVQRH----DESD-----CT-----------------------
------A-L-------ALNEVVISRGGLGQM--IEFE-V-FINQ-E-F--------VYTQ
-RSDGLIVSTPTGSTAYALAAGG---PILQS-TL-RALT---LV----PI-CPQS-M--T
NR--------P-IVV-PDSCEIEI-LIT-KADNA----RVHCDGQ-SHIDLHSMNR-LTI
RRYR-NTLRVL-HPT---NYQYY--KTL-RQKL-----------H-----W--GEQLV--
--------

Methylobacillus_rhizosphaerae_WP_089376003_beta
------------------------------------------------------------
------------------------------------------------------------
------------------------------------------------------------
-----------------------------------------------T-VALIGKY-M--
-----NPETRDQI-L-AL-ARFLAE-RQI---GV-FV----EE----KTAQHS-SIKG--
---------YTTLQ-MNA------IGA---YADLAIVLGGDGTMLTVA-RALLDY--KIP
-LVGVN------------RGR-------FGFL-T-DIN-SD--HML-DSV---AGILDG-
K---YDT-EQRIL-LEACIVR-----AGQT-----VG-----------------------
------QGY-------ALNDVVINKNGLARL--IELE-I-HVDG-H-F--------VQKQ
-RSDGLIVATPTGTTAYSLSAGG---PILHP-ML-DAIA---LV----PI-CPHT-L--S
NR--------P-IAI-GSASEVVV-EV---VHAE-DA-SVHLDGQ-MKMALQPGDR-VQI
KCAK-NKITLL-HPP---GHNHF--DVL-REKL-----------H-----W--G------
--------

Escherichia_coli_gamma
------------------------------------------------------------
------------------------------------------------------------
------------------------------------------------------------
-----------------------------------------------C-IGIVGHP-R--
-----HPTALTTH-E-ML-YRWLCT-KGY---EV-IV----EQ----QIAHEL-QLKNV-
---------K-TGT-LAE------IGQ---LADLAVVVGGDGNMLGAA-RTLARY--DIK
-VIGIN------------RGN-------LGFL-T-DLD-PD--NAQ-QQL---ADVLEG-
H---YIS-EKRFL-LEAQVCQQ----DCQKR----IS-----------------------
------T---------AINEVVLHPGKVAHM--IEFE-V-YIDE-I-FA-------FSQ-
-RSDGLIISTPTGSTAYSLSAGG---PILTP-SL-DAIT---LV----PM-FPHT-L--S
AR--------P-LVI-NSSSTIRL-RF---SHRRNDL-EISCDSQ-IALPIQEGED-VLI
RRCD-YHLNLI-HPK---DYSYF--NTL-STKL-----------G-----W--SKKLF--
--------

Vibrio_cholerae_VC_0853_gamma
------------------------------------------------------------
------------------------------------------------------------
------------------------------------------------------------
-----------------------------------------------V-LAIIGKP-R--
-----DQQAIQTH-K-EI-YHWLRS-LGY---TV-FI----DD----RLREILTDLPTE-
---------H-FAS-LIE------LGK---KADLAIVVGGDGNMLGAA-RVLSRF--DIS
-VIGVN------------RGN-------LGFL-T-DLN-PE--DFQ-QRL---QEVLDG-
H---YLQ-ETRFL-LEAEIHR-----HGQ------VK-----------------------
------SHN-A-----ALNEAVLHPGKIAHM--IEFE-V-YIDD-N-F--------AFSQ
-RSDGLIVSTPTGSTAYSLSGGG---PILSP-SL-NAIT---LV----PM-FPHT-L--S
CR--------P-LVV-GGNQRIKL-VV--SPENRGTQ-EVSCDGQ-VSLPVSPGDE-IHI
YQSP-NVLKLI-HPQ---DYSYY--HVL-RTKL-----------G-----W--SSKLF--
--------

Photobacterium_indicum_WP_107255008_gamma
------------------------------------------------------------
------------------------------------------------------------
------------------------------------------------------------
-----------------------------------------------T-IALIGKP-R--
-----NPDALQTH-K-TL-FDWLTG-KGY---DV-LV----DH----RLANDL-DVPQD-
----------CLCD-LLT------IGD---KANLAIVVGGDGNMLGAA-RVLSRF--DIA
-VIGVN------------RGN-------LGFL-T-DLD-PE--SFK-EEL---TRVLEG-
E---FVT-ERRFL-LEAEVHR-----HGQ------IK-----------------------
------SRN-A-----ALNEAVLHPDKIAHM--IEFE-V-YIDD-N-F--------AFSQ
-RSDGLIIATPTGSTAYSLSGGG---PILSP-SL-NAIA---LV----PM-FPHT-L--S
SR--------P-LVV-DGDRCIKL-LV--SPDNGSTL-EVSCDGQ-VSLPVSPGDE-VHI
YQSP-EQLQLI-HPK---NYNYY--GVL-RAKL-----------G-----W--SSKLF--
--------

Deltaproteobacteria_bacterium_HGW_PKN12252_delta
------------------------------------------------------------
------------------------------------------------------------
------------------------------------------------------------
-----------------------------------------------R-VALYAKK-N--
-----HPHASIFA-A-EV-MNWLLS-RGL---EV-LL----EE----DLAKSL-SIRRD-
-----------YVD--SD------IPE---RADLVIILGGDGTLISVA-RHLGDR--EKP
-ILAVN------------LGS-------LGFL-T-EIT-KD--ETF-ATL---ERVLAG-
D---YEL-SRRMK-LDCVVLR-----DGIQ-----VG-----------------------
------H-Y-S-----VLNDVVINKGALARI--IDME-A-MVDG-H-Y--------LTTF
-KADGLIVATPTGSTAYNLAAGG---PIIDP-QV-NSLV---IT----PI-CPHT-L--T
NR--------P-LIV-PGDAVIRL-HV--TFDDQ-MV-HLTADGQ-VGMQLQLGDI-IEL
QQSAVHTL-LI-KSP---TKDYF--EVL-RAKL-----------R-----W--GER----
--------

Geoalkalibacter_subterraneus_WP_040199396_delta
------------------------------------------------------------
------------------------------------------------------------
------------------------------------------------------------
-----------------------------------------------R-VGLYAKK-H--
-----HPDAVGFG-R-EV-MNWLLA-RNI---EV-ML----EE----DLASAL-GVTRD-
-----------YVD--DE------IPE---RSDLIIVLGGDGTLISVA-RHVGAR--MKP
-ILGVN------------LGS-------LGFL-T-EIT-QD--ETF-TTL---ERVVKG-
D---FEV-SGRLM-LDAVVRR-----DGNE-----IA-----------------------
------R-Y-S-----VLNDAVINKGALARI--IDME-A-WVDQ-D-Y--------LTTF
-KADGLIIATPTGSTAYNLAAGG---PIIYP-GL-NCLV---IS----PI-CPHM-L--T
NR--------P-VIV-SSKSVIRI-EV--KFQDQ-HV-VLTADGQ-VGMPLRGGDV-VEL
RRSQ-TRTMLV-KSP---SKNYF--EVL-RAKL-----------R-----W--GER----
--------

Pelobacter_acetylenicus_WP_072287119_delta
------------------------------------------------------------
------------------------------------------------------------
------------------------------------------------------------
-----------------------------------------------R-IGVYAKY-N--
-----HPDAVMLA-R-DV-VCWLRG-RGL---EV-FL----EK----NLACNMAGQEPG-
---------Y---D-RAA------IPA---MVDLIVVLGGDGTLISVA-RKVCGR--DVP
-ILGVN------------LGS-------LGFL-T-EIT-RG--ELY-LSL---EKVLKG-
E---YTL-SERMM-LNAVVLR-----DGIE-----AG-----------------------
------S-F-C-----VLNDIVINKGAIARI--IDME-V-SVDS-A-Y--------LTTF
-KADGLIIATPTGSTAYNLSAGG---PIISP-GL-HCLV---VT----PI-CPHM-L--A
NR--------P-LIV-ADTACIRI-EM--KFRDQ-DV-VLTADGQ-VGMALEAGDV-VEI
RRAG-RSTRLI-KSP---SKDYF--EVL-RTKL-----------G-----W--GER----
--------

Sulfurimonas_denitrificans_WP_011372715_epsilon
------------------------------------------------------------
------------------------------------------------------------
------------------------------------------------------------
-----------------------------------------------K-VGVILRP-S--
-----SPQLKSGY-E-KL-EKIFSS-YSI---EV-LI----ED----KSAKMI-GASGA-
-------------S-FKK------ICN---ECDFLVSFGGDGTLISTV-RKSFDY--DIP
-ILGIH------------AGN-------LGFL-A-DLS-LD--ELD-SFV---EKITQN-
R---YKI-DERAV-LEATVIK-----NEKE-----I------------------------
------KMY-------AFNDVVLTRTRVSNM--IHIE-T-LVNS-R-S--------FNTY
-YGDGVVVSTPTGSTAYNLSAGG---PVLFP-MS-NVFA---LT----PI-CPHS-L--T
QR--------P-VVL-PGKFTIEM-K---TSEER--A-LIIIDGQ-DVHELELGES-VHI
KLAT-KTVKLM-HKE---EYNYF--DVL-KEKL-----------R-----W--GE-----
--------

Arcobacter_sp._PLY10525_epsilon
------------------------------------------------------------
------------------------------------------------------------
------------------------------------------------------------
-----------------------------------------------K-AGFILKP-D--
-----SPEIKDEY-N-II-KNHFLR-ANI---EV-AL----EK----NSANMI-GEKGG-
------------VE-LDE------LSE---NSDFLVSIGGDGTLISVV-RRSFKH--HIP
-VLGIH------------QGT-------LGFL-T-DIR-LS--EVE-NFL---ALMFEH-
K---YRI-DHRMM-IKGCA-------KEQN------------------------------
--------F-V-----AFNDIVISRKSMSSM--ISLD-A-KIDG-K-H--------FNSY
-YGDGVIISTPTGSTAYNLSVGG---PVVFP-LT-EAFI---VT----PI-APHS-L--T
QR--------P-LVL-PADFKIEF-TI--TDNQG--A-LVIIDGQ-DTYEINENES-IKI
EISD-NKAKLIHRCQ----RNYF--EVL-NEKL-----------R-----W--GN-----
--------

Sulfuricurvum_sp._OHD77037_epsilon
------------------------------------------------------------
------------------------------------------------------------
------------------------------------------------------------
-----------------------------------------------R-VGMLLRP-S--
-----TPELKEMF-F-EA-KRIFES-RGI---EV-II----DN----ISGGMI-DVMGQ-
-------------P-FDM------MCQ---NCDFLVTIGGDGTLISAV-RRSYRY--QLP
-VLGIH------------AGK-------LGFL-A-DLD-FA--ELE-SFV---DKMIEG-
E---YRI-DQRAV-LQATIVTP----NGES------------------------------
------QIF-------AFNDIVLTRPSIAKM--ISLE-T-YVDG-R-S--------FNTY
-YGDGVVVSTPTGSTAYNLSAGG---PVLFP-LT-QVFA---LT----PI-CPHS-L--T
QR--------P-VVL-PGHFEIEM-K---TPDAS--A-LVIVDGQ-DLVEISDCDT-VHI
KLAS-GAAHLI-HRK---EFNYF--EVL-KEKL-----------G-----W--GN-----
--------

Campylobacterales_bacterium_OYZ35750_epsilon
------------------------------------------------------------
------------------------------------------------------------
------------------------------------------------------------
-----------------------------------------------R-VGIVLRP-S--
-----TPELKDMF-L-EA-KRVFES-RSI---EV-SI----DH----VSGGMI-DVMGQ-
-------------P-FDH------MCR---NSDFLVTIGGDGTLISAV-RRSYEY--QIP
-VLGIH------------AGK-------LGFL-A-DLD-FG--ELE-SFI---DDLLAG-
D---YRI-DKRAM-LEATITTQ----HGESK----VV-----------------------
----------------AFNDIVLTRPSISKM--IRLE-T-YVDG-R-N--------FNTY
-YGDGVVISTPTGSTAYNLSAGG---PVLFP-LT-QVFA---LT----PI-CPHS-L--T
QR--------P-VVL-PGHFEIEV-K---TSDSS--A-LVIVDGQ-DMVEISDKDT-VHI
KLAD-GGAHLI-HRK---EFNYF--EVL-KEKL-----------G-----W--GN-----
--------

Acetonema_longum_WP_004095922_Negativicutes_Selenomonadales
------------------------------------------------------------
------------------------------------------------------------
------------------------------------------------------------
----------------------------------------------MR-IGLFPNT-G--
-----KPGVEKVL-A-QI-IAHLKE-KKI---EF-FL----PE----ESADRL-GMAE--
-----------YAGSWAD------IKQ---AIGIGITLGGDGTILHVA-RDLAAV--GIP
-VCGIN------------MGH-------LGFL-T-TIE-LS--ETL-AAL---DRILQG-
D---YWI-EERLM-LEASVLS-----DGKIRQ---VT-----------------------
------T---------ALNDVVITHGRISRL--IRLN-V-AINH-E-L--------VARY
-PADGLIIATPTGSTGYSLSAGG---PIVNS-GL-EAIL---IT----PI-CPHT-L--Y
SR--------S-LLI-TADETVQV-DM--APSQH-DI-TLTIDGQ-LACELWPEDV-ITV
GKSP-FKAKFV-RFN---DRSFY--QTL-QRKL--------------------RRGDIEG
--------

Megasphaera_elsdenii_WP_014015969_Negativicutes_Veillonellales
------------------------------------------------------------
------------------------------------------------------------
------------------------------------------------------------
----------------------------------------------MR-IGIFPNL-V--
-----KRESAAIV-Q-QM-IKICEK-YGI---EY-YLPAYVSE-----------SRQPA-
---------YQRIG-AEHLRPRMTIYS---TIDVAMVLGGDGTILKMA-KQFAEA--DIP
-VCGIN------------LGS-------LGFL-Y-EVE-TK--NLE-KRM---EDILAG-
R---YFL-EERMM-LHSELCYE----DGLVQS---LP-----------------------
------D---------ALNDIVIGHGNVGKL--IRID-L-SING-H-F--------IQQY
-PGDGLIVATATGSTGYTFSSGG---PIVAP-SV-PCIM---VT----PI-CPH--L--L
LK-------VP-LVL-RDDDQVSV-TV---ANSRNSV-RVSVDGM-MDQELMRNMT-LQV
RKSD-HVLKII-RFN---KNYFY--SNL-FTKM-----------------M--GND----
--------

Veillonella_tobetsuensis_WP_059362494_Negativicutes_Veillonellales
------------------------------------------------------------
------------------------------------------------------------
------------------------------------------------------------
----------------------------------------------MR-IGFFPNM-G--
-----KSTIMAVL---KMAAHICRE-EQI---EV-YLP---DDLERPDTYKVL-QIPKD-
----------HVLP-RPEI-----FK----HIDVAFSFGGDGTIIHLA-RQIFSY--NIP
-VCGIN------------LGE-------LGFL-N-QIE-VH--QLQ-SHI---KRVAQG-
D---YTI-EKRGH-LHACIDRE----DGSKEEL--VP-----------------------
----------------IINEVVITRAEPAKM--ARIN-L-AVNN-Q-H--------TQMY
-PSDGLIISSATGSTGYNLSAGG---PIMKP-DN-RSII---IT----PV-APH-----L
IQ------GIS-MVL-EEHDTIQV-TM--PEREP-KL-HICIDGT-FDYSFTNKET-LHI
SSNPVYCL-FV-RFK---DQCFF--GTL-FKKL--------------------ASRRDEL
L-------

Microcystis_aeruginosa_WP_061430607_cyano
------------------------------------------------------------
------------------------------------------------------------
------------------------------------------------------------
-----------------------------------------------K-IGIIYND-I--
-----KPIACKTA-H-QI-QDQLLS-LGC---QV-FM----AT----GSGGLLGHSKPSR
P--------VCFTP-IDQL-VPPHFDQ---DLSFAIVLGGDGTVLSAA-RQLATL--NLP
-LLTVN------------TGH-------MGFL-T-EIY-LN--QLE-PAL---ELVLEG-
N---YTI-ENRSM-ITVRLFR-----EDT------LL-----------------------
--------WE----ALSLNEVVVHREPLTSM--CHFE-I-QIGE-H-A--------PVDI
-AADGVILSTPTGSTAYALSAGG---PVITP-DV-PVLQ---LA----PI-CPHS-L--A
SR--------S-LVF-SDKETVNI-FP--ATANR--M-VMVVDGN-GGSYILPEDR-INV
QKSP-HQVHFI-RLQ---STEFF--RIL-REKL-----------G-----W--GLPHIAK
PTSVELP-

Pleurocapsa_minor_WP_015144585_cyano
------------------------------------------------------------
------------------------------------------------------------
------------------------------------------------------------
-----------------------------------------------K-AGIIYND-E--
-----KPIATRVA-A-EL-RDKLKS-RGW---EI-VM----ET----GRGGLLGYSKPNR
P--------VCHTR-IEQL-VPPHFDE---NLSFAIVLGGDGTVLAAF-RQLAPC--GIP
-LLTIN------------TGH-------MGFL-T-ETY-VN--HLP-QAI---EKLLQH-
D---YEI-EARSM-LTVQLFR-----EDN------LL-----------------------
--------WEA---L-CLNEMVVHREPLTSM--CHFE-I-QI-G-R-HA-------AVDI
-AADGVIVSTPTGSTAYSLSAGG---PVVTP-DV-PVMQ---LA----PI-CPHS-L--A
SR--------A-LVF-SDTETVNI-FP--ATPNR--M-VMVVDGN-AGCYVLPEDR-IHI
EKSP-YTARFI-RLQ---PPEFF--RIL-REKL-----------G-----W--GLPHIAK
PTSVELP-

Leptolyngbya_ohadii_WP_088892783_cyano
------------------------------------------------------------
------------------------------------------------------------
------------------------------------------------------------
-----------------------------------------------K-AGIIYND-T--
-----KPIACRIA-Q-EL-TDKLTA-LGW---EV-LA----TT----GQGGILGYSKPGR
P--------VCHTP-ITQL-TPPGFDE---DMKFAIVLGGDGTVLAAF-RQVAPQ--QIP
-LLTVN------------TGH-------MGFL-T-ETY-LN--YLP-QAI---DAVVEG-
K---YEV-ESRSM-LTVQVWR-----EGG------LM-----------------------
--------WEA---L-CLNEMVLHREPLTSM--CHFE-I-EI-G-R-HA-------PVDI
-AADGIIISTPTGSTAYSLSAGG---PVITP-GV-PVLQ---LV----PI-CPHS-L--A
SR--------A-LVF-SNTEPVTI-----YAANRDPL-VMVVDGN-AGCCVLPEDH-VRV
LRSP-YAARFI-RLR---PNEFF--HVL-REKL-----------G-----W--GLPHVAK
PTSVELP-

Crinalium_epipsammum_WP_015203684_cyano
------------------------------------------------------------
------------------------------------------------------------
------------------------------------------------------------
-----------------------------------------------K-AGIIYND-V--
-----KPIACRIA-T-EL-RDKLKS-CGW---DV-CM----AT----GEGGILGYSQPDR
P--------VCHTA-IESL-APPGFDA---DMSFAIVLGGDGTVLAAF-RQVAPC--GIP
-LLTVN------------TGH-------MGFL-T-EVY-LN--ELS-KAI---ASVVAG-
E---YEV-EERAM-LSVKLVR-----DDY------ML-----------------------
--------WEA---L-CLNEMVIHREPLTSM--CHFE-V-VV-G-R-HA-------MVDI
-AADGIIVSTPTGSTAYSLSAGG---PVVAP-GV-AALQ---LV----PI-CPHS-L--A
SR--------A-LVF-ADTEPVTI-YP--AITNR--L-VMVVDGN-AGCYVLPEDQ-VHL
ERSR-YNARFI-RLQ---SPEFF--KIL-REKL-----------G-----W--GLPHIAK
PTSVELP-

Actinomyces_massiliensis_WP_008732567_NTRIM_Actinobacteria
------------------------------------------------------------
------------------------------------------------------------
------------------------------------------------------------
--------------------------------------------PVPR-----HRK-A--
-----APTATAVM---RA-KAALRA-HGV---QA---------------------VDPA-
------------------------FGG---DVDLVLVLGGDGTILRAS-EIARQR--DVP
-LVGVN------------TGH-------VGFL-A-EAD-PD--AVE-GVV---ADLVDG-
R---YTV-ETRMT-IDVEVTAP----DGAV-----TH-----------------------
------D-W-------ALNEAALEKRDRARM--LEVA-I-GVDG-Q-A--------VSSF
-GCDGLVMATPTGSTAYAYSGGG---PVIWP-EV-EALL---LV----PL-VAHA-L--F
TR--------P-LVL-GPNSCLEV-VIQ-HAGLG-DA-EVWCDGR-RSLDAPAGSR-IRV
RRAD-RPVRLA-RLN---DAPFA--TRL-VRKF------DLPVEG-----W--RTPIDDS
GDSDDSG-

Bifidobacterium_animalis_WP_052824474_NTRIM_Actinobacteria
------------------------------------------------------------
------------------------------------------------------------
------------------------------------------------------------
-----------------------------------------------RHAVVVTHK-K--
-----LRETGTIV-QDTL-LQ-LER-GGF---DVTLV----DT----DTIPDFGTLPQT-
------------------------VPP---DTEIVVVLGGDGTILRAA-ELVHCT--DVP
-IIGIN------------MGH-------VGFL-A-EFE-SF--QLE-EAI---RRICDH-
D---YRI-DERMV-AHVDVWL-----PGATEA---LS-----------------------
------D-W-------ALNDVTIERADRGKM--VEMS-I-GIDG-V-A--------MSSF
-GCDGVIVSTPTGSTAYAFSAGG---PIIWP-DV-QALL---MV----PL-AAHA-L--F
SR--------P-IVI-GSTSTLQF-TIHDDSTSGG---WICCDGR-RQLALAKGTR-VEI
RQSA-SKLRLA-RLS---DVPFT--NRL-VTKF------NLPVEG-----W--REQNASK
HEDTDGRL

Micrococcales_bacterium_KH10_WP_089397216_CTRIM_Actinobacteria
------------------------------------------------------------
------------------------------------------------------------
------------------------------------------------------------
-----------------------------------------------K-ILVVTHR-G--
-----RPEALQAEVT-TI-TE-LER-AGI---EP-VF----DP-----------------
-----------VVT-TTD------------HVEAVIVLGGDGTVLRAA-ELTWGS--ATP
-ILAIN------------LGH-------VGFL-A-EAE-IS--NLR-ESV---QRLVQG-
D---YEV-EARPA-LDVTIHPG----RGRD-----VV-----------------------
------RAW-------ALNDATIEKSNRQRM--IEVQ-L-DVDD-R-P--------VTAY
-ATDGVVIASSTGSTAHAFSAGG---PVLWP-DI-RAAL---VV----PL-AAHA-L--F
AR--------P-LVV-SDKSRVGI-TI--TSTSGADA-LVTMDGR-RQVDLAPGAR-IEV
MVAK-HEVHLA-RMN---LSPFA--DRL-VRRF------SLPVNG-----W--RARDGRD
AATSDR--

Amycolatopsis_sacchari_WP_091512071_nadK1_Actinobacteria
------------------------------------------------------------
------------------------------------------------------------
------------------------------------------------------------
-------------------------------------------MTVEREVLLVVHP-D--
-----RNATRDAA-R-KV-AAQLAD-AGI---GL-RV----TE----DDVRDLIQQGGDG
SL-------CRLVA-PHDH-PAA-------GAELVLVLGGDGTLLRAA-EIARPA--GVP
-VLGVN------------LGR-------VGFL-T-EAD-SD--ALE-DTV---HRVVAR-
D---YTV-EERMT-IDVTVTL-----DGEP-----VA-----------------------
------DTW-------ALNEASVEKSSRERV--LDAL-I-EVDG-R-P--------VSSF
-GCDGVLCATPTGSTAYAFSAGG---PIIWP-DV-EALL---VV----PS-NAHA-M--F
AR--------P-LVV-SRDSVITV-GI--DPDGS-SA-VLTCDGM-RHIALPKGAR-VRV
VAGR-VPVRLA-RL---WSGPFT--DRL-VHKF------ALPVKS-----W--RERHQG-
--------

Kribbella_flavida_WP_012922986_nadK1_NTRIM_Actinobacteria
------------------------------------------------------------
------------------------------------------------------------
------------------------------------------------------------
-------------------------------------------AGPRR-VLLVTHT-G--
-----RDLAVEVA-R-QA-HRLLTA-AGL---LVRLIG---AE------AEEL-ALDPA-
-------------EIADD---PDKAAQ---DVELIIVLGGDGSILRGA-ELARPH--GTP
-VLGVN------------LGH-------VGFL-A-EAE-VD--DLE-RIV---EVVVDR-
S---YTV-EERMT-LAVDVF------VGDDL----IF-----------------------
------DTW-------ALNEASVEKAAREKM--LEVL-V-EVDG-R-P--------LSRW
-GCDGVVVATPTGSTAYAFSAGG---PVVWP-DV-EAIL---LV----PL-SAHA-L--F
SR--------P-IVV-APGSQLTV-ELIAAWHGRG---VLWCDGR-RMVEVPPGAR-IQV
RRGK-TPVRLA-RAH---EASFT--DRL-VAKF------DLPVLG-----WRGAAEHRRK
RSAQEEI-

Streptacidiphilus_oryzae_WP_037571543_nadK1_Actinobacteria
------------------------------------------------------------
------------------------------------------------------------
------------------------------------------------------------
--------------------------------------------MSDRSVFLIAHT-G--
-----REAALRSV-E-SL-VDGLLS-AGI---GLRVL----AE----E-APEM-DLPAG-
---------VESVPSGPDA----AL-----GCELILVAGGDGTLLRGA-ELSRES--GLP
-MLGIN------------LGR-------VGFL-A-EAE-RD--DLA-TVV---ERVVKS-
D---YLV-EERMT-IDVTVRT-----DGQV-----VH-----------------------
------TDW-------ALNEASVEKAARERM--LEVV-T-EVDG-R-P--------VSGF
-GCDGVVCATPTGSTAYAFSAGG---PVVWP-EV-EALL---MV----PI-SAHA-L--F
AR--------P-LVT-SPDSVLAV-EVQKKTPHG----VLWCDGR-RFVELPAGAR-VEV
RRGH-IPVRLA-RLH---QAPFT--DRL-VAKF------ALPVTG-----WR-GAPNC--
--------

Streptomyces_coelicolor_SCO1781_nadK1_NTRIM_Actinobacteria
------------------------------------------------------------
------------------------------------------------------------
------------------------------------------------------------
-----------------------------------------------T-VFLLAHT-G--
-----RPAAIRSA---ELVVKGLLR-AGI---GVRVL-----E----AEARDL-PLPGE-
------------VELVGEA-TPQCLD----GCELLIVLGGDGTLLRGA-EFARAS--GVP
-MLGVN------------LGR-------VGFL-A-EAE-RD--DLD-KVV---DRVVNR-
A---YEV-EERMT-VDVVVHR-----NGDI-----VH-----------------------
------TDW-------ALNEAAVQKAGAEKL--LEVV-L-EIDG-R-P--------VTGF
-GCDGIVLSTPTGSTAYAFSAGG---PVVWP-EV-EALL---MV----PI-SAHA-L--F
AK--------P-LVT-SPDSVLAV-EVLPHVPPG----VLWCDGR-RTVELPPGAR-VEV
RRGA-VPVRLA-RLH---HASFT--DRL-VAKF------ALPVSG-----WR-GAPH---
--------

Mycobacterium_tuberculosis_CNG83277_nadK1_NCTRIM_Actinobacteria
------------------------------------------------------------
------------------------------------------------------------
------------------------------------------------------------
-----------------------------------------------S-VLVVTHT-G--
-----RPEAVRSA---QLVIARLSE-AGI---GVRVL----DD----EAA--MIGCPG--
---------VQVMP------STPAAAD---DAEVVMVLGGDGTLLRAA-DLTRPS--GAP
-LLGVN------------LGH-------VGFL-A-EAE-RE--DLA-ATV---DRVCDR-
R---YEV-EERMT-VDVTARR-----NGSV-----LG-----------------------
------TTW-------ALNEASIEKAERERM--LEVV-A-EIDG-R-P--------LSNW
-GCDGVVCATPTGSTAYAFSAGG---PVVWP-EV-EAML---VV----PI-SAHS-L--F
AR--------P-LVV-SPRSSVAV-EVLPDTPRA----VLWCDGR-RTLDLPPGAR-VEV
RRGA-QPVRLA-RLH---LTPFT--DRL-VTKF------GLPVTG-----WRGRVRQPSR
PSPPLG--

Amycolatopsis_sacchari_WP_091504663_nadK2_NTRIM_Actinobacteria
------------------------------------------------------------
------------------------------------------------------------
------------------------------------------------------------
-------------------------------------------VPVER-VGLVVHG-G--
-----KEAALAAA-R-EV-RQWAAE-HGIPCVDI-------------DVWDDHDGRLHA-
---------------RDEA---ARAG----NPDLIVTVGGDGTFLRGV-RVAGPS--GAR
-VLGVN------------VGR-------VGFL-T-EVS-TD--DVR-AAL---DAVQRG-
E---TTV-DARMA-LTMRASRPLEIPRGMEAM---LR----------YGRGPALPPPQPR
PGMKSEVGWGVPLDVLALNDVVVEKLARDRQ--ASLA-V-YVGG-K-L--------FASY
-SADALIVASSTGSTAYSFAAGG---PIVSP-KL-DALV---FT----PV-AAHM-V--F
NR--------S-VVL-DCSQSVGI-LV--LEHSG-QV-AVSVDGQLRGV-LNPGDW-ISV
YGAQ-QRAKLV-RLT---EPDFL--GKV-RDRFGLVDSAAALADGQAPA-YAPNEPMPPD
LAHPGPLE

Kribbella_flavida_WP_012919234_nadK2_CTRIM_Actinobacteria
------------------------------------------------------------
------------------------------------------------------------
------------------------------------------------------------
-------------------------------------------MPISR-IGLVVHE-G--
-----RPLAVQAA---EVVRAWCRE-HDIGCTDI-------------DVWNQHQDRRGG-
---------------MDEL---HHAG----NPDLVVTLGGDGTFLRGA-RIAAKN--DAA
-VLGVD------------LGK-------VGFL-T-EVA-CS--DVE-AAL---EAVHNG-
G---ATI-EQRMT-LTMRASRKLEIPAGIESL---LR----------YGHGPSLPPPAVR
PDGDG-DGWGVALDVTALNDVVLEKLARDHQ--VALG-V-YLSG-R-L--------LASY
-SADAVIVATPTGSTAYSFAAGG---PILSP-NT-EAIV---FT----PV-APHM-T--F
NR--------S-VVA-APDEPVSL-RV--LPHSG-QA-AVSIDGQLRGV-LDPGDW-IGV
YGSP-RRLRLV-RLR---PTDFY--GRL-RDRFRLTDAPATALDGESDPTWIPDSPVPPD
LAHLRLPP

Streptacidiphilus_oryzae_WP_037569554_nadK2_Actinobacteria
------------------------------------------------------------
------------------------------------------------------------
------------------------------------------------------------
-------------------------------------------MTVEN-LGLVVHG-G--
-----RPEAVRAA-A-EV-RAWCAE-HGVRSSDI-------------DVWRD--GVRRS-
-------------A-REEV---DAAG----RPDLVVTLGGDGTFLRGA-RLAAKN--DAL
-VLGVD------------LGR-------VGFL-T-EVS-AD--EVR-SAL---EAVRTG-
R---FEI-DQRLL-LALRASRRLEVPSGLEAL---MA----------YGRRPQLPPPPVR
PDCEVDRDWGMPLDVTALNDVVLEKLARDRQ--VSVG-V-YIGG-R-L--------LASY
-SADALLVATPTGSTAYSFASGG---PVVSP-RA-EALV---FT----PV-APHM-T--F
DR--------S-VVT-APDEPVGL-RV--LERSG-QA-AVTIDGQLRGV-LDPGDW-IAV
YAAP-RRLRTV-RLE---PMDFY--GRL-RKRMNLTDAPAAVADGSPAPLWSVTTPPPGD
LAHLSLLT

Streptomyces_coelicolor_SCO0410_nadK2_NTRIM_Actinobacteria
------------------------------------------------------------
------------------------------------------------------------
------------------------------------------------------------
-------------------------------------------VTIER-VGLVVHG-G--
-----REGAAEAA-R-EV-REWCDE-NAVACTDI-------------DVWSDT-GRHSA-
---------------REEV---DAAG----DPDLVVTLGGDGTFLRGA-RLAAEN--DAL
-ILGVD------------LGR-------VGFL-T-EVP-AP--AVR-SAL---DAVRDG-
G---LEP-ESRML-LTLRASRLLEIPAEMEAL---LR----------YGRGPLLPPPRVR
TDCESGDEWGIALNVTALNDVVLEKLSRDRQ--ISVG-V-YIAG-R-L--------LASY
-SADALLVATPTGSTAYSFAAGG---PVVSP-RA-EALV---FT----AV-APHM-T--F
DR--------S-VVT-APDEPVGL-RI--LERSG-RA-AVSIDGQLRGV-LDPGDW-LGV
YAAP-RRLRAV-RLG---PMDFY--GRL-RERMRLTDAPAAVADGTPAPLWPVSTPPPGD
LAHLALPV

Chloroflexus_aurantiacus_WP_012256954_NTRIM_CHLOROFLEXI
------------------------------------------------------------
------------------------------------------------------------
------------------------------------------------------------
-----------------------------------------------R-VAVLYNP-L--
-----SDASIKLS-R-EL-ADWLVE-RGV---KT-------TR----GVSQEFRDQPH--
-----------LVA----------------DCDLMIALGGDGTVLRAA-RLCFPH--NIP
-VLPVA------------LGH-------LSFM-A-EIG-PD--EVY-SGC---EQIMNG-
G--GWF--DERSL-VRAQLWR-----GGQK-----LS-----------------------
------Q-H-T-----ALNEVVISRSDLSRI--VNVH-V-TIDD-S-P--------LTTY
-HADGVIVATATGSTAYALAAGG---PIVDP-RS-QALV---LV----PI-AAH--L--T
NI--------PSMVL-HEDAVVTM-QL----RSRHHA-LLAVDGR-ENIDLIEGDE-VVV
RRSP-QVCTFV-RLR--PSNQFY--TQL-VARL--------------------RRS----
--------

Thermorudis_peleae_WP_038038718_NCTRIM_CHLOROFLEXI
------------------------------------------------------------
------------------------------------------------------------
------------------------------------------------------------
-----------------------------------------------RQFGLIAAQ-G--
-----KPRAAQLA-A-AI-RDWLRR-QQI---AV-VG----ES-----------ELDHA-
------------------------------SVDMLVTIGGDGLIMRAA-HVY--P--DIP
-ILGIN------------MGH-------VGFL-A-MIE-ED--HWQ-EAL---AQVLAG-
E---YVV-QESPT-LSAHVTR-----EDHA-----VS-----------------------
------EGW-------AINDV-VARAGL-QM--IEIE-L-YIDG-Q-Y--------VNTY
-PGDGMIIATPQGSTAYCMAAGG---PVLSA-GV-KGFA---VT----PI-CAHS----P
IR--------TTLVV-PEEAVLEL-LL---TSER-DT-TLVLDGQ-PQCKLQAGDL-ITV
QRGV-H--RFL-RVV-LPEMNFY--QAF-RSKF--------------NFQIRPDARPSRP
LKLRHELP

Sphaerobacter_thermophilus_WP_012871435_NTRIM_CHLOROFLEXI
------------------------------------------------------------
------------------------------------------------------------
------------------------------------------------------------
-----------------------------------------------R-IGLIAAH-G--
-----KTEAESLA-A-EV-IPWLEQ-RGC---EV-LN----ED-----------ELRGG-
-------------A----------------RPDVIVALGGDGLIMRVA-HDL--P--DIP
-ILGIN------------VGR-------VGFL-A-MTE-RQ--HWQ-DAL---QEIIDG-
R---YEV-QEGPT-LEATVFR-----NGQA-----IV-----------------------
------DAW-------AINDVVI-RSGM-QL--IDVE-V-YIDE-R-Y--------VNTY
-PGDGMIVATPQGSTAYCMAAGG---PVLAA-GV-GGFA---VT----PI-CAHS----P
IR--------TTLVV-PKSALIEL-VL---ASER-EA-HLILDGV-PELELQEGDV-VTV
RDGA-HRFRLA-VLE---GMNFY--DAF-RSKF------NFMIRPDAVPTL--GRRGRER
P-------

Thermogemmatispora_tikiterensis_RAQ95747_NTRIM_CHLOROFLEXI
------------------------------------------------------------
------------------------------------------------------------
------------------------------------------------------------
-----------------------------------------------KVIAIFYQG-R--
-----KQHTAEAA-A-QI-EPFLRR-RGY---EVRSV----------DIREEGEETPEG-
-----------LLQ----------------GCELVIVLGGDGTILHAA-RLCAAD--GIP
-IVGVK------------YGR-------VGFL-T-ELE-PR--DLPYELV---HYLEKD-
D---SVWVDTRTM-LTATLDQ-----EGQS------------------------------
------ETF-L-----ALNDIVIARGTWPRV--VQVG-I-WIDD-H-F--------YSTT
-YADGVIVSTATGSTAYNLAVGG---PLLHP-QV-QSMV---LT----PI-APH--LA-S
DR--------S-LIL-HPDACVRL-QIVTGSQSG----VFSADGQ-LNREIRNGAM-VTV
QKSQ-YETRFL-RRR--PPTYFY--QII-NAKL--------------------RDDE---
--------

Lokiarchaeum_sp._GC14_75_KKK40883_Archaea_Asgard
------------------------------------------------------------
------------------------------------------------------------
------------------------------------------------------------
-----------------------------------------------P-IALACRM-D--
-----SEKAIKLA-K-KI-FEFLVK-KG----EIVYL----ET----RIAPKI--FPHN-
-----------GMD-LGDM-----TSD---NIKFIVVIGGDGSILRVV-GSLSQK--DPP
PILGVN------------IGS-------IGFL-D-ESD-EV--TVF-EDL---VKVLNE-
D---YEI-ELCSK-ITPFLVK-----NSDEIR---LN-----------------------
------N---------ALNEVLIVSSKSSKI--LQIS-I-RINS-V-F--------LNRS
-YLDGVIISTSTGSTAYNLSAGG---AIVNP-IL-EIIQ---IT----PL-NSFAGS--G
LK--------P-IIV-PMESEIEI-QLLRPRLDG----KIVIDGQRIIKKIPSNTK-IRI
RKSN-SRTKFI-RL----SENYY--SRL-REKI-----------------I--GTIHVPL
DDSPEE--

Candidatus_Odinarchaeota_archaeon_LCB_4_OLS17841_Archaea_Asgard
------------------------------------------------------------
------------------------------------------------------------
------------------------------------------------------------
-----------------------------------------------R-VLL--KV----
-----RPDLVNSPIKKRI-LDAIEE-RNL---KL-YL----EP----ESVGEN-DEGRE-
-----------VVE-PGKA-----------DVDCAIIVGGDGTILYTI-RNLPAK---CP
LILGVD------------AGT-------TGFL-S-EIT-PD--EIE-PAL---DRLLNG-
E---YKV-SKSFR-LKTFI-------DDVV-----LP-----------------------
------E---------AVNEVLV-TTEPGKS--VKLD-V-YIDN-H-F--------LNSV
-VADGVIVATPTGSTAYGLSAGG---SIIDP-DL-EAYT---IV----PV-APFK-A--S
LS--------P-IVL-SSDKVVAI-KS--AGRGR-NP-IVVIDGQ-VQYSLTRNEV-IRI
LKSENYA-PFI-RFR----DEFY--SKI-REKL-----------------L--TVNHISE
L-------

Candidatusathyarchaeota_archaeon26_1_KYH42137_CTRIM_Archaea_TACK
------------------------------------------------------------
------------------------------------------------------------
------------------------------------------------------------
-----------------------------------------------R-LA------E--
----------------QV-SRHLKS-KGF---KV-FM----EE----NLAKRL-GSREA-
------------VS-IEEM-----------RADLVITIGGDGTILRTC-LRLPKP--EPP
-ILAID------------MGV-------RGFL-T-EVP-PE--RAV-EAV---DRYIKG-
E---YNM-KRCSK-LASYI-------GGRR-----LP-----------------------
------D---------ALNEIFVTSRSLAKL--LHVR-V-WKNG-S-L--------VTDC
-RVDGVIVASQVGSTGYSLSAGG---PILDP-EL-DAFV---VT----PV-CPLT----V
VK--------P-TVF-ASNTVLTI-EL---VKPK-SA-TVVIDGH-YQTQMSREEPLIKI
KKSE-HETVFI-RFK----DDFY--HRL-KTRL-----------------LFVKEEADL-
--------

Crenarchaeota_group_1_archaeon_SG8_32_3_KON32335_Archaea_TACK
------------------------------------------------------------
------------------------------------------------------------
------------------------------------------------------------
-----------------------------------------------S-VGLVARY-D--
-----KKQAFELA-N-EL-VKHLRN-KGL---EV-YI----ED----TIARKV-NTPAE-
-----------TVQ-LKNM-----------KTDFIITIGGDGTILRAC-LSVPEP--EPP
-ILAIN------------MGV-------RGFL-T-EVE-PR--EAC-NAV---DRTLKG-
E---FKI-EKCTK-LAVSA-------DGEN-----VP-----------------------
------D---------ALNDVVISAGEPSKI--LYTQ-I-YKDD-E-P--------ILKC
-QADGFIVSTQTGSTGYSLSAGG---PVLDP-EV-EAFV---LT----PV-CSLT----V
FR--------S-IVF-SLDSKVTI-E---AIRPK-EV-LVLVDGNYSQVVTSKNPT-LTI
TRSK-NVASFI-RFK----EDFY--HRL-RSRL-----------------LFKGM-----
--------

Aigarchaeota_archaeon_NZ13_MG1_PUA337649J98_02135_Archaea_TACK
------------------------------------------------------------
------------------------------------------------------------
------------------------------------------------------------
-----------------------------------------------K-VAVVYTP-R--
-----KAGAVEMV-G-EL-SKRLDV-LGV---ESEAF----DS-------ERV--MSAG-
------------VK----------I-----SADLVIILGGDGTVLKGI-HSLSDH--RTP
-ILGVN------------FGR-------GGYL-S-ELS-PD--ELL-TVL---DEVLKG-
S---FAV-EEVMK-LSAFV-------GNRK-----LG-----------------------
------D---------IVNEVYVSSESIGKV--IDFE-V-VQGG-D-T--------LLDG
-VADGVIISTPLGSTAYAMSAGG---PAVDH-RL-EVAV---VV----PV-CPLT----R
MS--------P-LVL-PASRAITI-RF--KVP-R--V-HVLIDGQIREV-LNAGE--LAI
SKSE-QTVRFV-RVK--RECSFA--RRL-KKRL--------------------R------
--------

Geoglobus_ahangari_GAH_01436_Archaea_Euryarchaeota
------------------------------------------------------------
------------------------------------------------------------
------------------------------------------------------------
-----------------------------------------------R-VGIVYKY-D--
--------SLNVA-R-EV-ADFLRE-AGV---KA-----------------ELHHIPT--
----------CSLE----------------DCGIIVTVGGDGTILRTL-QELKNP---PP
-IFGIN------------TGR-------MGIL-T-HAE-PG--DYR-KSL---LKAVNG-
E---LEV-EEFMR-IEARY-------RDVE-----LT-----------------------
----------------ALNEVAILSSAQARL--IEYE-V-VVNG-R-V--------IDSM
-RADGAIFSTPVGSTAYSLSAGG---PIIDP-YT-SAIC---FT----PV-SPFR-V--G
WR--------P-WVF-SGDREVVF-RLK-PLRDA----VAIADGN-RAVEVEAGGE-VVI
RKSK-HPARFF-RVE-----SRL--KKI-AEKM-----------R--------KLR----
--------

Ferroglobus_placidus_Ferp_0897_Archaea_Euryarchaeota
------------------------------------------------------------
------------------------------------------------------------
------------------------------------------------------------
-----------------------------------------------R-VALVYKK----
-------ESESVA-E-RV-RKFLERVSDV---AV-F------------------SSPTT-
-----------ELE----------------DFDVLVIVGGDGTVLRTV-QEIKNV---PP
-TFVVN------------TGR-------VGIF-S-HAN-AE--DFE-DKL---EEALKSM
E---Y---ESFMR-LEAKV-------KGSI-----LR-----------------------
----------------ALNEISVLTHTPSRL--LKFE-I-SVDG-E-L--------IEEM
-RSDGMIFSTPLGSTAYNLSSGG---PIVDP-KL-EAIV---IT----PV-SPFR-L--G
WR--------P-WVV-SGERTILT-RV--ELREA----VVVADGQ-KSVVIEPGEV-VEV
KKSK-YPVNFF-KVE----------KRL--EKM--------------------SKKVREL
T-------

Methanosarcina_vacuolata_WP_048120851_Archaea_Euryarchaeota
------------------------------------------------------------
------------------------------------------------------------
------------------------------------------------------------
-----------------------------------------------K-IGISARC-D--
-----RPEVIEKV-R-EI-LAHFSS--KV---QI-FV----AT----PTAEVL-GMEGT-
-------------P-IERM-----RGE---GVELIISVGGDGTVLRNI-AKMKDP---LP
-ILGIN------------MGT-------LGFL-V-DVE-PE--HAL-ETI---EEVLYG-
----FSY-SDRMR-VDVFL-------NGEM-----LE-----------------------
------T---------ATNEIAIMSAKPAKI--IQFE-V-YVED-C-L--------LDSM
-RADGVVFATPTGSTAYAMSAGG---PIISP-RV-SAIV---VV----PV-APFK-L--S
SR--------P-WVI-PSDSEITI-RL--SAPKK-EA-VIAIDGQ-KSYRIKPDDV-VKL
KKSR-FPARFV-RIS---DTCFY--ERV-QRKL--------------------T------
--------

Methanolobus_vulcani_WP_091710834_Archaea_Euryarchaeota
------------------------------------------------------------
------------------------------------------------------------
------------------------------------------------------------
-----------------------------------------------K-IGIVSRF-D--
-----QQDALDMV-R-KI-YDEFNS--KV---EI-FF----SP----KTGKHL-GITEN-
-----------CLP-VEQM--QSA------GVQLIISVGGDGTVLRNI-SKMKDP---LP
-VLGIN------------MGT-------LGFL-V-DVP-PE--DAI-KDI---ADVLKG-
----FSY-TERSR-LSVHL-------NDRR-----LQ-----------------------
------D---------ATNEIVLITARPAKI--LTFR-I-AIDD-S-E--------IEDM
-RADGIVVATPTGSTAYAMSAGG---PIVDP-RV-DASI---IV----PI-APFK-L--S
SR--------P-WIV-PGNSNIKV-EM--TIPEK-EA-ALVIDGQ-HSYNMKENDV-VTV
TRAE-NPARFV-SSS---INGFY--EKV-QSKL--------------------S------
--------

Methanothrix_soehngenii_WP_083804764_Archaea_Euryarchaeota
------------------------------------------------------------
------------------------------------------------------------
------------------------------------------------------------
-------------------------------------------------------M-D--
----------------EI-ESW--N-SGV---QI-LA----DG----DLALTI-GRPPS-
----------SVQE-MERL-----------KVDFIVSIGGDGTILRTI-HKMADP---VP
-ILGIN------------MGT-------LGFL-V-DVE-PA--DAL-ETI---KRLLSG-
----FVV-DERSR-LKLLL-------NGVC-----MP-----------------------
------R---------ATNEIAFLTASPAKM--IEFE-I-LVDG-S-L--------MEDF
-RADGVIIATATGSTAYAMSAGG---PIVDP-RV-DAIV---LV----PM-APFK-L--S
SR--------P-WVM-PGNSVIEV-RL--KLPEK-EA-LVVVDGQ-SSTNISTKDS-IVI
SKAK-TPARFV-KAA---KDGFY--AKV-KSKL--------------------A------
--------

Candidatus_Micrarchaeota_archaeon_CG10_PIT85971_Archaea_DPANN
------------------------------------------------------------
------------------------------------------------------------
------------------------------------------------------------
-----------------------------------------------R-VGIAGRV-E--
-----NPLATKTA-D-RI-WNFLRK-EGIKT-EV-------QK-----------GFLKK-
----------TNAREIGEF-----------DADLVLSFGGDGTLLHVF-RELGER--SVP
-VLGIN------------CGE-------LGFL-T-DVD-YG--MIE-AHI---TNVVKG-
Q---YYI-EPRAR-LDFSM-------DSER-----LP-----------------------
------P---------ALNEGVIVPSKPLTM--LRYG-L-NINQ-E-Y--------LWRD
-NADALIIATPTGTTGHALSAGG---PVVNY-NA-RVIA---VV----PM-NSTN-Q--A
SR--------P-LIV-PEDATVTAYDI--NSAS--PP-ELVIDGQ---VRMKCGSE-VSA
KHSK-HSA-LLARVY---ASSYAAPRKI-RKK----------------------------
--------

Candidatus_Diapherotrites_archaeon_CG11_PIN85140_Archaea_DPANN
------------------------------------------------------------
------------------------------------------------------------
------------------------------------------------------------
-----------------------------------------------V-IGITGRK-E--
-----NRLAVETA-K-KA-IYFFDG-KA----KV-IT----NK--------DFIGKGKK-
---------------LAEI-----------KCDLLLSFGGDGTLLKTF-RELK-R--EIP
-VMGIN------------CGN-------KGFL-Q-SFS-HE--KLE-DFF---PKILSG-
E---YHS-DERTRCLAIA--------DGKK-----LP-----------------------
------E---------ALNEVLLVPKDAGRI--IRYV-L-SI-G-K----------VERK
EAGDGLIVATPTGSTAHSMSAGG---PIVKG-NA-KVFV---VV----SI-NPVD-W--K
HR--------P-LII-NDHEKI-V-AS--EFEKL-SA-VAVIDGQ-KRFPVKK--K-LEI
KKGK--SV-LL---------------AI-VD-----------------------------
--------

Rhodovibrio_salinarum_WP_027289670_alpha
------------------------------------------------------------
------------------------------------------------------------
------------------------------------------------------------
-----------------------------------------------R-IGFVASD-A--
------PEAEEAL-A-RL-TDRYDS--------V----------------------PPE-
------------------------------ESDVIVALGGDGLMLESL-HKHMDR--HVP
-IYGMN------------RGT-------IGFLMN-EYS-ED--NL----V---ERLQRA-
D----LV-RLHP--LRMVAERM----NGQG-----ET-----------------------
------QTA-L-----AINEVSLLRESR-QA--AKIR-V-SIDGVV-R--------LEEM
-ICDGILMATPAGSTAYNLSAHG---PII-PIGA-PLLA---LT----PI-SAFR-PR-R
WR--------G-ALL-PAKAEVQF-DIL-EARKR-PV-SATADYT----EVRDVTR-VTV
KEDRSLTTDLL--FD--PEHNLE--ERILKEQF---------------------------
--------

Magnetospirillum_gryphiswaldense_WP_024081505_alpha
------------------------------------------------------------
------------------------------------------------------------
------------------------------------------------------------
-----------------------------------------------K-IAFVASD-T--
-------QAGQAA----L-ARLMDR-YP----HV----------------------PPD-
------------------------------QADVIVALGGDGFVLETL-HCWIDR--KVP
-IYGMN------------RGT-------VGFLMN-SFR-EH--GLM-ERL---HR-AQG-
------V-VLHPLRMKARLA------DGSE-----V------------------------
------EAL-------AINEVSLFRQTR-QA--AKIR-I-RIDGKE-R--------LDEL
-ICDGVMVATAAGSTAYNLSAHG---PII-PLGA-DILA---LT----PI-SAFR-PR-R
WR--------G-ALL-PQHARVSF-EVL-EAGKR-PV-SAVADYT----EARDVIE-VEV
REDRSVSLTLL--FD--PEHNLE--ERILAEQF---------------------------
--------

Pelagibacteraceae_bacterium_WP_083203951_alpha
------------------------------------------------------------
------------------------------------------------------------
------------------------------------------------------------
-----------------------------------------------K-LHFVFDK----
-----TDKANQQK-R-KL-LRKFKS-YA----------------------------PH--
------------------------------EADTIVVLGGDGFMLQTL-KKLGKF--NKS
-FYGIN------------MGT-------YGFLMN-KFK-TR------KFM---ENLSKS-
K--PITI-SA----LQMIVKSK----NN-------IA-----------------------
------KKA-I-----AINEISMFRQSK-QA--ATIQ-I--KKGKKII--------MKKL
-SSDGVLVATPAGSTAYNLSVHG---PILSL-NS-KKLA---IT----PI-SPFR-PR-R
WK--------G-TIV-SDRSVINISNL--NIKKR-PV-SVVADN----VEFRNIKN-VKI
YINR--KIKFNLLYD--SKNSLN--KKIKIEQV---------------------------
--------

Asticcacaulis_biprosthecium_WP_006274725_alpha
------------------------------------------------------------
------------------------------------------------------------
------------------------------------------------------------
-----------------------------------------------R-LDFTASD----
-----RPEAQVAC-A-RL-KAL----YG----SA--------------------------
--------------------------A---NPDVVVALGGDGFLLQSL-HRYLKD--QVP
-IFGMN------------RGS-------VGFLLN-DFS-EE------RLI---ERIIKS-
E---STL--ISPLSMTA-LCR-----DGKE------H-----------------------
------RAL-------AFNEVSLLRQSHQG---AKLR-I-LIDG-KER--------MDEL
-ICDGALVSTPAGSTAYNLSAHG---PII-P-LTAKALA---LT----PI-SAFR-PR-R
WR--------G-AIL-PHTAKVRI-EAL-EVDKR-PI-SAAAD----TFEVRNVIS-VDI
AEAEDLKATLL--FD--AGKGYD--ERVMAEQF---------------------------
--------

Caulobacteraceae_bacterium_ANP47758_alpha
------------------------------------------------------------
------------------------------------------------------------
------------------------------------------------------------
-----------------------------------------------K-LSFTASA----
-----RPEAQEAL-R-RL-RHTYGE-AG----D---------------------------
------------------------------SADVIVALGGDGHMLDTLRRRLKDK---KP
-VYGMH------------RGT-------IGFLMN-EFD-ET--DLQ-------ERVAKA-
E----PI-RVRPLVARCETA------AGI------VE-----------------------
------ER--------AFNEVSLFRQT-AQT--SKLR-I-FIDGAE-R--------LPEL
-SCDGLMVATPAGSTAYNFSAHG---PIL-PINS-RLLA---LT----PI-SPFR-PR-R
WR--------G-ALL-PHRSVVRI-EVL-EADRR-PV-SATADN----VETRNVTA-VEI
REDTAAALTLL--FD--PGHALD--ERIVREQF---------------------------
--------

Clostridioides_difficile_WP_074104958_Firmicutes_Clostridia
------------------------------------------------------------
------------------------------------------------------------
------------------------------------------------------------
---------------------------------------------MKR-IITINTN-Q--
-----LNKSLETK---ELLTRKLIN-AGF---EV-YS-----------------DIYP--
------------------------------DTELIISIGGDGSFLRTV-RDFDFP--EIP
-IMGIN------------TGH-------LGFF-P-DIL-PD--KID-SFI---EAYTKK-
D---YII-QEMSL-LNAEVYTTT---SGSN-----ML-----------------------
----------------AVNEVVI-RGDKSRT--IHLN-L-SLDN-K-H--------IQNF
-SGDGMIISTSTGSTAYNYSAGG---SIVDI-NL-ELMQ---IT----PL-HPIN-TN-A
YR----CFTSS-IIC-SNESVIKI-AP--EYRFEDSV-LIVVDG-------------VE-
-----H------RFR---------------------------------------------
--------

Asaccharospora_irregularis_WP_073125961_Firmicutes_Clostridia
------------------------------------------------------------
------------------------------------------------------------
------------------------------------------------------------
---------------------------------------------MNK-IITINSN-K--
-----LNKSIETK---ELLNKKLTE-AGF---EVCY------------------DFHP--
------------------------------DTELIISIGGDGSFLKTV-HDFNFP--QVP
-IMGIN------------TGH-------LGFF-P-EIY-PD--DID-RFI---ENYKKE-
D---YLI-QEITL-LQADIYTK----KGKE------------------------------
------SVF-------GVNEVVI-KGDRSRT--IHLN-L-TVND-R-H--------VQNF
-SGDGMIISTPTGSTAYNYAAGG---SIVDS-RL-EIMQ---LT----PL-HPIN-TN-A
YR----CFTSS-IIF-SNDSLIKI-TP--EYRFEDSI-LIVVDG--VERRVNKLSS-VNL
FLSN-LKIKLL-RMS---NYEFW--GRA-SEKF-----------------L---------
--------

Terrisporobacter_glycolicus_WP_018591704_Firmicutes_Clostridia
------------------------------------------------------------
------------------------------------------------------------
------------------------------------------------------------
---------------------------------------------MGR-IITINSN-K--
-----VQKSLDTR---DILHKKLIK-VGF---DV-------DY-----------EYNP--
------------------------------KAELIISIGGDGCFLQTI-RDYNIP--SIP
-LVGIN------------TGH-------LGFF-P-DIT-PK--DID-AFI---QSYLQE-
D---YVT-QELPL-LQTKVSTS----HG-------CF-----------------------
------NIF-------GINEAVV-KGDKSRT--IHLK-L-DINN-K-R--------VQNF
-SGDGLIISTSAGSTAYNYAVGG---SIVDT-SL-NVIQ---VA----PI-SPIN-TN-A
YR----CFTSS-IIC-SHDSVVNV-SP--ECEFENST-LVVVDG--LEYNFNEIDN-ISL
SISD-RKIKLL-RTS---NYEFW--SRV-CEKF-----------------L---------
--------

Caminicella_sporogenes_WP_072965846_NTRIM_Firmicutes_Clostridia
------------------------------------------------------------
------------------------------------------------------------
------------------------------------------------------------
---------------------------------------------NYRAINIVSNN----
-----KPLSLETA---RI-LKYKLE-KN----DF---------------------IVPD-
---------------VFDY-----------NAELIICIGGDGSFLRTV-HKYGFP--NIP
-IVGIN------------TGH-------LGFF-Q-ELS-PY--ELD-EFI---YKYKRG-
E---YFI-DKINP-VEGIICT-----RKSC-----I------------------------
------EIL-------GINEIVI-KGDKSTT--IHLN-L-SLDK-S-F--------LEKF
-SGDGILISTPTGSTAYNYSLGG---SIVDP-RL-NLMQ---IT----PI-APIN-TT-A
YR----SFTSS-IVV-PKYSTIKI-HP--EYRYENSI-LIISDG--MEYRYSSIVE-IQI
KLSE-LEIQLM-RLK---EYNFW--NRV-KEKF-----------------L---------
--------

Anoxybacillus_flavithermus_WP_064214261_Firmicutes_Bacilli_Bacillales
------------------------------------------------------------
------------------------------------------------------------
------------------------------------------------------------
----------------------------------------------MK-FAVISKG-D--
------AISNECM-Y-KI-RTYLTD-FRL---TY-------DE----D------------
------------------------------EPDIVISVGGDGTLLYAF-HRYRSRLEQTA
-FVGVH------------TGH-------LGFY-A-DWV-PD--EIE-KLV---IAIAKT-
P---YQI-VEYPL-LEVTIRYV----RGGR-----EA-----------------------
------K-Y-L-----ALNECTV-KS-VGGT--LVMD-V-EIRG-D-L--------FETF
-RGDGLCISTPSGSTAYNKALGG---AILHP-SL-EAIQ---VA----EM-ASIN-NR-I
FR----TIGSP-LVL-PKHHTCML-KP---VNDV-DF-QITIDH--LSLLHKDVKS-IQC
RVAD-EKIRFA-RFR---PFPFW--KRV-RESF-----------------I--Q------
--------

Bacillus_subtilis_ppnKA_CTRIM_Firmicutes_Bacilli_Bacillales
------------------------------------------------------------
------------------------------------------------------------
------------------------------------------------------------
----------------------------------------------MK-FAVSSKG-D--
-------QVSDTL-KSKI-QAYLLD-FDM---EL-------DE----N------------
------------------------------EPEIVISVGGDGTLLYAF-HRYSDRLDKTA
-FVGVH------------TGH-------LGFY-A-DWV-PH--EIE-KLV---LAIAKT-
P---YHT-VEYPL-LEVIVTY-----HENE-----RE-----------------------
------ERY-L-----ALNECTI-KSIEGSL--VA-D-V-EIKG-Q-L--------FETF
-RGDGLCLSTPSGSTAYNKALGG---AIIHP-SI-RAIQ---LA----EM-ASIN-NR-V
FR----TVGSP-LLL-PSHHDCMI-KP---RNEV-DF-QVTIDH--LTLLHKDVKS-IRC
QVAS-EKVRFA-RFR---PFPFW--KRV-QDSF-----------------I--GK-----
--------

Domibacillus_antri_WP_075397158_Firmicutes_Bacilli_Bacillales
------------------------------------------------------------
------------------------------------------------------------
------------------------------------------------------------
----------------------------------------------MK-FAITSKG-D--
------AKSNALM-H-KI-RNYLTD-FKL---TY-------DE----S------------
------------------------------EPDIVISVGGDGTLLYAF-HRYSGRLDKTA
-FVGVH------------TGH-------LGFY-A-DWT-PD--EIE-KLV---IAIART-
P---YQI-IEYPL-LEAIIRYQ----HGGK-----ET-----------------------
------R-Y-L-----ALNESTV-KS-VDGT--LVMD-V-EIRG-E-H--------FERF
-RGDGLCVSTPSGSTAYNKALGG---AILHP-SI-RALQ---LA----EM-ASIN-NR-V
FR----TVGSP-LIL-PAHHTCML-KP----VNRPDF-LVTIDH--LTILHKDVKS-IQY
RVAS-EKIRFA-RFR---PFPFW--KRV-HDSF-----------------V--SS-----
--------

Listeria_monocytogenes_EGDe_lmo0968_Firmicutes_Bacilli_Bacillales
------------------------------------------------------------
------------------------------------------------------------
------------------------------------------------------------
----------------------------------------------MK-YMITSKG-D--
-------EKSDLL---RL--NMIAG-FG----EY-------D------------------
------------ME-YDDV-----------EPEIVISIGGDGTFLSAF-HQYEERLDEIA
-FIGIH------------TGH-------LGFY-A-DWR-PA--EAD-KLV---KLLAKG-
E---YQK-VSYPL-LKTTVKYG----IGKK-----EA-----------------------
------T-Y-L-----ALNESTV-KS-SGGP--FVVD-V-VIND-I-H--------FERF
-RGDGLCMSTPSGTTAYNKSLGG---ALMHP-SI-EAMQ---LT----EM-ASIN-NR-V
YR----TIGSP-LVF-PKHHVVSL-QP---VNDK-DF-QISVDH--LSILHRDVQE-IRY
EVSA-KKIHFA-RFR---SFPFW--RRV-HDSF-----------------I--ED-----
--------

Parageobacillus_thermantarcticus_WP_090948242_NTRIM_Firmicutes_Bacilli_Bacillales
------------------------------------------------------------
------------------------------------------------------------
------------------------------------------------------------
----------------------------------------------MK-FAVTSKG-D--
-------ETSNILTQ-KI-KTYLLD-FDL---QY-------DE-----------------
-------------E----------------EPDLVISVGGDGTLLYAF-HRYCRRLDKTA
-FVGVH------------TGH-------LGFY-A-DWV-PE--EIE-KLV---IAIAKT-
P---YQV-VEYPL-LEVTIRYI----NGER-----ET-----------------------
------K-Y-L-----ALNECTV-KSVSGTL--V-ID-V-EIRG-D-L--------FETF
-RGDGLCISTPTGSTAYNKALGG---AILHP-SL-EAIQ---VT----EM-ASIN-NR-V
FR----TIGSP-LVL-PAHHTCIL-KP---VNNV-DF-QITIDH--LSLLHKDVKS-IQC
RVAN-EKIRFA-RFR---PFPFW--KRV-RDSF-----------------I--AD-----
--------

Streptococcus_pneumoniae_2842STDY5753815_CVM64464_Firmicutes_Bacilli_Lactobacillales
------------------------------------------------------------
------------------------------------------------------------
------------------------------------------------------------
----------------------------------------------MK-FAVSSKG-N--
-------SVSDTL-KNKI-QTYLLD-FGM---EL-------NE-----------------
-------------E----------------EPDLVITVGGDGTLLYAF-HRYSNRLNETA
-FVGVH------------TGH-------LGFY-A-DWV-PS--EIE-KLV---LAIAKT-
P---YHI-VEYPI-LEVIVRYN----DGGR-----EE-----------------------
------K-Y-L-----AMNECTI-KSMEGTL--VA-D-V-EIRG-Q-L--------FETF
-RGDGLCLSTPSGSTAYNKALGG---AIIHP-SI-RAIQ---LA----EM-ASIN-NR-V
FR----TVGSP-LIL-PDHHTCVI-KP---INDV-DF-QVTIDH--LSLLHKDVKS-IQC
RVAD-ENVRFA-RFR---PFPFW--KRV-QDSF-----------------I--GKGE---
--------

Carnobacterium_divergens_WP_034570378_Firmicutes_Bacilli_Lactobacillales
------------------------------------------------------------
------------------------------------------------------------
------------------------------------------------------------
----------------------------------------------MR-IAIIHNH-N--
------KKSVAVA-Q-EL-RALCLK-NRL---TL-------EE----K------------
------------------------------NPDLVITVGGDGTLLSAF-HRYAHLLDQVR
-FVGVH------------TGH-------LGFY-T-DWR-DF--ELE-ELV---ESLVKD-
Q---GES-VSYPL-LDVKVSYQ----DQVE-----EA-----------------------
------HFF-------ALNESTLKR--IDGT--MVCD-V-YIKD-E-W--------FERF
-RGDGMCVSTPTGSTAYNKSVGG---AVIHP-RL-EAIQ---LT----EI-ASIN-NR-V
FR----TLSSP-MIV-APNEWIQL-RP--ASEDG--F-ILTID-Q-LTSSEKNIIA-INY
RIAK-ERIHFA-RYR---HTHFW--SRV-EDAF-----------------I--GAKHSHE
I-------

Lactobacillus_ruminis_WP_003693569_Firmicutes_Bacilli_Lactobacillales
------------------------------------------------------------
------------------------------------------------------------
------------------------------------------------------------
----------------------------------------------MK-IAIFAND-G--
------KQSQNVK-Q-RL-EKRFTE-RHF---VL-------DD-----------------
-------------K----------------EPDVVISIGGDGTLLSAF-HHYENRLDKIR
-FVGVH------------TGH-------LGFY-T-DWR-DE--EVD-DLV---ISLESD-
N---GQS-VSYPL-LEVCVKYA----DCPKR----VH-----------------------
--------Y-L-----ALNESTLKR--ISST--MTTD-V-YLGG-E-L--------FERF
-RGDGLCVSTPTGSTAYNKSLGG---AVVHP-NL-EVLQ---IA----EI-SSIN-NR-V
FR----TLSSP-MIV-APNDWITF-RP---MRGS-DF-VLTVDS--DSYHNRDIVE-IQY
KISK-KRIHFA-KYR---HMHFW--QRV-QEAF-----------------I--GTENED-
--------

Anoxybacillus_flavithermus_WP_064214058_NTRIM_Firmicutes_Bacilli_Bacillales
------------------------------------------------------------
------------------------------------------------------------
------------------------------------------------------------
----------------------------------------------NR-MYFFHKH-D--
------EETTKQV-Q-PL-IELAKQ-YGF---QV--M----DD-----------------
-------------------------AK---HANIIVSVGGDGTFLQAV-RKTGFR-DDCL
-YAGIST-----------SGS-------LSMY-C-DFH-IH--DTD-KMI---EAMTTE-
Q---IEV-RKYPT-IYVTV-------NDST------------------------------
------SFY-------CLNECSI-RSSIIKT--FVMD-V-FIDN-L-H--------FETF
-RGDGMIIATPTGSTAYNKSVNG---AVVDP-ML-PCFQ---VS----EL-ASLN-NN-R
YR----TLGSS-FIL-SGNRKLTL-KV---VQDGNDYPIIGMDNE--ALSIQHIEK-IDI
ALSG-KVIKTV-KLK---DNSFW--EKV-KRTF-----------------L---------
--------

Bacillus_subtilis_ppnKB_NTRIM_Firmicutes_Bacilli_Bacillales
------------------------------------------------------------
------------------------------------------------------------
------------------------------------------------------------
-----------------------------------------------RNVYFFHKQ-D--
------QETNEQA-R-SL-TQLAEE-HGF---TV--V----NQ--------------HS-
------------------------------DANIIASIGGDGTFLQAV-RKTNFR-DDCL
-YVGITK-----------KGK-------AHLY-C-DFH-SD--ERE-KMV---DAMTFE-
Q---IEV-RKYPL-IEVTV-------DQASP----FH-----------------------
----------------CLNEVSI-RSSIIKT--FVMD-V-LIDD-L-H--------FETF
-RGDGMIISTPTGSTAYNKSVAG---AVVDP-LL-PCMQ---VS----EL-ASLN-NN-T
YR----TLGSP-FVL-SSDRKLTL-RV---VQDGNEHPIIGLDNE--ALSTRNVKT-IEI
KLSN-KKIKTV-KLK---DNSFW--EKV-KRTF-----------------L---------
--------

Domibacillus_antri_WP_075398472_NTRIM_Firmicutes_Bacilli_Bacillales
------------------------------------------------------------
------------------------------------------------------------
------------------------------------------------------------
-----------------------------------------------RNMFFSYKK-D--
------PTKWPAI-E-KL-INIAKE-QGF---EI--------------------------
------------VS-KSE------------DANIIVAVGGDGAFLQAV-RKSGFR-DDCL
-YVGVT------------DEK------ETSLY-C-DFH-IH--DTE-EMI---EAIQTA-
G---VSV-RRYPV-IDVHL-------DG-------HT-----------------------
------H-F-Q-----CLNELSV-RSSIIKT--FVID-V-VIDD-L-H--------FETF
-RGDGIVVSTPTGSTAYNRSLNG---AVVDP-RI-SCMQ---VS----EI-ASLN-NN-Q
FR----TLGSS-FIL-GDSRKLTL-QI---VQDGNDYPIIGLDNE--ALSIQHTKS-IEV
EMSG-KIIKTV-KLK---NNSFW--HKV-QRTF-----------------L---------
--------

Listeria_monocytogenes_EGDe_lmo1586_NITRIM_Firmicutes_Bacilli_Bacillales
------------------------------------------------------------
------------------------------------------------------------
------------------------------------------------------------
-----------------------------------------------KTIFYFSYR-K--
-----TEELHAKA-K-EL-KKITTD-YGY---EL--------------------------
---------------TDDY-------Q---KANVIISIGGDGAFLKSV-RETGFR-QDCL
-YAGIAL-----------TEQ-------LGQY-C-DFH-IN--QLD-EII---KAAIED-
R---WLV-RRYPT-IYGTV-------NNTK-----AF-----------------------
--------Y-------VLNEFNI-RSSIIRT--LTMD-L-YIND-S-H--------FETF
-RGDGMVISTPTGSTAYNKSVNG---SIVDP-LL-PSMQ---VS----EL-ASIN-NN-K
FR----TLGSS-FIL-SPKRKLRI-EI--ASEEGNEFPMIGMDSE--ALSIQHVHE-VNL
EVGD-RFINII-KLP---KNSFW--DKV-KRNF-----------------L---------
--------

Parageobacillus_thermantarcticus_WP_090947646_Firmicutes_Bacilli_Bacillales
------------------------------------------------------------
------------------------------------------------------------
------------------------------------------------------------
---------------------------------------------RNH-LYFFYKH-D--
------EQHVKRV-E-PL-IA-LAK-QGP---FI-IV----DD-----------------
-------------------------HR---EANIIVSIGDDGAFLQAV-RQTGFR-NDCL
-YVGIST-----------LPS-------RGFY-C-DFQ-ID--DID-HMV---EATKNL-
Q---LEV-RKYPI-IQVTI-------DD-------AA-----------------------
------S-F-F-----CLNECSI-RSQIIKT--LAMD-V-FIDD-L-H--------FETF
-RGDGIIVSTPTGSTAYNKSVNG---AVVDP-LL-PCFQ---VS----EL-ASLN-NN-R
YR----TLGSS-FIL-SGQRKLTL-KM--SEETS-HFPIIGLDNE--ALSIQHIEK-IDI
VLSD-RVIKTV-RLK---DNSFW--DKV-KRTF-----------------L---------
--------

Streptococcus_pneumoniae_2842STDY5753815_CVM36753_NTRIM_Firmicutes
------------------------------------------------------------
------------------------------------------------------------
------------------------------------------------------------
-----------------------------------------------RNVFFFYKK-D--
-----HELDGHIS---SL-EKLATD-QGF---HV--------------------------
------------VK-RAE------------DAHIIASIGGDGTFLQAV-RKTNFR-DDCL
-YVGVSK-----------TEN-------SHLY-C-DFS-LE--HFD-QMI---DAMNTE-
Q---IEV-RKYPI-IDVSV-------DSTNQ----FH-----------------------
----------------CLNELSI-RSSIIKT--FVID-V-YIDD-F-H--------FETF
-RGDGMIISTPTGSTAYNKSVNG---AVVDP-ML-PCMQ---VT----EL-ASLN-NN-S
YR----TLGAP-FIL-SSDRKLTL-KV---VQDGNDHPIIGLDNE--ALGTKHVKQ-IDI
GLSG-KVIKTV-KLK---DNSYW--EKV-KRRF-----------------L---------
--------

;
end;
